# Supplementary material for: Regulation of BZR1 in fruit ripening revealed by iTRAQ proteomics analysis
Source: Sci Rep. 2016 Sep 29;6:33635. doi: 10.1038/srep33635 (PMC5041101; doi:10.1038/srep33635)
Supplement: Supplementary Dataset 1 [file srep33635-s2.xls]

## Sheet: 2336 proteins
Supplementary Table S1. List of all 2336 proteins.
Sequence Id	annotation	GO biological process	GO cellular component	GO molecular function
Solyc00g006800.2.1	transaldolase family protein	pentose-phosphate shunt; aerobic respiration; glycolysis; lignin biosynthetic process; shikimate biosynthetic process; response to cadmium ion;	mitochondrion; chloroplast stroma;	sedoheptulose-7-phosphate:D-glyceraldehyde-3-phosphate glyceronetransferase activity;
Solyc00g007270.2.1	eukaryotic translation initiation factor 6-2-like	translational initiation; cellular response to abscisic acid stimulus; ribosomal large subunit biogenesis; mature ribosome assembly; embryo development ending in seed dormancy;	cytosol; nucleolus;	translation initiation factor activity; ribosomal large subunit binding; ribosome binding;
Solyc00g009020.2.1	probable atp synthase 24 kda mitochondrial-like	ubiquitin-dependent protein catabolic process; response to misfolded protein; proteasome core complex assembly; pollen development; photorespiration;	mitochondrial proton-transporting ATP synthase complex; nucleolus; chloroplast;	copper ion binding; zinc ion binding; cobalt ion binding;
Solyc00g009060.2.1	hypoxanthine-guanine phosphoribosyltransferase-like	IMP salvage; purine ribonucleoside salvage; GMP salvage; seed germination; guanine salvage; adenine salvage; hypoxanthine metabolic process;	cytosol;	guanine phosphoribosyltransferase activity; hypoxanthine phosphoribosyltransferase activity; magnesium ion binding;
Solyc00g009140.2.1	Short-chain dehydrogenase/reductase SDR	metabolic process
Solyc00g011890.2.1	arabinose kinase isoform 1	carbohydrate phosphorylation; arabinose metabolic process; galactose metabolic process; RNA processing;	plasmodesma; cytosol;	L-arabinokinase activity; ATP binding; galactokinase activity;
Solyc00g042130.1.1	atp synthase subunit alpha	ATP hydrolysis coupled proton transport; plasma membrane ATP synthesis coupled proton transport;	proton-transporting ATP synthase complex, catalytic core F(1); plasma membrane;	proton-transporting ATPase activity, rotational mechanism; proton-transporting ATP synthase activity, rotational mechanism; ATP binding;
Solyc00g060810.2.1	Major latex-like protein	response to biotic stimulus
Solyc00g140060.2.1	tripeptidyl peptidase	proteolysis; gravitropism;	cytosolic ribosome; plasma membrane; vacuolar membrane; chloroplast;	tripeptidyl-peptidase activity; serine-type endopeptidase activity;
Solyc00g174340.1.1	pathogenesis-related protein 1	defense response to fungus; killing of cells of other organism;	extracellular region;
Solyc01g005250.2.1	aspartate-semialdehyde dehydrogenase-like	threonine biosynthetic process; methionine biosynthetic process; oxidation-reduction process; purine nucleotide biosynthetic process; lysine biosynthetic process via diaminopimelate; isoleucine biosynthetic process;	mitochondrion; chloroplast stroma;	NAD binding; aspartate-semialdehyde dehydrogenase activity; N-acetyl-gamma-glutamyl-phosphate reductase activity; protein dimerization activity; NADP binding;
Solyc01g005410.2.1	probable peroxygenase 5-like
Solyc01g005560.2.1	isocitrate dehydrogenase	glyoxylate cycle; NADP metabolic process; response to salt stress; defense response to bacterium; tricarboxylic acid cycle; isocitrate metabolic process; response to zinc ion; response to cadmium ion;	peroxisome; plasma membrane; apoplast;	NAD binding; copper ion binding; isocitrate dehydrogenase (NADP+) activity; magnesium ion binding;
Solyc01g005620.2.1	mitochondrial 2-oxoglutarate malate carrier	mitochondrial transport; aerobic respiration; dicarboxylic acid transport; glycolysis; tricarboxylic acid transmembrane transport; response to cadmium ion; proton transport;	cell wall; integral to membrane; mitochondrial inner membrane; plasmodesma; chloroplast envelope; vacuolar membrane; plasma membrane;	tricarboxylic acid transmembrane transporter activity; oxidative phosphorylation uncoupler activity; dicarboxylic acid transmembrane transporter activity;
Solyc01g005820.2.1	serine arginine-rich splicing factor 33-like			nucleic acid binding; nucleotide binding;
Solyc01g005960.2.1	dead-box atp-dependent rna helicase 37-like			nucleic acid binding; ATP binding; ATP-dependent helicase activity;
Solyc01g006170.2.1	rRNA processing protein ebna1-binding protein-related			protein binding
Solyc01g006280.2.1	formate--tetrahydrofolate ligase-like	folic acid-containing compound biosynthetic process; tetrahydrofolate interconversion; response to cadmium ion;	cytosol; chloroplast; plasma membrane; apoplast;	copper ion binding; ATP binding; formate-tetrahydrofolate ligase activity;
Solyc01g006510.2.1	sorbitol dehydrogenase	oxidation-reduction process;	cytosol; plasmodesma;	L-iditol 2-dehydrogenase activity; nucleotide binding; zinc ion binding;
Solyc01g006540.2.1	lipoxygenase	oxylipin biosynthetic process; oxidation-reduction process;	chloroplast stroma; chloroplast thylakoid;	linoleate 13S-lipoxygenase activity; iron ion binding;
Solyc01g006800.2.1	methionine aminopeptidase 2b	protein processing; cellular process; proteolysis; vernalization response;	cytoplasm;	metal ion binding; metalloexopeptidase activity; aminopeptidase activity;
Solyc01g006900.2.1	ml domain protein		vacuole;
Solyc01g006980.2.1	malonyl- -acyl carrier protein mitochondrial-like	ubiquinone biosynthetic process;	chloroplast stroma; cytosol; mitochondrion;	[acyl-carrier-protein] S-malonyltransferase activity;
Solyc01g007150.2.1	coatomer subunit beta-1-like	vesicle-mediated transport; intracellular protein transport;	plasmodesma; nucleus; cytosol; COPI vesicle coat;	clathrin binding; structural molecule activity;
Solyc01g007320.2.1	atp synthase cf1 beta subunit	ATP hydrolysis coupled proton transport; plasma membrane ATP synthesis coupled proton transport;	proton-transporting ATP synthase complex, catalytic core F(1); chloroplast thylakoid membrane;	proton-transporting ATPase activity, rotational mechanism; proton-transporting ATP synthase activity, rotational mechanism; ATP binding;
Solyc01g007330.2.1	ribulose- -bisphosphate carboxylase oxygenase large subunit	reductive pentose-phosphate cycle; photorespiration; oxidation-reduction process;	chloroplast;	ribulose-bisphosphate carboxylase activity; monooxygenase activity; magnesium ion binding;
Solyc01g007340.2.1	acetyl- carboxylase beta subunit	fatty acid biosynthetic process; malonyl-CoA biosynthetic process;	acetyl-CoA carboxylase complex; chromoplast stroma; chloroplast stroma;	acetyl-CoA carboxylase activity; zinc ion binding; ATP binding; transferase activity;
Solyc01g007380.1.1	cytochrome f	photosynthesis; electron transport chain;	integral to thylakoid membrane; chloroplast thylakoid membrane; mitochondrion;	electron carrier activity; iron ion binding; heme binding;
Solyc01g007490.2.1	atp-dependent clp protease proteolytic subunit	proteolysis;	chloroplast stroma;	serine-type endopeptidase activity; ATP binding;
Solyc01g007500.2.1	photosystem ii 47 kda protein	photosynthetic electron transport chain; protein-chromophore linkage;	photosystem II; integral to membrane; chloroplast thylakoid membrane;	chlorophyll binding;
Solyc01g007530.2.1	cytochrome b6	respiratory electron transport chain; photosynthesis;	integral to membrane; chloroplast thylakoid membrane;	oxidoreductase activity; iron ion binding; heme binding; electron transporter, transferring electrons within cytochrome b6/f complex of photosystem II activity;
Solyc01g007740.2.1	2-cys peroxiredoxin bas1- chloroplastic-like	defense response to bacterium; response to cold; oxidation-reduction process;	chloroplast envelope; stromule; chloroplast stroma; thylakoid; apoplast;	peroxidase activity; peroxiredoxin activity;
Solyc01g007860.2.1	ubiquitin-conjugating enzyme e2 variant 1d-like	glucose catabolic process; vesicle-mediated transport; postreplication repair; protein targeting to vacuole;	cytosol; UBC13-MMS2 complex; nucleus;	ubiquitin-protein ligase activity; protein binding;
Solyc01g007910.2.1	succinyl- ligase	response to fructose stimulus; response to misfolded protein; photorespiration; gluconeogenesis; response to glucose stimulus; response to sucrose stimulus; succinyl-CoA metabolic process; pyrimidine ribonucleotide biosynthetic process; response to salt stress; proteasome core complex assembly; succinate metabolic process; ubiquitin-dependent protein catabolic process; tricarboxylic acid cycle; g…	cell wall; cytosol; mitochondrion;	cofactor binding; ATP citrate synthase activity; succinate-CoA ligase (GDP-forming) activity; copper ion binding; ATP binding; succinate-CoA ligase (ADP-forming) activity;
Solyc01g007920.2.1	nicotinamidase 2	NAD metabolic process;		nicotinamidase activity; isochorismatase activity;
Solyc01g008000.2.1	adp-ribosylation factor 2-like	vesicle-mediated transport; small GTPase mediated signal transduction; protein ADP-ribosylation; N-terminal protein myristoylation; intracellular protein transport; response to cadmium ion;	plastid; vacuole; Golgi-associated vesicle; plasma membrane;	copper ion binding; phospholipase activator activity; transporter activity; hydrolase activity; GTP binding;
Solyc01g008110.2.1	obtusifoliol 14alpha-demethylase	methionine biosynthetic process; oxidation-reduction process; methylation; RNA splicing, via endonucleolytic cleavage and ligation; pentacyclic triterpenoid biosynthetic process; embryo development ending in seed dormancy; sterol biosynthetic process;	Golgi apparatus; endoplasmic reticulum; plasma membrane;	sterol 14-demethylase activity; electron carrier activity; oxygen binding; heme binding; methyltransferase activity; iron ion binding;
Solyc01g008160.2.1	tetratricopeptide repeat-containing protein		nucleus; chloroplast envelope;
Solyc01g008250.2.1	thioredoxin chloroplastic-like	water transport; cell redox homeostasis; glycerol ether metabolic process; response to fructose stimulus; positive regulation of catalytic activity; response to salt stress;	chloroplast stroma;	enzyme activator activity; electron carrier activity; protein disulfide oxidoreductase activity;
Solyc01g008310.2.1	probable phenylalanine--trna ligase beta subunit-like	oxidation-reduction process; phenylalanyl-tRNA aminoacylation;	cytosol; phenylalanine-tRNA ligase complex;	oxidoreductase activity, acting on paired donors, with incorporation or reduction of molecular oxygen; electron carrier activity; monooxygenase activity; ATP binding; phenylalanine-tRNA ligase activity; magnesium ion binding; heme binding; tRNA binding; iron ion binding;
Solyc01g008330.2.1	biotin carboxylase chloroplastic-like	response to wounding; sterol biosynthetic process; coumarin biosynthetic process; multidimensional cell growth; anthocyanin accumulation in tissues in response to UV light; root hair elongation; malonyl-CoA biosynthetic process; fatty acid biosynthetic process; acetyl-CoA metabolic process; polysaccharide biosynthetic process; cell tip growth; brassinosteroid biosynthetic process; cell wall organ…	chloroplast envelope; chloroplast stroma;	acetyl-CoA carboxylase activity; biotin carboxylase activity; metal ion binding; ATP binding;
Solyc01g008370.2.1	probable 26s proteasome non-atpase regulatory subunit 7-like	leaf morphogenesis; embryo development ending in seed dormancy;	proteasome complex;
Solyc01g008550.2.1	phenylacetaldehyde reductase	cellular metabolic process;		coenzyme binding; catalytic activity;
Solyc01g008710.2.1	Mannan endo-1 4-beta-mannosidase	carbohydrate metabolic process
Solyc01g008850.2.1	cbl-interacting serine threonine-protein kinase 3-like	protein phosphorylation; response to cytokinin stimulus; response to abiotic stimulus; response to abscisic acid stimulus; signal transduction;	cytoplasm; nucleus;	ATP binding; calmodulin-dependent protein kinase activity;
Solyc01g008960.2.1	protein argonaute 4-like	translational initiation;		translation initiation factor activity;
Solyc01g009020.2.1	Cysteine proteinase inhibitor			cysteine-type endopeptidase inhibitor activity;cobalt ion binding
Solyc01g009050.2.1	molybdopterin biosynthesis protein cnx1-like	negative regulation of defense response; Mo-molybdopterin cofactor biosynthetic process; jasmonic acid mediated signaling pathway; systemic acquired resistance, salicylic acid mediated signaling pathway; regulation of plant-type hypersensitive response; auxin mediated signaling pathway; protein targeting to membrane; defense response to fungus; negative regulation of programmed cell death; MAPK c…	cytosol;	molybdenum ion binding;
Solyc01g009100.2.1	60s ribosomal protein l30-like	translation;	ribosome;	structural constituent of ribosome;
Solyc01g009280.2.1	Serine/threonine-protein phosphatase			protein serine/threonine phosphatase activity;protein binding
Solyc01g009420.2.1	bifunctional polymyxin resistance	nucleotide-sugar biosynthetic process;	cytosol; apoplast;	UDP-glucuronate decarboxylase activity; NAD binding;
Solyc01g009520.2.1	60s ribosomal protein l10a-1-like	translation; adaxial/abaxial pattern specification; post-embryonic organ development;	nucleolus; plasmodesma; cytosolic large ribosomal subunit; plasma membrane;	RNA binding; structural constituent of ribosome;
Solyc01g009970.2.1	catalytic hydrolase	metabolic process;	chloroplast;	hydrolase activity;
Solyc01g009990.2.1	peptidyl-prolyl cis-trans isomerase cyp20- chloroplastic-like	protein peptidyl-prolyl isomerization; protein folding; cysteine biosynthetic process; NAD(P)H dehydrogenase complex assembly;	chloroplast stromal thylakoid; chloroplast thylakoid membrane; chloroplast thylakoid lumen;	peptidyl-prolyl cis-trans isomerase activity; protein histidine kinase binding;
Solyc01g010200.2.1	LTRGag-pol-polymerase 3
Solyc01g010270.2.1	polypeptide feature inferred from GFF3 feature
Solyc01g010750.2.1	hydroxyproline-rich glycoprotein family isoform 2		cytoplasm;	carbohydrate binding;
Solyc01g010760.2.1	mitochondrial outer membrane protein porin of 36 kda-like	transmembrane transport; regulation of anion transport; defense response to bacterium;	cell wall; nucleolus; chloroplast envelope; mitochondrial outer membrane; pore complex; vacuole; plasma membrane;	porin activity; voltage-gated anion channel activity;
Solyc01g010870.2.1	probable methyltransferase pmt2-like	methylation;	trans-Golgi network; membrane; Golgi apparatus; endosome;	methyltransferase activity;
Solyc01g010940.2.1	transmembrane emp24 domain-containing protein p24delta9-like	intracellular protein transport;	integral to membrane; endoplasmic reticulum;	protein transmembrane transporter activity;
Solyc01g021670.2.1	PREDICTED: uncharacterized protein At5g01610-like isoform 1		vacuole;
Solyc01g022750.2.1	nadh dehydrogenase	ubiquitin-dependent protein catabolic process; response to misfolded protein; proteasome core complex assembly; aerobic respiration; glycolysis; photorespiration; response to cadmium ion;	mitochondrial respiratory chain complex I;	catalytic activity;
Solyc01g028810.2.1	ru large subunit-binding protein subunit chloroplastic-like	protein refolding; cell death; chaperone mediated protein folding requiring cofactor; response to cold; systemic acquired resistance; chloroplast organization; ovule development;	mitochondrion; nucleolus; chloroplast envelope; chloroplast stroma; cytosolic ribosome; Golgi apparatus; plasma membrane; stromule; apoplast;	ATP binding;
Solyc01g028860.2.1	yth domain family protein		cytoplasm;
Solyc01g044360.2.1	ran-binding protein	nucleotide biosynthetic process; cell wall pectin metabolic process; intracellular protein transport; plant-type cell wall cellulose metabolic process; embryo development ending in seed dormancy;	cytosol; cell wall; phycobilisome; nucleus;	Ran GTPase binding; lyase activity;
Solyc01g049650.2.1	pyruvate cytosolic isozyme-like	phosphorylation; glycolysis;	cytoplasm;	pyruvate kinase activity; potassium ion binding; ATP binding; magnesium ion binding;
Solyc01g049680.2.1	transcription factor pur-alpha 1-like
Solyc01g056360.2.1	Unknown Protein
Solyc01g057000.2.1	Universal stress protein family protein	response to stress
Solyc01g057210.2.1	pyruvate dehydrogenase (acetyl-transferring) mitochondrial-like	protein autophosphorylation; cellular cation homeostasis; divalent metal ion transport;		histidine phosphotransfer kinase activity; ATP binding; pyruvate dehydrogenase (acetyl-transferring) kinase activity; protein homodimerization activity;
Solyc01g057830.2.1	30s ribosomal protein chloroplastic-like	pentose-phosphate shunt; translation; isopentenyl diphosphate biosynthetic process, methylerythritol 4-phosphate pathway; chloroplast relocation; chlorophyll biosynthetic process; photosynthetic electron transport in photosystem I; rRNA processing; thylakoid membrane organization;	membrane; ribosome; chloroplast stroma; thylakoid; mitochondrion;	structural constituent of ribosome; RNA binding;
Solyc01g058390.2.1	galactokinase family protein	carbohydrate phosphorylation; galactose metabolic process;	cytosol;	ATP binding; galactokinase activity; N-acetylgalactosamine kinase activity;
Solyc01g058730.2.1	PREDICTED: uncharacterized protein LOC101264054 isoform 1		cytoplasmic membrane-bounded vesicle; endoplasmic reticulum; plasma membrane;
Solyc01g059880.2.1	atp-citrate synthase beta chain protein 1-like	cellular carbohydrate metabolic process;	citrate lyase complex; plasma membrane; cytosol;	ATP citrate synthase activity; succinate-CoA ligase (ADP-forming) activity; lyase activity;
Solyc01g059930.2.1	adenine nucleotide alpha hydrolases-like superfamily protein	protein targeting to vacuole; response to cold; response to molecule of fungal origin;	cytoplasm; plasma membrane;
Solyc01g060020.2.1	Beta-glucanase	carbohydrate metabolic process	endomembrane system	hydrolase activity, hydrolyzing O-glycosyl compounds
Solyc01g060470.2.1	importin subunit alpha-1-like	protein import into nucleus;	nucleolus; cell wall; nuclear envelope; cytosol;	protein transporter activity;
Solyc01g066050.2.1	chaperone binding		plasma membrane;
Solyc01g066480.2.1	acylpyruvase mitochondrial-like	fatty acid beta-oxidation;	mitochondrion;	5-oxopent-3-ene-1,2,5-tricarboxylate decarboxylase activity; copper ion binding; hydrolase activity; isomerase activity;
Solyc01g066520.2.1	lipoamide acyltransferase component of branched-chain alpha-keto acid dehydrogenase mitochondrial-like	fatty-acyl-CoA biosynthetic process; response to sucrose stimulus; response to fructose stimulus;	mitochondrion;	alpha-ketoacid dehydrogenase activity; dihydrolipoamide branched chain acyltransferase activity; cofactor binding; acetyltransferase activity; dihydrolipoyllysine-residue (2-methylpropanoyl)transferase activity; zinc ion binding;
Solyc01g066590.2.1	dynein light chain cytoplasmic-like	methionine biosynthetic process; microtubule-based process; RNA splicing, via endonucleolytic cleavage and ligation;	microtubule associated complex;	microtubule motor activity;
Solyc01g067080.2.1	Genomic DNA chromosome 3 P1 clone MHC9
Solyc01g067100.2.1	cullin-like protein1	response to jasmonic acid stimulus; ubiquitin-dependent protein catabolic process; regulation of circadian rhythm; SCF complex assembly; response to auxin stimulus; embryo development ending in seed dormancy;	condensed nuclear chromosome; cullin-RING ubiquitin ligase complex; chloroplast envelope; spindle; phragmoplast;	ubiquitin protein ligase binding;
Solyc01g067660.2.1	inactive beta-amylase 9-like	polysaccharide catabolic process;		beta-amylase activity; cation binding;
Solyc01g067730.2.1	acyl carrier protein	fatty acid biosynthetic process; oxidation-reduction process;	chloroplast;	2-alkenal reductase [NAD(P)] activity;
Solyc01g067740.2.1	cu zn superoxide dismutase	defense response to bacterium; gluconeogenesis; response to copper ion; response to cadmium ion; response to superoxide; response to ozone; glycolysis; response to iron ion; superoxide metabolic process; response to salt stress; oxidation-reduction process;	cytosol;	metal ion binding; superoxide dismutase activity;
Solyc01g067750.2.1	bifunctional 3-dehydroquinate dehydratase shikimate chloroplastic-like	oxidation-reduction process; shikimate metabolic process; embryo development ending in seed dormancy; amino acid transport;	chloroplast stroma;	3-dehydroquinate dehydratase activity; shikimate 3-dehydrogenase (NADP+) activity; NADP binding;
Solyc01g067890.2.1	1-deoxy-D-xylulose 5-phosphate synthase 1	terpenoid biosynthetic process;metabolic process
Solyc01g068030.2.1	srpbcc ligand-binding domain-containing protein		nucleus; chloroplast;
Solyc01g068130.2.1	isoform 1
Solyc01g068400.2.1	tubulin-specific chaperone a	cytokinesis; tubulin complex assembly;	cytosol; microtubule;	unfolded protein binding;
Solyc01g068530.2.1	40s ribosomal protein s16-like	translation;	nucleolus; cytosolic ribosome; cell wall; chloroplast; membrane;	structural constituent of ribosome;
Solyc01g073640.2.1	3-beta hydroxysteroid dehydrogenase	oxidation-reduction process;	cytoplasm;	2,3-dihydro-2,3-dihydroxybenzoate dehydrogenase activity; copper ion binding; testosterone dehydrogenase [NAD(P)] activity;
Solyc01g073650.2.1	serine threonine-protein phosphatase pp2a catalytic subunit-like		cytoplasm;	phosphoprotein phosphatase activity; metal ion binding;
Solyc01g073690.2.1	atp synthase subunit	glucose catabolic process; protein targeting to vacuole; response to salt stress; calcium ion transport; Golgi organization; vacuole organization; ATP hydrolysis coupled proton transport;	plant-type vacuole; vacuolar membrane; Golgi apparatus; plasma membrane;	proton-transporting ATPase activity, rotational mechanism;
Solyc01g073740.2.1	citrate synthase	tricarboxylic acid cycle; cellular carbohydrate metabolic process; glycolysis; response to cadmium ion;	cell wall; mitochondrial matrix; chloroplast; Golgi apparatus;	zinc ion binding; citrate (Si)-synthase activity; ATP binding;
Solyc01g074030.2.1	beta-glucosidase 12-like isoform 1	carbohydrate metabolic process;	chloroplast;	beta-primeverosidase activity; beta-apiosyl-beta-glucosidase activity;
Solyc01g079090.2.1	protoporphyrinogen oxidase	oxidation-reduction process; pyridoxine biosynthetic process; chlorophyll biosynthetic process; protoporphyrinogen IX biosynthetic process; glucosinolate biosynthetic process; pyridoxal metabolic process;	cytosol; chloroplast envelope; chloroplast thylakoid; extracellular region;	oxygen-dependent protoporphyrinogen oxidase activity; pyridoxamine-phosphate oxidase activity;
Solyc01g079250.2.1	probable pre-mrna-splicing factor atp-dependent rna helicase-like	embryo sac egg cell differentiation;	cytosol; nucleolus; chloroplast envelope; membrane;	nucleic acid binding; ATP-dependent helicase activity; ATP binding; RNA helicase activity;
Solyc01g079450.2.1	probable glutamyl chloroplastic-like isoform 2	proteolysis;	chloroplast stroma;	serine-type endopeptidase activity;
Solyc01g079540.2.1	gtp-binding protein sar1a-like	vesicle-mediated transport; intracellular protein transport;	Golgi apparatus; endoplasmic reticulum;	GTP binding;
Solyc01g079590.2.1	transmembrane protein 205-like		integral to membrane; endoplasmic reticulum; chloroplast;
Solyc01g079610.2.1	dnaj homolog subfamily b member 11-like	response to endoplasmic reticulum stress; protein folding; response to heat; systemic acquired resistance; response to high light intensity; pathogen-associated molecular pattern dependent induction by symbiont of host innate immune response; response to hydrogen peroxide; ER-nucleus signaling pathway;	endoplasmic reticulum lumen; plasma membrane;	heat shock protein binding; unfolded protein binding;
Solyc01g079790.2.1	glucose-1-phosphate adenylyltransferase large subunit chloroplastic-like	photosynthesis, light reaction; pentose-phosphate shunt; response to far red light; starch biosynthetic process; response to red light; chloroplast relocation; response to blue light; glycogen biosynthetic process; rRNA processing; thylakoid membrane organization;	chloroplast envelope; amyloplast; chloroplast stroma;	glucose-1-phosphate adenylyltransferase activity; ATP binding;
Solyc01g079820.2.1	peroxiredoxin- mitochondrial-like	aerobic respiration; response to oxidative stress; response to cadmium ion; glycolysis;	mitochondrial matrix;	peroxidase activity; peroxiredoxin activity;
Solyc01g079840.2.1	nedd8-activating enzyme e1 catalytic subunit-like	protein neddylation;		acid-amino acid ligase activity; NEDD8 activating enzyme activity; ATP binding; protein heterodimerization activity;
Solyc01g079860.2.1	Carbohydrate kinase YjeF related protein			protein binding
Solyc01g079880.2.1	stem-specific protein tsjt1-like	response to auxin stimulus; response to aluminum ion;	plasma membrane;
Solyc01g080010.2.1	xyloglucan-specific fungal endoglucanase inhibitor protein precursor	proteolysis;		aspartic-type endopeptidase activity;
Solyc01g080220.2.1	endo- - -beta-d-	response to salt stress;	cytoplasm; apoplast; nucleus; plasma membrane;	carboxymethylenebutenolidase activity;
Solyc01g080280.2.1	glutamine synthetase	response to fructose stimulus; regulation of proton transport; pentose-phosphate shunt; response to glucose stimulus; response to far red light; response to sucrose stimulus; water transport; response to red light; response to salt stress; aging; glutamine biosynthetic process; hyperosmotic response; Golgi organization; glycolysis; response to blue light; response to high light intensity; respons…	chloroplast envelope; apoplast; cytosolic ribosome; chloroplast stroma; chloroplast thylakoid membrane; mitochondrion;	glutamate-ammonia ligase activity; ATP binding;
Solyc01g080410.2.1	peptide methionine sulfoxide reductase b5-like	oxidation-reduction process; cellular response to oxidative stress; galactolipid biosynthetic process; cellular response to water deprivation; cold acclimation; cysteine biosynthetic process; cellular response to phosphate starvation;	cytosol; chloroplast; endoplasmic reticulum; nucleus;	methionine-R-sulfoxide reductase activity; peptide-methionine (R)-S-oxide reductase activity; peptide-methionine (S)-S-oxide reductase activity;
Solyc01g080460.2.1	phosphate dikinase 1	pyruvate metabolic process; phosphorylation; photosynthesis;	chloroplast stroma; nucleus; cytosol;	ligase activity; metal ion binding; pyruvate, phosphate dikinase activity; kinase activity; ATP binding;
Solyc01g080530.2.1	prolyl 4-hydroxylase alpha subunit-like protein	oxidation-reduction process;	cytoplasm; nucleus;	L-ascorbic acid binding; iron ion binding; procollagen-proline 4-dioxygenase activity;
Solyc01g080880.2.1	probable serine threonine-protein kinase at4g35230-like	protein phosphorylation; brassinosteroid mediated signaling pathway;	plasma membrane;	protein serine/threonine kinase activity; protein tyrosine kinase activity; ATP binding;
Solyc01g080940.2.1	uric acid degradation bifunctional protein ttl-like	N-terminal protein myristoylation; transport; protein homotetramerization; purine nucleobase metabolic process; allantoin biosynthetic process; brassinosteroid mediated signaling pathway; regulation of cell growth by extracellular stimulus; regulation of defense response; systemic acquired resistance;	extrinsic to internal side of plasma membrane; peroxisome; cytosol;	hydroxyisourate hydrolase activity; 2-oxo-4-hydroxy-4-carboxy-5-ureidoimidazoline decarboxylase activity;
Solyc01g081190.2.1	calcium-binding ef hand family protein		plastid;	calcium ion binding;
Solyc01g081270.2.1	Glutathione S-transferase
Solyc01g081300.2.1	phosphoribosylaminoimidazole-succinocarboxamide chloroplastic-like	response to auxin stimulus; toxin catabolic process; 'de novo' IMP biosynthetic process;	chloroplast stroma;	phosphoribosylaminoimidazolesuccinocarboxamide synthase activity; ATP binding;
Solyc01g081310.2.1	probable glutathione s-transferase			lyase activity; transferase activity;
Solyc01g081470.2.1	2-methoxy-6-polyprenyl- -benzoquinol methylase	methylation;	mitochondrion;	methyltransferase activity;
Solyc01g081610.2.1	beta-hexosaminidase 2	carbohydrate metabolic process;	extracellular region; plasma membrane;	beta-N-acetylhexosaminidase activity; UDP-glucosyltransferase activity; cation binding;
Solyc01g087120.2.1	atp synthase subunit mitochondrial-like	ATP synthesis coupled proton transport;	mitochondrial inner membrane;	proton-transporting ATP synthase activity, rotational mechanism;
Solyc01g087260.2.1	carotenoid cleavage dioxygenase 1			oxidoreductase activity, acting on single donors with incorporation of molecular oxygen, incorporation of two atoms of oxygen;
Solyc01g087520.2.1	lipoic acid	photosynthesis, light reaction; lipoate biosynthetic process;	chloroplast;	ferredoxin-NAD(P) reductase activity; 4 iron, 4 sulfur cluster binding; ferredoxin:thioredoxin reductase activity; lipoate synthase activity;
Solyc01g087550.2.1	cytochrome b5 reductase 4-like	lateral root formation;	nucleus; cytosol;	metal ion binding; heme binding;
Solyc01g087640.2.1	bifunctional dihydroflavonol 4-reductase flavanone 4-reductase	cellular metabolic process;		coenzyme binding; catalytic activity;
Solyc01g087730.2.1	50s ribosomal protein chloroplastic-like	pentose-phosphate shunt; protein targeting to chloroplast; translation; isopentenyl diphosphate biosynthetic process, methylerythritol 4-phosphate pathway; chloroplast relocation; photosynthesis; iron-sulfur cluster assembly; ncRNA metabolic process; DNA-dependent transcription, elongation; aromatic amino acid family biosynthetic process; transcription from plastid promoter; thylakoid membrane or…	chloroplast envelope; large ribosomal subunit; chloroplast stroma; chloroplast thylakoid membrane; nucleus;	structural constituent of ribosome; RNA binding;
Solyc01g087840.2.1	subtilisin-like protease-like	negative regulation of catalytic activity; proteolysis;		identical protein binding; serine-type endopeptidase activity;
Solyc01g087850.2.1	subtilisin-like protease-like	negative regulation of catalytic activity; proteolysis;		identical protein binding; serine-type endopeptidase activity;
Solyc01g088020.2.1	protein transport protein sec31a-like	N-terminal protein myristoylation; glucose catabolic process;	plasmodesma; membrane; cytosol; Cul4-RING ubiquitin ligase complex;
Solyc01g088080.2.1	t-complex protein 1 subunit theta-like	G2 phase of mitotic cell cycle; cytoskeleton organization; gluconeogenesis; protein folding; pyrimidine ribonucleotide biosynthetic process; RNA methylation; proteasomal protein catabolic process; cullin deneddylation; photomorphogenesis; regulation of flower development; histone lysine methylation;	membrane; cytosol; plasmodesma;	unfolded protein binding; ATP binding;
Solyc01g088140.2.1	Unknown Protein
Solyc01g088170.2.1	aba aldehyde oxidase	auxin biosynthetic process; oxidation-reduction process;		flavin adenine dinucleotide binding; aldehyde oxidase activity; UDP-N-acetylmuramate dehydrogenase activity; electron carrier activity; iron ion binding; 2 iron, 2 sulfur cluster binding;
Solyc01g088370.2.1	eukaryotic translation initiation factor 3 subunit b-like	formation of translation preinitiation complex; regulation of translational initiation;	cytosol; eukaryotic 43S preinitiation complex; eukaryotic translation initiation factor 3 complex; eukaryotic 48S preinitiation complex; nucleus;	translation initiation factor activity; nucleotide binding; translation initiation factor binding;
Solyc01g088400.2.1	CER1			octadecanal decarbonylase activity
Solyc01g088480.2.1	uridylate kinase	pyrimidine ribonucleoside monophosphate metabolic process; nucleotide phosphorylation;	nucleus; cytosol; apoplast;	uridylate kinase activity; ATP binding; cytidylate kinase activity;
Solyc01g088510.2.1	dynamin-related protein 1e-like	GTP catabolic process; response to cadmium ion; defense response to fungus;	mitochondrion; vacuole; plasma membrane;	GTPase activity; GTP binding;
Solyc01g088560.2.1	ras-related protein rabh1b-like	small GTPase mediated signal transduction; secretion by cell; intra-Golgi vesicle-mediated transport; membrane fusion; protein transport;	cytosol; Golgi membrane; plasmodesma; endosome; vacuolar membrane; trans-Golgi network; plasma membrane;	protein binding; hydrolase activity; GTP binding;
Solyc01g088570.2.1	acyl carrier protein mitochondrial-like	fatty acid biosynthetic process; production of miRNAs involved in gene silencing by miRNA; production of ta-siRNAs involved in RNA interference; defense response to virus;	mitochondrial matrix;	phosphopantetheine binding; ACP phosphopantetheine attachment site binding involved in fatty acid biosynthetic process;
Solyc01g088610.2.1	20 kda chloroplastic-like	indoleacetic acid biosynthetic process; protein folding; tryptophan catabolic process;	chloroplast envelope; chloroplast stroma;	chaperone binding;
Solyc01g089970.2.1	nucleoside diphosphate kinase	nucleoside diphosphate phosphorylation; UTP biosynthetic process; GTP biosynthetic process; CTP biosynthetic process;		nucleoside diphosphate kinase activity; metal ion binding; ATP binding;
Solyc01g089980.2.1	Engulfment and cell motility protein	cytoskeleton
Solyc01g090190.2.1	hyaluronan mrna binding family isoform 1		peroxisome; nucleus; plasma membrane;
Solyc01g090200.2.1	aminoacyl-t-rna synthetase	regulation of embryonic development; glycyl-tRNA aminoacylation; chloroplast organization; ovule development; embryo development ending in seed dormancy;	mitochondrion; chloroplast stroma;	ATP binding; glycine-tRNA ligase activity;
Solyc01g090360.2.1	Non-specific lipid-transfer protein	lipid transport
Solyc01g090590.2.1	alpha beta-hydrolases superfamily protein	GPI anchor metabolic process; intracellular protein transport;	intrinsic to endoplasmic reticulum membrane;	hydrolase activity, acting on ester bonds;
Solyc01g090750.2.1	t-complex protein 1 subunit alpha-like	G2 phase of mitotic cell cycle; cytoskeleton organization; gluconeogenesis; protein folding; pyrimidine ribonucleotide biosynthetic process; RNA methylation; proteasomal protein catabolic process; cullin deneddylation; photomorphogenesis; regulation of flower development; histone lysine methylation;	cytosol;	unfolded protein binding; ATP binding;
Solyc01g090910.2.1	vesicle-associated protein 1-2-like		protein storage vacuole; cytosol; integral to membrane; endoplasmic reticulum membrane; nucleus; plasma membrane;	structural molecule activity;
Solyc01g091070.2.1	methionine aminopeptidase 1a-like	vernalization response; N-terminal protein amino acid modification; carpel development; proteolysis; anthocyanin accumulation in tissues in response to UV light; protein processing;	cytosol;	zinc ion binding; nucleic acid binding; aminopeptidase activity; metalloexopeptidase activity;
Solyc01g091170.2.1	arginase	putrescine biosynthetic process from arginine; arginine catabolic process; defense response to bacterium;	mitochondrion; chloroplast;	cobalt ion binding; arginase activity; agmatinase activity;
Solyc01g091190.2.1	5-enolpyruvylshikimate-3-phosphate synthase	response to herbicide; chorismate biosynthetic process; aromatic amino acid family biosynthetic process;	chloroplast;	3-phosphoshikimate 1-carboxyvinyltransferase activity;
Solyc01g091270.2.1	At2G45380 protein
Solyc01g091310.2.1	transducin beta-like protein 2-like	proteasomal ubiquitin-dependent protein catabolic process; proteasome assembly; response to misfolded protein; protein targeting to mitochondrion;	endoplasmic reticulum;	nucleotide binding;
Solyc01g091530.2.1	fasciclin-like arabinogalactan protein 10-like	pattern specification process; regulation of cell size; plant-type cell wall organization; auxin polar transport; root morphogenesis; plant-type cell wall biogenesis; growth;	plant-type cell wall; anchored to plasma membrane; apoplast;
Solyc01g091690.2.1	probable methyltransferase pmt15-like	methylation;	Golgi apparatus;	methyltransferase activity;
Solyc01g094030.2.1	calcium lipid binding		plasma membrane;
Solyc01g094200.2.1	nad-dependent malic enzyme 59 kda mitochondrial-like	oxidation-reduction process; malate metabolic process;	mitochondrial matrix; chloroplast;	NAD binding; zinc ion binding; oxidoreductase activity, acting on NAD(P)H, NAD(P) as acceptor; cobalt ion binding; malate dehydrogenase (decarboxylating) activity; ATP binding; protein homodimerization activity; malate dehydrogenase (oxaloacetate-decarboxylating) activity;
Solyc01g094220.2.1	(+)-neomenthol dehydrogenase	flavonoid biosynthetic process; response to sucrose stimulus; defense response; response to UV-B; oxidation-reduction process; response to karrikin;	plant-type cell wall; plasma membrane; cytosol;	carbonyl reductase (NADPH) activity; (-)-menthol dehydrogenase activity; alcohol dehydrogenase (NADP+) activity; prostaglandin-E2 9-reductase activity; (+)-neomenthol dehydrogenase activity;
Solyc01g094280.2.1	amino acid dehydrogenase family protein	oxidation-reduction process; folic acid-containing compound biosynthetic process;	chloroplast;	methylenetetrahydrofolate dehydrogenase (NADP+) activity; methenyltetrahydrofolate cyclohydrolase activity; nucleotide binding;
Solyc01g094340.2.1	acetyl-coenzyme a carboxylase carboxyl transferase subunit chloroplastic-like	fatty acid biosynthetic process;	acetyl-CoA carboxylase complex;	transferase activity; acetyl-CoA carboxylase activity;
Solyc01g094370.2.1	remorin-like protein	root hair cell differentiation;	vacuole; plasmodesma; plasma membrane;	DNA binding;
Solyc01g094690.2.1	probable plasma membrane intrinsic protein 1c	brassinosteroid biosynthetic process; transmembrane transport; response to water deprivation; response to salt stress; acetyl-CoA metabolic process; cellular response to iron ion starvation; iron ion transport; water transport; sterol biosynthetic process;	mitochondrion; integral to membrane; chloroplast envelope; anchored to plasma membrane; vacuole;	water channel activity;
Solyc01g094790.2.1	bifunctional l-3-cyanoalanine synthase cysteine synthase mitochondrial-like	fruit ripening, climacteric; cyanide metabolic process; cysteine biosynthetic process from serine;	mitochondrion; chloroplast;	copper ion binding; transferase activity; cysteine synthase activity; L-3-cyanoalanine synthase activity;
Solyc01g095050.2.1	camp-regulated phosphoprotein 19-related protein		mitochondrion; nucleus; plasma membrane;
Solyc01g095150.2.1	desiccation protectant protein lea14 homolog	response to wounding; defense response to fungus; response to high light intensity; response to desiccation;	plasma membrane;
Solyc01g095200.2.1	reticulon family protein
Solyc01g095430.2.1	thylakoid membrane phosphoprotein 14 chloroplast		plastoglobule; chloroplast envelope; chloroplast thylakoid membrane;
Solyc01g095670.2.1	at4g01050 f2n1_31	coenzyme biosynthetic process; jasmonic acid biosynthetic process; salicylic acid biosynthetic process; response to red light; regulation of plant-type hypersensitive response; response to chitin; response to glucose stimulus; cysteine biosynthetic process; negative regulation of defense response; aromatic amino acid family metabolic process; defense response to fungus; oxylipin biosynthetic proc…	chloroplast envelope; chloroplast thylakoid membrane;	hydrolase activity, hydrolyzing O-glycosyl compounds; protein binding;
Solyc01g096040.2.1	aspartyl protease family protein	cell wall modification; plant-type cell wall organization; proteolysis; response to karrikin;	plant-type cell wall; extracellular region; membrane;	aspartic-type endopeptidase activity;
Solyc01g096060.2.1	cellular apoptosis susceptibility protein importin-alpha re- isoform 1	cytoskeleton organization; gluconeogenesis; response to wounding; response to fungus; protein import into nucleus, docking; proteasomal protein catabolic process; response to jasmonic acid stimulus; jasmonic acid biosynthetic process;	chloroplast; cytosol; nuclear pore; plasmodesma;	protein transporter activity; Ran GTPase binding;
Solyc01g096240.2.1	uncharacterized loc101206421	pentose-phosphate shunt; photosystem II assembly; isopentenyl diphosphate biosynthetic process, methylerythritol 4-phosphate pathway; chlorophyll biosynthetic process; rRNA processing; thylakoid membrane organization;	chloroplast inner membrane; chloroplast thylakoid;
Solyc01g096420.2.1	nadph:quinone oxidoreductase	defense response to bacterium; response to salt stress; oxidation-reduction process;	plasma membrane; chloroplast stroma;	NAD(P)H dehydrogenase (quinone) activity;
Solyc01g096430.2.1	nadph:quinone oxidoreductase-like	defense response to bacterium; response to salt stress; oxidation-reduction process;	plasma membrane; chloroplast stroma;	NAD(P)H dehydrogenase (quinone) activity;
Solyc01g096450.2.1	aspartic proteinase nepenthesin-1	proteolysis;	plant-type cell wall; apoplast; chloroplast;	aspartic-type endopeptidase activity;
Solyc01g096520.2.1	peptidyl-prolyl cis-trans isomerase h-like	protein folding; protein peptidyl-prolyl isomerization;	vacuole; plasma membrane; cytosol;	peptidyl-prolyl cis-trans isomerase activity;
Solyc01g096660.2.1	proline-rich family protein	chloroplast relocation; leaf morphogenesis; carotenoid biosynthetic process; thylakoid membrane organization; cell differentiation; ncRNA metabolic process; transcription from plastid promoter;	chloroplast thylakoid membrane;
Solyc01g096700.2.1	dnaj homolog subfamily c member 2-like		nucleus;	DNA binding; chromatin binding;
Solyc01g096780.2.1	sun domain-containing protein 1-like	protein localization to nuclear envelope;	phragmoplast; nuclear envelope; spindle; endoplasmic reticulum;	protein binding;
Solyc01g096990.2.1	vacuolar protein sorting-associated protein 9a-like	embryo development; cell plate assembly; cell wall biogenesis; post-embryonic root development;	membrane; nucleus; cytosol;	Rho guanyl-nucleotide exchange factor activity;
Solyc01g097010.2.1	poly -binding protein 3-like	positive regulation of flower development;	nucleus;	RNA binding;
Solyc01g097140.2.1	dual specificity phosphatase cdc25	protein phosphorylation; response to arsenic-containing substance; peptidyl-tyrosine dephosphorylation;	chloroplast; nucleus; mitochondrion;	protein tyrosine phosphatase activity; protein binding; arsenate reductase activity;
Solyc01g097190.2.1	carboxylate clamp-tetratricopeptide repeat protein	embryo sac egg cell differentiation; regulation of unidimensional cell growth; response to endoplasmic reticulum stress; protein folding; karyogamy; response to heat; response to high light intensity; response to hydrogen peroxide;
Solyc01g097240.2.1	pathogenesis-related protein 4	defense response to bacterium; defense response to fungus, incompatible interaction; nitrate transport; response to nitrate; cell wall macromolecule catabolic process;	cell wall; extracellular region;	ribonuclease activity; chitin binding;
Solyc01g097300.2.1	Prefoldin subunit 4			tubulin binding;chaperone binding
Solyc01g097340.2.1	gdp-mannose 3 -epimerase	nucleotide-sugar metabolic process; L-ascorbic acid biosynthetic process;	cytosol;	GDP-mannose 3,5-epimerase activity; NAD binding;
Solyc01g097350.2.1	calcium-binding ef hand family protein		chloroplast;	calcium ion binding;
Solyc01g097450.2.1	at3g04780 f7o18_27	cell redox homeostasis; glycerol ether metabolic process;	cytoplasm;	electron carrier activity; protein disulfide oxidoreductase activity;
Solyc01g097460.2.1	probable ribose-5-phosphate isomerase-like	coenzyme biosynthetic process; jasmonic acid biosynthetic process; salicylic acid biosynthetic process; reductive pentose-phosphate cycle; regulation of plant-type hypersensitive response; response to chitin; indoleacetic acid biosynthetic process; cysteine biosynthetic process; negative regulation of defense response; defense response to fungus; jasmonic acid mediated signaling pathway; photosyn…	chloroplast stroma; chloroplast envelope; chloroplast thylakoid membrane;	ribose-5-phosphate isomerase activity;
Solyc01g097510.2.1	Annexin 3			calcium-dependent phospholipid binding
Solyc01g097520.2.1	annexin d4-like	response to abscisic acid stimulus; response to osmotic stress;	plasmodesma; cell surface;	calcium-dependent phospholipid binding; calcium ion binding;
Solyc01g097760.2.1	60s ribosomal protein l7a-like	RNA methylation; translation; ribosome biogenesis;	nucleolus; plasmodesma; vacuolar membrane; chloroplast; cytosolic large ribosomal subunit;	structural constituent of ribosome;
Solyc01g097770.2.1	phototropin 2	signal transduction by phosphorylation; response to red light; regulation of proton transport; glucosinolate biosynthetic process; positive regulation of catalytic activity; rRNA processing; response to high light intensity; thylakoid membrane organization; starch biosynthetic process; response to sucrose stimulus; maltose metabolic process; response to far red light; mRNA modification; phototrop…	plasma membrane; Golgi apparatus;	protein tyrosine kinase activity; blue light photoreceptor activity; protein kinase C activity; FMN binding; identical protein binding; ATP binding; phosphorelay sensor kinase activity;
Solyc01g097810.2.1	zeta-carotene desaturase	9,9'-di-cis-zeta-carotene desaturation to 7,9,7',9'-tetra-cis-lycopene; carotenoid biosynthetic process; carotene biosynthetic process; oxidation-reduction process;	chloroplast envelope; chromoplast;	hydrolase activity, acting on ester bonds; 9,9'-dicis-carotene:quinone oxidoreductase activity; 7,9,9'-tricis-neurosporene:quinone oxidoreductase activity; carotene 7,8-desaturase activity;
Solyc01g097880.2.1	cytidine deaminase	metabolic process;	cytosol;	guanine deaminase activity; zinc ion binding;
Solyc01g097890.2.1	uncharacterized loc101219457
Solyc01g097970.2.1	deoxyuridine 5 -triphosphate nucleotidohydrolase-like	DNA repair; DNA-dependent DNA replication; dUMP biosynthetic process; dUTP metabolic process;	cytosol;	dUTP diphosphatase activity; identical protein binding; magnesium ion binding;
Solyc01g098000.2.1	elongation factor 1-beta	plant-type cell wall assembly; regulation of transcription, DNA-dependent; translational elongation; lignin metabolic process; regulation of cellulose biosynthetic process; response to cadmium ion;	cytosol; eukaryotic translation elongation factor 1 complex; nucleus; plasma membrane;	translation elongation factor activity; DNA binding; sequence-specific DNA binding transcription factor activity;
Solyc01g098090.2.1	WD repeat-containing protein			protein binding;nucleotide binding
Solyc01g098110.2.1	Hydrolase alpha/beta fold family protein			catalytic activity
Solyc01g098170.2.1	protein hasty 1-like	polarity specification of adaxial/abaxial axis; negative regulation of flower development; root development; leaf morphogenesis; pre-miRNA export from nucleus;	nuclear envelope;	nucleocytoplasmic transporter activity;
Solyc01g098380.2.1	dihydrodipicolinate reductase chloroplastic-like	lysine biosynthetic process via diaminopimelate; oxidation-reduction process;	chloroplast stroma;	4-hydroxy-tetrahydrodipicolinate reductase; NADPH binding;
Solyc01g098550.2.1	indole-3-glycerol phosphate chloroplastic-like	methionine biosynthetic process; one-carbon metabolic process; RNA splicing, via endonucleolytic cleavage and ligation; tryptophan biosynthetic process;	chloroplast;	tryptophan synthase activity; indole-3-glycerol-phosphate lyase activity;
Solyc01g098610.2.1	glutathione synthetase	glutathione biosynthetic process; response to ethylene stimulus; toxin catabolic process;	cytosol; chloroplast;	glutathione synthase activity; ATP binding; magnesium ion binding; glutathione binding; protein homodimerization activity;
Solyc01g098640.2.1	upf0603 protein chloroplastic-like	response to far red light; carotenoid biosynthetic process; regulation of protein dephosphorylation; unsaturated fatty acid biosynthetic process; response to red light; photosystem II assembly; isopentenyl diphosphate biosynthetic process, methylerythritol 4-phosphate pathway; chlorophyll biosynthetic process; photosynthetic electron transport in photosystem I; response to blue light; glucosinola…	chloroplast thylakoid lumen; chloroplast thylakoid membrane;	acid phosphatase activity;
Solyc01g098650.2.1	GDSL esterase/lipas			alpha-L-fucosidase activity;carboxylesterase activity
Solyc01g098880.2.1	seryl-trna synthetase	selenocysteinyl-tRNA(Sec) biosynthetic process; response to salt stress; seryl-tRNA aminoacylation; nucleotide biosynthetic process; N-terminal protein myristoylation; glycolysis; gluconeogenesis; response to cadmium ion;	cytosol;	serine-tRNA ligase activity; ATP binding;
Solyc01g098900.2.1	Yip1 domain-containing protein			Rab GTPase binding
Solyc01g098920.2.1	mitochondrial rho gtpase 1-like	GTP catabolic process; small GTPase mediated signal transduction; cellular homeostasis; embryo development; mitochondrion organization; pollen tube growth;	mitochondrial outer membrane;	GTP binding; calcium ion binding; GTPase activity;
Solyc01g099040.2.1	GDSL esterase/lipase At5g03980			lipase activity; carboxylesterase activity
Solyc01g099090.2.1	beta-mannosidase	carbohydrate metabolic process;	vacuole;	mannosylglycoprotein endo-beta-mannosidase activity; cation binding;
Solyc01g099100.2.1	long chain acyl- synthetase peroxisomal-like	mitotic cell cycle; response to ozone; RNA processing; fatty acid biosynthetic process; peroxisome organization; response to salt stress; response to symbiotic fungus; fatty acid beta-oxidation; defense response to insect; long-chain fatty acid metabolic process;	peroxisome; membrane;	long-chain fatty acid-CoA ligase activity;
Solyc01g099160.2.1	lipoxygenase	oxylipin biosynthetic process; oxidation-reduction process;	cytoplasm;	linoleate 13S-lipoxygenase activity; iron ion binding;
Solyc01g099190.2.1	lipoxygenase	oxylipin biosynthetic process; oxidation-reduction process;	cytoplasm;	linoleate 13S-lipoxygenase activity; iron ion binding;
Solyc01g099350.2.1	acyl- binding protein 4	response to jasmonic acid stimulus; lipid transport; response to ethylene stimulus; response to light stimulus;	nucleus; cytosol;	fatty-acyl-CoA binding; protein binding;
Solyc01g099410.2.1	fusion protein of histone 2a and enhanced yellow fluorescence protein	nucleosome assembly;	nucleosome; nucleolus;	DNA binding; protein heterodimerization activity;
Solyc01g099520.2.1	Rapid alkalinization factor 2			signal transducer activity
Solyc01g099630.2.1	xyloglucan endotransglucosylase hydrolase protein a	cellular glucan metabolic process; response to low light intensity stimulus; response to auxin stimulus; unidimensional cell growth; response to mechanical stimulus;	plant-type cell wall; chloroplast; membrane; apoplast;	hydrolase activity, hydrolyzing O-glycosyl compounds; xyloglucan:xyloglucosyl transferase activity;
Solyc01g099670.2.1	40s ribosomal protein s10-like		membrane; cell wall; cytosolic ribosome; chloroplast;
Solyc01g099690.2.1	protease complex subunit 3	proteolysis; isopentenyl diphosphate biosynthetic process, methylerythritol 4-phosphate pathway;	chloroplast envelope; chloroplast stroma; thylakoid; mitochondrion;	serine-type endopeptidase activity;
Solyc01g099740.2.1	probable u6 snrna-associated sm-like protein lsm4-like		ribonucleoprotein complex;	nucleic acid binding;
Solyc01g099760.2.1	26s protease regulatory subunit 6a homolog a-like	gravitropism; cytoskeleton organization; response to misfolded protein; gluconeogenesis; fatty acid beta-oxidation; proteasomal ubiquitin-dependent protein catabolic process; karyogamy; toxin catabolic process; proteasome core complex assembly; embryo sac egg cell differentiation; pollen development; glucose mediated signaling pathway; ATP catabolic process;	cytosol; proteasome regulatory particle, base subcomplex; plasma membrane; nucleus;	DNA binding; ATPase activity; peptidase activity; chromatin binding; calmodulin binding; ATP binding;
Solyc01g099770.2.1	translationally controlled tumor protein		cytoplasm;
Solyc01g099780.2.1	translationally controlled tumor protein		cytoplasm;
Solyc01g099890.2.1	mct-1 like pua rna binding-domain containing protein	methionine biosynthetic process; RNA splicing, via endonucleolytic cleavage and ligation;	cytosol;	RNA binding;
Solyc01g099900.2.1	60s ribosomal protein l18	translation;	vacuole; plasma membrane; cytosolic large ribosomal subunit; chloroplast;	structural constituent of ribosome;
Solyc01g100030.2.1	deoxyuridine 5 -triphosphate nucleotidohydrolase-like	DNA repair; DNA-dependent DNA replication; dUMP biosynthetic process; dUTP metabolic process;	cytosol;	dUTP diphosphatase activity; identical protein binding; magnesium ion binding;
Solyc01g100320.2.1	probable protein disulfide-isomerase a6-like	pollen tube development; glycerol ether metabolic process; response to endoplasmic reticulum stress; protein folding; response to salt stress; cell redox homeostasis; embryo sac development; systemic acquired resistance; glycolysis; gluconeogenesis; response to cadmium ion; double fertilization forming a zygote and endosperm; embryo development ending in seed dormancy;	plant-type cell wall; vacuolar membrane; endoplasmic reticulum; plasma membrane;	protein disulfide isomerase activity; electron carrier activity; protein disulfide oxidoreductase activity;
Solyc01g100350.2.1	gtp-binding protein sar1a-like	response to misfolded protein; photorespiration; water transport; protein targeting to vacuole; response to salt stress; cell morphogenesis; vacuole organization; proteasome core complex assembly; purine nucleobase transport; hyperosmotic response; ubiquitin-dependent protein catabolic process; Golgi organization; glycolysis; Golgi vesicle transport; response to cadmium ion; response to temperatu…	Golgi apparatus; cytosol; endoplasmic reticulum; plasma membrane;	GTP binding;
Solyc01g100360.2.1	lipoamide dehydrogenase 1	hydrogen peroxide catabolic process; oxidation-reduction process; cell redox homeostasis; acetyl-CoA biosynthetic process from pyruvate;	cytosol; mitochondrion; nucleolus; chloroplast envelope; chloroplast stroma;	electron carrier activity; flavin adenine dinucleotide binding; dihydrolipoyl dehydrogenase activity;
Solyc01g100520.2.1	atp-dependent clp protease proteolytic subunit 5	proteolysis; maltose metabolic process; starch biosynthetic process;	chloroplast envelope; chloroplast thylakoid; chloroplastic endopeptidase Clp complex;	serine-type endopeptidase activity;
Solyc01g100570.2.1	nucleolar protein 56-like		nucleolus; cell wall;
Solyc01g100650.2.1	nhl repeat-containing protein 2-like	chloroplast relocation; photosynthetic electron transport in photosystem I; isopentenyl diphosphate biosynthetic process, methylerythritol 4-phosphate pathway; carotenoid biosynthetic process; thylakoid membrane organization; maltose metabolic process; starch biosynthetic process; ncRNA metabolic process;	chloroplast thylakoid; chloroplast stroma;	oxidoreductase activity; beta-phosphoglucomutase activity; hydrolase activity;
Solyc01g100760.2.1	uncharacterized loc101214389	trichome morphogenesis;	apoplast;
Solyc01g100970.2.1	pyrrolidone-carboxylate peptidase-like isoform 2	proteolysis;		hydrolase activity;
Solyc01g101040.2.1	atp-citrate lyase a-3	acetyl-CoA biosynthetic process; lipid metabolic process; protein targeting to vacuole;	cytosol; citrate lyase complex;	lyase activity; ATP citrate synthase activity; succinate-CoA ligase (ADP-forming) activity; ATP binding;
Solyc01g101060.2.1	s-adenosyl-l-methionine synthetase	response to salt stress; S-adenosylmethionine biosynthetic process; one-carbon metabolic process;	cytoplasm;	methionine adenosyltransferase activity; metal ion binding; ATP binding;
Solyc01g101240.2.1	aspartic proteinase	proteolysis; lipid metabolic process;		aspartic-type endopeptidase activity;
Solyc01g102310.2.1	grip and coiled-coil domain-containing
Solyc01g102330.2.1	probable carbohydrate esterase at4g34215-like
Solyc01g102400.2.1	Germin-like protein		apoplast	nutrient reservoir activity
Solyc01g102410.2.1	probable glutamate--trna cytoplasmic-like	proteasomal protein catabolic process; glutamyl-tRNA aminoacylation; nucleotide biosynthetic process; cytoskeleton organization; gluconeogenesis;	cytosol;	glutamine-tRNA ligase activity; ATP binding; glutamate-tRNA ligase activity;
Solyc01g102510.2.1	wd40 domain-containing protein		cytosol; plasma membrane;
Solyc01g102660.2.1	glutathione s-transferase zeta class-like isoform 2	aromatic amino acid family metabolic process;	cytoplasm;	maleylacetoacetate isomerase activity; glutathione transferase activity;
Solyc01g102820.2.1	2-c-methyl-d-erythritol 4-phosphate cytidylyltransferase	aromatic amino acid family metabolic process; sulfur amino acid metabolic process; carotenoid biosynthetic process; unsaturated fatty acid biosynthetic process; sulfur compound biosynthetic process; isopentenyl diphosphate biosynthetic process, methylerythritol 4-phosphate pathway; vitamin metabolic process; glycine catabolic process; secondary metabolic process; lipoate metabolic process; chloro…	cytoplasmic membrane-bounded vesicle; chloroplast stroma;	2-C-methyl-D-erythritol 4-phosphate cytidylyltransferase activity;
Solyc01g102960.2.1	class IV heat shock protein
Solyc01g103010.2.1	cullin-associated nedd8-dissociated protein 1-like	mitotic cell cycle; response to freezing; cell adhesion; embryo development ending in seed dormancy; actin nucleation; floral organ formation; photomorphogenesis; lipid storage; xylem and phloem pattern formation; sugar mediated signaling pathway; trichome morphogenesis; meristem structural organization; protein ubiquitination; seed germination; root hair cell differentiation; vegetative to repro…	cell wall; cytosol; plasma membrane; nucleus;	protein binding;
Solyc01g103140.2.1	chloride channel protein clc-c-like	transmembrane transport; chloride transport;	plant-type vacuole membrane; plasma membrane; integral to membrane;	adenyl nucleotide binding; voltage-gated chloride channel activity;
Solyc01g103220.2.1	cytochrome c	electron transport chain;	mitochondrial intermembrane space; respiratory chain; plasma membrane;	copper ion binding; electron carrier activity; iron ion binding; heme binding;
Solyc01g103380.2.1	ras-related protein raba2a-like	cytokinesis; vesicle-mediated transport; second-messenger-mediated signaling; small GTPase mediated signal transduction; protein transport;	endosome; cell plate; plasma membrane; cytosol;	GTP binding; hydrolase activity;
Solyc01g103450.2.1	stromal 70 kda heat shock-related chloroplastic-like	oxidation-reduction process; protein folding; response to cold; response to heat; protein targeting to chloroplast; response to cadmium ion;	mitochondrion; chloroplast envelope; thylakoid; chloroplast stroma; nucleus; apoplast;	ATP binding; 2-alkenal reductase [NAD(P)] activity; unfolded protein binding;
Solyc01g103480.2.1	coatomer subunit delta-like	retrograde vesicle-mediated transport, Golgi to ER; N-terminal protein myristoylation; intracellular protein transport;	COPI vesicle coat; cytosol; plasmodesma; clathrin adaptor complex;
Solyc01g103540.2.1	yth domain-containing	RNA modification;
Solyc01g103680.2.1	PREDICTED: uncharacterized protein At5g49945-like	Golgi vesicle transport; cellulose biosynthetic process;	Golgi apparatus; extracellular region; endoplasmic reticulum;
Solyc01g103750.2.1	atp phosphoribosyltransferase-like	starch biosynthetic process; maltose metabolic process; root hair elongation; threonine catabolic process; histidine biosynthetic process; cysteine biosynthetic process;	chloroplast stroma;	ATP phosphoribosyltransferase activity; magnesium ion binding;
Solyc01g103800.2.1	40s ribosomal protein s12	response to cadmium ion; translation; response to salt stress;	cytosolic small ribosomal subunit; nucleus; mitochondrion;	structural constituent of ribosome;
Solyc01g103930.2.1	transmembrane 9 superfamily member 3-like		trans-Golgi network; integral to membrane; Golgi medial cisterna; endosome; cis-Golgi network;
Solyc01g104020.2.1	embryo-specific protein		plasma membrane;
Solyc01g104040.2.1	udp-glucose:glycoprotein glucosyltransferase	anthocyanin-containing compound metabolic process; UDP-glucosylation; response to endoplasmic reticulum stress; plant-type hypersensitive response; response to salicylic acid stimulus; systemic acquired resistance; protein glycosylation; defense response signaling pathway, resistance gene-independent; carbohydrate biosynthetic process;	chloroplast; endoplasmic reticulum;	UDP-glucose:glycoprotein glucosyltransferase activity;
Solyc01g104130.2.1	Oxidoreductase 2OG-Fe(II) oxygenase family protein-like			oxidoreductase activity
Solyc01g104170.2.1	ankyrin repeat domain-containing protein 2-like	protein folding; vegetative to reproductive phase transition of meristem; protein targeting to chloroplast; response to cadmium ion; defense response to bacterium, incompatible interaction;	integral to chloroplast outer membrane; nucleus; plasma membrane;
Solyc01g104190.2.1	Unknown Protein
Solyc01g104370.2.1	protein	translational elongation;	cytosolic ribosome;	structural constituent of ribosome;
Solyc01g104590.2.1	60s ribosomal protein l3-like	translation;	ribosome;	structural constituent of ribosome;
Solyc01g104600.2.1	cop9 signalosome complex subunit 8-like	response to jasmonic acid stimulus; COP9 signalosome assembly; photomorphogenesis; protein targeting to mitochondrion; cullin deneddylation; G2 phase of mitotic cell cycle;	COP9 signalosome;	metalloendopeptidase activity;
Solyc01g104770.2.1	actin	root hair elongation; seed germination; response to light stimulus; response to wounding; cell division; response to auxin stimulus;	cell wall; cytoskeleton; mitochondrion; nucleolus; plasma membrane;	ATP binding;
Solyc01g104840.2.1	rna-binding protein rz-1	cold acclimation;	cytosol; nucleus;	RNA binding; nucleotide binding; zinc ion binding;
Solyc01g104920.2.1	vesicle-fusing atpase-like		vacuole; Golgi apparatus; plasmodesma; plasma membrane;	protein binding; ATP binding; nucleoside-triphosphatase activity;
Solyc01g104950.2.1	beta-xylosidase alpha-l-arabinofuranosidase 2-like	xylan catabolic process;	cell wall; proteinaceous extracellular matrix; apoplast;	xylan 1,4-beta-xylosidase activity; alpha-N-arabinofuranosidase activity; beta-glucosidase activity;
Solyc01g105030.2.1	chlorophyll a-b binding protein cp24 chloroplastic-like	response to salt stress; nonphotochemical quenching; protein-chromophore linkage; calcium ion transport; Golgi organization; photosynthesis, light harvesting; cysteine biosynthetic process; regulation of protein dephosphorylation;	integral to membrane; chloroplast envelope; photosystem II antenna complex; chloroplast thylakoid membrane; plastoglobule;	chlorophyll binding; metal ion binding;
Solyc01g105060.2.1	hydroxyacyl-acp dehydrase	fatty acid biosynthetic process;	cytoplasm;	3-hydroxydecanoyl-[acyl-carrier-protein] dehydratase activity;
Solyc01g105100.2.1	endoplasmic reticulum-golgi intermediate compartment protein 3-like		vacuolar membrane; endoplasmic reticulum; Golgi apparatus; plasma membrane;
Solyc01g105140.2.1	splicing arginine serine-rich	production of miRNAs involved in gene silencing by miRNA; mRNA splicing, via spliceosome; production of siRNA involved in RNA interference;	cytosol; nuclear speck; membrane;	RNA binding; nucleotide binding;
Solyc01g105340.2.1	protein	protein folding; response to heat;	chloroplast thylakoid membrane;	metal ion binding; heat shock protein binding; ATP binding; unfolded protein binding;
Solyc01g105370.2.1	probable nitronate monooxygenase-like	para-aminobenzoic acid metabolic process; response to cadmium ion; response to symbiotic fungus; oxidation-reduction process;	cytosol; mitochondrion;	IMP dehydrogenase activity; oxidoreductase activity, acting on single donors with incorporation of molecular oxygen, incorporation of two atoms of oxygen; nitronate monooxygenase activity;
Solyc01g105410.2.1	exordium like 2		plant-type cell wall; membrane;
Solyc01g105420.2.1	3-deoxy-d-arabino-heptulosonate 7-phosphate synthase	coumarin biosynthetic process; response to endoplasmic reticulum stress; chorismate biosynthetic process; response to wounding; systemic acquired resistance; shikimate biosynthetic process; aromatic amino acid family biosynthetic process;	chloroplast thylakoid; membrane;	3-deoxy-7-phosphoheptulonate synthase activity; protein binding;
Solyc01g106010.2.1	fructose- - chloroplastic-like	carbohydrate metabolic process; mRNA modification;	chloroplast stroma;	fructose 1,6-bisphosphate 1-phosphatase activity;
Solyc01g106050.2.1	dynamin-related protein 3a-like	peroxisome fission; GTP catabolic process; post-embryonic development; mitochondrial fission;	cytosol; peroxisome; mitochondrion; chloroplast envelope; plasma membrane;	phosphatidylinositol binding; GTPase activity; GTP binding;
Solyc01g106080.2.1	methylmalonate-semialdehyde dehydrogenase	chlorophyll catabolic process; response to oxidative stress; oxidation-reduction process;	mitochondrion;	3-chloroallyl aldehyde dehydrogenase activity; methylmalonate-semialdehyde dehydrogenase (acylating) activity; copper ion binding;
Solyc01g106210.2.1	heat shock 70 kda mitochondrial-like	response to virus; oxidation-reduction process; protein folding; response to salt stress; response to heat; response to cadmium ion;	cell wall; mitochondrion; chloroplast; plasma membrane;	ATP binding; 2-alkenal reductase [NAD(P)] activity; unfolded protein binding;
Solyc01g106320.2.1	Octicosapeptide/Phox/Bem1p domain-containing protein
Solyc01g106430.2.1	soluble inorganic pyrophosphatase chloroplastic-like	negative regulation of defense response; photosynthesis, light reaction; detection of biotic stimulus; jasmonic acid mediated signaling pathway; salicylic acid biosynthetic process; systemic acquired resistance, salicylic acid mediated signaling pathway; regulation of plant-type hypersensitive response; regulation of hydrogen peroxide metabolic process; response to chitin; response to salt stress…	chloroplast envelope; membrane; chloroplast stroma; thylakoid;	inorganic diphosphatase activity; magnesium ion binding;
Solyc01g106450.2.1	l-galactose dehydrogenase	L-ascorbic acid biosynthetic process; cellular amino acid metabolic process; oxidation-reduction process;	cytosol;	glutamate dehydrogenase [NAD(P)+] activity; L-galactose dehydrogenase activity; aldo-keto reductase (NADP) activity; galactonolactone dehydrogenase activity; pyridoxal 4-dehydrogenase activity;
Solyc01g106480.2.1	malate glyoxysomal-like	glyoxylate cycle; malate metabolic process; regulation of fatty acid beta-oxidation; tricarboxylic acid cycle; regulation of photorespiration;	chloroplast; glyoxysome;	L-malate dehydrogenase activity;
Solyc01g106620.2.1	pathogenesis-related protein 1	response to biotic stimulus; defense response;	extracellular region;
Solyc01g107150.2.1	ring u-box domain-containing protein	response to abscisic acid stimulus; mitosis;		zinc ion binding;
Solyc01g107160.2.1	Mitotic checkpoint protein BUB3			microtubule binding
Solyc01g107550.2.1	methylthioribose kinase-like	L-methionine salvage from methylthioadenosine; cellular response to iron ion; cellular response to ethylene stimulus; phosphorylation; cellular response to nitric oxide;	cytosol;	identical protein binding; S-methyl-5-thioribose kinase activity;
Solyc01g107590.2.1	cinnamyl alcohol dehydrogenase	lignin biosynthetic process; oxidation-reduction process;		cinnamyl-alcohol dehydrogenase activity; zinc ion binding; sinapyl alcohol dehydrogenase activity;
Solyc01g107700.2.1	kynurenine formamidase-like	response to salt stress;	endoplasmic reticulum; cell wall; Golgi apparatus; chloroplast;
Solyc01g107750.2.1	phosphatidylinositol -trisphosphate 3-phosphatase and dual-specificity protein phosphatase pten-like	indole glucosinolate catabolic process; salicylic acid biosynthetic process; tetracyclic triterpenoid biosynthetic process; regulation of plant-type hypersensitive response; glucosinolate biosynthetic process; response to chitin; indoleacetic acid biosynthetic process; cellular cation homeostasis; negative regulation of defense response; phosphatidylinositol dephosphorylation; divalent metal ion …	peroxisome; cytosol; chloroplast envelope; membrane;	phosphatidic acid binding; protein tyrosine/serine/threonine phosphatase activity; thioglucosidase activity; baruol synthase activity; phosphatidylinositol-3,4,5-trisphosphate 3-phosphatase activity; protein tyrosine phosphatase activity;
Solyc01g107860.2.1	cbs domain-containing protein chloroplastic-like	hydrogen peroxide catabolic process; cell redox homeostasis;	chloroplast stroma;	adenyl nucleotide binding;
Solyc01g107870.2.1	polyadenylate-binding protein 2-like	response to cadmium ion; response to salt stress;		RNA binding; nucleotide binding;
Solyc01g107990.2.1	MAPprotein kinase-like protein	lipid metabolic process;oxidation-reduction process
Solyc01g108020.2.1	thioredoxin m	glycerol ether metabolic process; plasmodesmata-mediated intercellular transport; cell redox homeostasis; regulation of meristem development; positive regulation of cell communication; positive regulation of catalytic activity;	chloroplast stroma;	enzyme activator activity; electron carrier activity; protein disulfide oxidoreductase activity;
Solyc01g108030.2.1	methylcrotonoyl- carboxylase beta mitochondrial-like	virus induced gene silencing; vegetative phase change; leucine catabolic process;	mitochondrial matrix;	zinc ion binding; cobalt ion binding; biotin carboxylase activity; methylcrotonoyl-CoA carboxylase activity;
Solyc01g108250.2.1	protein cypro4-like	G2 phase of mitotic cell cycle; gene silencing by RNA; regulation of DNA replication; histone H3-K9 methylation; protein deubiquitination; regulation of G2/M transition of mitotic cell cycle; cell proliferation; chromatin silencing; cullin deneddylation; photomorphogenesis; DNA methylation; protein ubiquitination; histone phosphorylation; positive regulation of transcription, DNA-dependent; regul…	cytosol; plasma membrane; nucleus;
Solyc01g108340.2.1	peptidyl-prolyl cis-trans isomerase cyclophilin-40 rotamase isoform 1	protein folding; floral meristem determinacy; protein peptidyl-prolyl isomerization; vegetative phase change;	cytosol;	peptidyl-prolyl cis-trans isomerase activity;
Solyc01g108530.2.1	Acetyl esterase			carboxylesterase activity
Solyc01g108580.2.1	carboxylesterase 1	metabolic process;		carboxylic ester hydrolase activity;
Solyc01g108600.2.1	presequence protease chloroplastic mitochondrial-like	hydrogen peroxide catabolic process; proteolysis; chloroplast organization; ovule development; protein processing; response to cadmium ion;	mitochondrion; chloroplast envelope; chloroplast stroma; apoplast;	zinc ion binding; metalloendopeptidase activity;
Solyc01g108660.2.1	probable n-acetyl-gamma-glutamyl-phosphate reductase	oxidation-reduction process; arginine biosynthetic process; ovule development; response to cadmium ion;	nucleolus; chloroplast stroma; membrane;	NAD binding; copper ion binding; N-acetyl-gamma-glutamyl-phosphate reductase activity; protein dimerization activity;
Solyc01g108880.2.1	1-aminocyclopropane-1-carboxylate oxidase			flavonol synthase activity;1-aminocyclopropane-1-carboxylate oxidase activity
Solyc01g108890.2.1	bat2 domain-containing protein 1		nucleus; cytosol;
Solyc01g109130.2.1	proteasome assembly chaperone 2-like	fatty acid beta-oxidation;	nucleus;
Solyc01g109300.2.1	4-hydroxy-3-methylbut-2-enyl diphosphate reductase	isopentenyl diphosphate biosynthetic process, methylerythritol 4-phosphate pathway; response to antibiotic; oxidation-reduction process;	chloroplast stroma;	4-hydroxy-3-methylbut-2-en-1-yl diphosphate reductase activity; 4-hydroxy-3-methylbut-2-en-1-yl diphosphate synthase activity;
Solyc01g109350.2.1	phospholipase a-2-activating		cytosol; plasmodesma; nucleus;	nucleotide binding;
Solyc01g109410.2.1	dolichyl-diphosphooligosaccharide--protein glycosyltransferase 48 kda subunit-like	RNA methylation; plant-type cell wall organization; unidimensional cell growth; cellulose biosynthetic process; Golgi vesicle transport; cell wall modification; protein N-linked glycosylation via asparagine;	vacuolar membrane; cytoplasmic membrane-bounded vesicle; plant-type cell wall; Golgi apparatus; nucleolus; plasmodesma; plasma membrane; oligosaccharyltransferase complex;	dolichyl-diphosphooligosaccharide-protein glycotransferase activity;
Solyc01g109520.2.1	ras-related gtp-binding family protein	vesicle-mediated transport; root hair elongation; response to endoplasmic reticulum stress; protein folding; response to salt stress; small GTPase mediated signal transduction; response to heat; Golgi organization; vacuole organization; response to high light intensity; response to hydrogen peroxide; protein transport;	Golgi apparatus; nucleus; plasma membrane;	hydrolase activity; GTP binding;
Solyc01g109540.2.1	coatomer subunit gamma-like	vesicle-mediated transport; intracellular protein transport;	chloroplast; COPI vesicle coat;	structural molecule activity;
Solyc01g109570.2.1	glucan endo- -beta-glucosidase	carbohydrate metabolic process;		glucan endo-1,3-beta-D-glucosidase activity;
Solyc01g109620.2.1	nadh dehydrogenase	electron transport chain;	mitochondrial respiratory chain complex I;	metal ion binding; electron carrier activity; NADH dehydrogenase (ubiquinone) activity; 4 iron, 4 sulfur cluster binding;
Solyc01g109660.2.1	glycine-rich rna-binding protein	RNA secondary structure unwinding; DNA duplex unwinding; response to salt stress; response to cold; innate immune response; regulation of stomatal movement; circadian rhythm; vegetative to reproductive phase transition of meristem; response to abscisic acid stimulus; mRNA export from nucleus; response to zinc ion; response to cadmium ion;	cell wall; peroxisome; nucleolus; chloroplast; plasma membrane;	double-stranded DNA binding; nucleotide binding; single-stranded DNA binding;
Solyc01g109710.2.1	universal stress protein a-like protein	response to desiccation; galactolipid biosynthetic process; cellular response to phosphate starvation; cellular response to water deprivation; response to molecule of fungal origin;	cytoplasm; plasma membrane;
Solyc01g109770.2.1	protein rer1b	membrane fusion; intra-Golgi vesicle-mediated transport; retrograde vesicle-mediated transport, Golgi to ER;	Golgi apparatus; integral to membrane; cis-Golgi network; endoplasmic reticulum; mitochondrion;
Solyc01g109790.2.1	adp-glucose pyrophosphorylase large subunit	starch biosynthetic process; glycogen biosynthetic process;	cytosol; glucose-1-phosphate adenylyltransferase complex; amyloplast; chloroplast;	ATP binding; glucose-1-phosphate adenylyltransferase activity;
Solyc01g109850.2.1	diaminopimelate decarboxylase	lysine biosynthetic process via diaminopimelate;	chloroplast stroma; cytosol;	diaminopimelate decarboxylase activity;
Solyc01g109890.2.1	chaperone protein dnaj 10-like	protein folding;	cytosol;
Solyc01g109930.2.1	bifunctional phosphatase chloroplastic-like	histidine biosynthetic process; sulfur compound metabolic process; phosphatidylinositol phosphorylation;	chloroplast;	histidinol-phosphatase activity; L-galactose-1-phosphate phosphatase activity; inositol monophosphate 4-phosphatase activity; 3'(2'),5'-bisphosphate nucleotidase activity; inositol monophosphate 3-phosphatase activity; inositol monophosphate 1-phosphatase activity;
Solyc01g109940.2.1	26s protease regulatory subunit s10b homolog b-like	proteolysis; protein catabolic process;	cell wall; proteasome regulatory particle, base subcomplex; nucleolus; cytoplasm; plasma membrane;	peptidase activity; ATP binding; microtubule-severing ATPase activity;
Solyc01g110120.2.1	vacuolar proton atpase a3-like	cellular response to nutrient levels; ATP hydrolysis coupled proton transport;	mitochondrion; plant-type vacuole membrane; vacuolar proton-transporting V-type ATPase, V0 domain; chloroplast; plasma membrane;	hydrogen ion transmembrane transporter activity; hydrogen-translocating pyrophosphatase activity;
Solyc01g110360.2.1	probable fructose-bisphosphate aldolase chloroplastic-like	response to abscisic acid stimulus; glycolysis; response to cadmium ion;	thylakoid lumen; chloroplast envelope; plastoglobule; cytosolic ribosome; membrane; apoplast;	fructose-bisphosphate aldolase activity;
Solyc01g110390.2.1	nadh dehydrogenase	ubiquitin-dependent protein catabolic process; response to misfolded protein; carbohydrate metabolic process; proteasome core complex assembly; photorespiration;	mitochondrial membrane; vacuolar membrane; plasma membrane; respiratory chain complex I;	catalytic activity;
Solyc01g110410.2.1	ubiquitin fusion degradation protein 1 homolog	ubiquitin-dependent protein catabolic process;
Solyc01g110450.2.1	nadph dependent mannose 6-phosphate reductase	response to cadmium ion; oxidation-reduction process;	cytosol;	aldose-6-phosphate reductase (NADPH) activity;
Solyc01g110520.2.1	amidophosphoribosyltransferase chloroplastic-like	purine nucleobase biosynthetic process; leaf morphogenesis; nucleoside metabolic process; 'de novo' IMP biosynthetic process;	cell wall; plastid stroma; chloroplast;	iron-sulfur cluster binding; metal ion binding; amidophosphoribosyltransferase activity;
Solyc01g110530.2.1	peptidyl-prolyl cis-trans isomerase pin1-like	ubiquitin-dependent protein catabolic process; protein peptidyl-prolyl isomerization; protein folding; regulation of cell cycle; response to salt stress; response to misfolded protein; proteasome core complex assembly; response to temperature stimulus; hyperosmotic response; water transport; Golgi organization; glycolysis; gluconeogenesis; photorespiration; response to cadmium ion;	cytosol; plasmodesma; endoplasmic reticulum; plasma membrane;	peptidyl-prolyl cis-trans isomerase activity; protein binding;
Solyc01g111040.2.1	calcium ion binding			calcium ion binding;
Solyc01g111060.2.1	5 -methylthioadenosine s-adenosylhomocysteine nucleosidase 1-like	L-methionine salvage from methylthioadenosine; ethylene biosynthetic process; response to deep water; L-methionine biosynthetic process from S-adenosylmethionine;	plasma membrane;	adenosylhomocysteine nucleosidase activity; methylthioadenosine nucleosidase activity;
Solyc01g111120.2.1	triosephosphate chloroplastic-like	multicellular organism reproduction; isopentenyl diphosphate biosynthetic process, methylerythritol 4-phosphate pathway; calcium ion transport; response to salt stress; glycine catabolic process; Golgi organization; glycolysis; regulation of protein localization; primary root development; glycerol catabolic process; reductive pentose-phosphate cycle; tryptophan catabolic process; chloroplast orga…	chloroplast envelope; apoplast; cytosol; chloroplast stroma; thylakoid; mitochondrion;	triose-phosphate isomerase activity;
Solyc01g111150.2.1	translocon-associated protein subunit alpha-like		endoplasmic reticulum;
Solyc01g111170.2.1	cyclophilin	protein folding; protein peptidyl-prolyl isomerization;	cytoplasm;	peptide binding; peptidyl-prolyl cis-trans isomerase activity;
Solyc01g111200.2.1	translation initiation	translational initiation;		carbon-nitrogen ligase activity, with glutamine as amido-N-donor; translation initiation factor activity;
Solyc01g111240.2.1	translocase of chloroplast chloroplastic-like	protein targeting to chloroplast;	membrane;	GTP binding; hydrolase activity, acting on acid anhydrides;
Solyc01g111260.2.1	1-phosphatidylinositol phosphodiesterase-related family protein	intracellular signal transduction; lipid metabolic process;	extracellular region;	phospholipase C activity;
Solyc01g111300.2.1	glycine-rich protein 2	regulation of transcription, DNA-dependent; proteolysis involved in cellular protein catabolic process;	proteasome core complex; nucleus;	RNA binding; zinc ion binding; threonine-type endopeptidase activity; DNA binding;
Solyc01g111350.2.1	nodulin family protein	circadian rhythm; glucosinolate biosynthetic process; response to karrikin;	chloroplast;
Solyc01g111440.2.1	erd7 protein	response to high light intensity; response to water deprivation; response to salt stress; response to cold;	plasma membrane;
Solyc01g111450.2.1	proteasome subunit alpha type-7-like	ubiquitin-dependent protein catabolic process;	cytoplasm; proteasome core complex, alpha-subunit complex; nucleus;	threonine-type endopeptidase activity;
Solyc01g111510.2.1	l-ascorbate peroxidase	response to oxidative stress; oxidation-reduction process;	chloroplast envelope; Golgi apparatus; plasmodesma; peroxisomal membrane; vacuolar membrane; cytosol; mitochondrion;	heme binding; L-ascorbate peroxidase activity;
Solyc01g111520.2.1	extended synaptotagmin-2 isoform 1	plasma membrane repair; response to cold; spread of virus in host, cell to cell; endocytic recycling; protein secretion; response to virus; endocytosis;	endosome; vacuole; Golgi apparatus; plasma membrane;
Solyc01g111560.2.1	rac protein	regulation of actin filament depolymerization; microtubule cytoskeleton organization; regulation of exocytosis; regulation of stomatal movement; establishment of vesicle localization; auxin mediated signaling pathway; regulation of actin filament polymerization; small GTPase mediated signal transduction; response to light stimulus; pollen tube growth;	site of polarized growth; phragmoplast; nucleolus; spindle; apical part of cell; plasma membrane;	GTPase activating protein binding; GTP binding; sphingomyelin phosphodiesterase activity;
Solyc01g111630.2.1	hydroxypyruvate reductase	response to far red light; regulation of protein dephosphorylation; response to red light; photosystem II assembly; cellular response to water deprivation; oxidative photosynthetic carbon pathway; photosynthetic electron transport in photosystem I; cellular response to light stimulus; PSII associated light-harvesting complex II catabolic process; response to blue light; cysteine biosynthetic proc…	apoplast; chloroplast; peroxisome;	NAD binding; glycerate dehydrogenase activity; hydroxypyruvate reductase activity; poly(U) RNA binding;
Solyc01g111650.2.1	skp1-like protein	ubiquitin-dependent protein catabolic process;
Solyc01g111710.2.1	probable 26s proteasome non-atpase regulatory subunit 3-like	regulation of protein catabolic process; regulation of catalytic activity;	plasma membrane; proteasome complex; nucleus;	enzyme regulator activity;
Solyc01g111760.2.1	vacuolar atpase b subunit	pentose-phosphate shunt; gluconeogenesis; actin filament bundle assembly; response to salt stress; proteasomal protein catabolic process; ATP hydrolysis coupled proton transport; ATP biosynthetic process; actin filament capping;	vacuolar membrane; chloroplast envelope; proton-transporting V-type ATPase, V1 domain; Golgi apparatus; plasma membrane;	proton-transporting ATPase activity, rotational mechanism; proton-transporting ATP synthase activity, rotational mechanism; actin filament binding; ATP binding;
Solyc01g111780.2.1	transportin-1-like	cytokinesis; cell wall pectin metabolic process; microtubule-based process; protein import into nucleus, docking; plant-type cell wall cellulose metabolic process; protein N-linked glycosylation;	cytosol; nuclear pore;	protein transporter activity; Ran GTPase binding;
Solyc01g111830.2.1	24-methylenesterol c-methyltransferase 2-like	sterol biosynthetic process; multidimensional cell growth; isopentenyl diphosphate biosynthetic process, methylerythritol 4-phosphate pathway; glucose catabolic process; xylem and phloem pattern formation; acetyl-CoA metabolic process; methylation; negative regulation of DNA endoreduplication; brassinosteroid biosynthetic process;	Golgi apparatus; cytosol; endoplasmic reticulum;	24-methylenesterol C-methyltransferase activity;
Solyc01g111970.2.1	Laccase 1a	oxidation-reduction process
Solyc01g112000.2.1	expansin-like protein precursor	sexual reproduction;	extracellular region; plant-type cell wall; membrane;
Solyc01g112020.2.1	pentatricopeptide repeat-containing protein mitochondrial-like	histone lysine methylation; regulation of flower development; photomorphogenesis; pyrimidine ribonucleotide biosynthetic process; cullin deneddylation; G2 phase of mitotic cell cycle;	mitochondrion;
Solyc01g112100.2.1	Dimethylaniline monooxygenase 5			monooxygenase activity
Solyc01g112150.2.1	sec1 family transport protein sly1-like	vesicle docking involved in exocytosis; gravitropism; protein secretion;	cytosol;	protein transporter activity;
Solyc01g112160.2.1	phosphoglycerate mutase-like protein	metabolic process;	cytosol; nucleus;	catalytic activity;
Solyc01g112280.2.1	aminoacylase family protein	methionine biosynthetic process; proteolysis; RNA splicing, via endonucleolytic cleavage and ligation; response to zinc ion; cysteine biosynthetic process;	vacuole; endoplasmic reticulum; Golgi apparatus;	metallopeptidase activity; aminoacylase activity;
Solyc01g112290.2.1	glutamate--trna chloroplastic mitochondrial-like	chloroplast organization; mitochondrion organization; negative regulation of ethylene mediated signaling pathway; glutamyl-tRNA aminoacylation; ovule development;	chloroplast stroma; endoplasmic reticulum; mitochondrion;	protein histidine kinase activity; protein binding; ethylene binding; tRNA binding; glutamate-tRNA ligase activity; receptor activity; ATP binding;
Solyc02g011990.1.1	photosystem ii di q protein	photosynthetic electron transport in photosystem II; response to herbicide;	photosystem II; integral to membrane; chloroplast thylakoid membrane;	oxidoreductase activity; electron transporter, transferring electrons within the cyclic electron transport pathway of photosynthesis activity; iron ion binding;
Solyc02g012020.1.1	atp synthase cf0 b subunit	plasma membrane ATP synthesis coupled proton transport;	integral to membrane; proton-transporting ATP synthase complex, coupling factor F(o); chloroplast thylakoid membrane; plasma membrane;	proton-transporting ATP synthase activity, rotational mechanism; ATP binding;
Solyc02g014150.2.1	photosystem ii stability assembly factor chloroplastic-like	pentose-phosphate shunt; response to far red light; hydrogen peroxide catabolic process; carotenoid biosynthetic process; regulation of protein dephosphorylation; response to red light; photosystem II assembly; chloroplast relocation; chlorophyll biosynthetic process; PSII associated light-harvesting complex II catabolic process; response to blue light; response to cadmium ion; positive regulatio…	chloroplast envelope; chloroplast photosystem II; chloroplast stromal thylakoid; chloroplast thylakoid lumen;
Solyc02g020940.2.1	glyceraldehyde-3-phosphate dehydrogenase chloroplastic-like	reductive pentose-phosphate cycle; glucose metabolic process; oxidation-reduction process;	chloroplast;	NAD binding; NADP binding; glyceraldehyde-3-phosphate dehydrogenase (NADP+) (phosphorylating) activity;
Solyc02g020980.2.1	4-alpha-glucanotransferase dpe2-like	starch catabolic process; circadian rhythm; starch biosynthetic process; plant-type cell wall organization; maltose catabolic process; positive regulation of catalytic activity;	cytosol;	cation binding; 4-alpha-glucanotransferase activity; heteropolysaccharide binding; starch binding;
Solyc02g021420.2.1	villin 4 isoform 2	cytoskeleton organization; response to abscisic acid stimulus;		actin binding;
Solyc02g021470.2.1	cullin 4	protein polyubiquitination; mitotic cell cycle; embryonic pattern specification; response to freezing; short-day photoperiodism, flowering; hormone-mediated signaling pathway; cotyledon development; cell division; regulation of cell cycle process; ubiquitin-dependent protein catabolic process; lipid storage; sugar mediated signaling pathway; RNA processing; seed germination; negative regulation o…	Cul4-RING ubiquitin ligase complex; cytosol;	ubiquitin protein ligase binding;
Solyc02g021560.2.1	polyadenylate-binding cytoplasmic and nuclear-like	leaf senescence; ethylene biosynthetic process; defense response; cell death;	nucleolus;	RNA binding; nucleotide binding;
Solyc02g021650.2.1	dna damage-binding protein 1-like	mitotic cell cycle; gravitropism; cell adhesion; embryo development ending in seed dormancy; cytokinesis by cell plate formation; actin nucleation; red, far-red light phototransduction; floral organ formation; negative regulation of transcription, DNA-dependent; regionalization; trichome morphogenesis; positive regulation of cell proliferation; protein ubiquitination; protein glycosylation; negat…	Cul4-RING ubiquitin ligase complex; cytosol; nucleus;	protein binding; DNA binding;
Solyc02g023970.2.1	obg-like atpase 1-like	protein targeting to vacuole; response to salt stress; glycolysis; gluconeogenesis; response to cadmium ion;	cytosol; plasmodesma;	GTP binding;
Solyc02g030170.2.1	cell elongation protein	brassinosteroid biosynthetic process; oxidation-reduction process; response to light stimulus; unidimensional cell growth;	integral to membrane; vacuole; plasma membrane;	calmodulin binding; delta24-sterol reductase activity; flavin adenine dinucleotide binding; UDP-N-acetylmuramate dehydrogenase activity;
Solyc02g031910.2.1	serine threonine protein	cellular metabolic process;		protein kinase activity;
Solyc02g031950.2.1	Pathogenesis-related protein-like protein
Solyc02g031970.1.1	50s ribosomal protein l7 l12-like	translation;	ribosome;	structural constituent of ribosome;
Solyc02g032930.2.1	b-cell receptor-associated 31-like	intracellular protein transport;	plasmodesma; vacuolar membrane; integral to membrane; endoplasmic reticulum;
Solyc02g036350.2.1	1-aminocyclopropane-1-carboxylate oxidase	negative regulation of defense response; detection of biotic stimulus; jasmonic acid mediated signaling pathway; salicylic acid biosynthetic process; systemic acquired resistance, salicylic acid mediated signaling pathway; regulation of plant-type hypersensitive response; cellular cation homeostasis; ethylene biosynthetic process; regulation of hydrogen peroxide metabolic process; response to chi…		oxidoreductase activity, acting on paired donors, with incorporation or reduction of molecular oxygen, 2-oxoglutarate as one donor, and incorporation of one atom each of oxygen into both donors; metal ion binding; L-ascorbic acid binding; 1-aminocyclopropane-1-carboxylate oxidase activity;
Solyc02g038690.1.1	probable histone -like	nucleosome assembly;	nucleosome; nucleolus; chloroplast;	DNA binding; protein heterodimerization activity;
Solyc02g049070.2.1	PREDICTED: uncharacterized protein LOC101268332		chloroplast thylakoid membrane; chloroplast envelope;
Solyc02g050240.2.1	protease 2-like	vernalization response; proteolysis;	cytosol;	serine-type exopeptidase activity; serine-type endopeptidase activity;
Solyc02g050260.2.1	Protease II	Protease II
Solyc02g062340.2.1	probable fructose-bisphosphate aldolase chloroplastic-like	response to abscisic acid stimulus; glycolysis; response to cadmium ion;	thylakoid lumen; chloroplast envelope; plastoglobule; cytosolic ribosome; membrane; apoplast;	fructose-bisphosphate aldolase activity;
Solyc02g062390.2.1	desiccation-related protein clone pcc27-04-like isoform 2
Solyc02g062460.2.1	2-oxoglutarate-dependent dioxygenase			2-oxoglutarate-dependent dioxygenase activity
Solyc02g062500.2.1	2-oxoglutarate-dependent dioxygenase			oxidoreductase activity, acting on paired donors, with incorporation or reduction of molecular oxygen, 2-oxoglutarate as one donor, and incorporation of one atom each of oxygen into both donors;
Solyc02g062540.2.1	thioredoxin domain-containing protein 9-like	cortical microtubule organization; nuclear division; cytokinesis by cell plate formation; cell redox homeostasis; anisotropic cell growth; nucleolus organization;	cytoplasm; nucleus;	beta-tubulin binding; ATP binding;
Solyc02g062600.2.1	gamma carbonic anhydrase mitochondrial-like	photorespiration; starch biosynthetic process;	mitochondrial respiratory chain complex I;	carbonate dehydratase activity; transferase activity;
Solyc02g062620.2.1	nuclear cap-binding protein	primary miRNA processing; mRNA cis splicing, via spliceosome; RNA splicing, via endonucleolytic cleavage and ligation;	nuclear cap binding complex;	RNA cap binding; nucleotide binding;
Solyc02g062970.2.1	probable xaa-pro aminopeptidase p-like	protein import into peroxisome matrix; auxin polar transport; intra-Golgi vesicle-mediated transport; lipid transport; lithium ion transport; protein N-linked glycosylation;	cytosol; plasma membrane;	metal ion binding; aminopeptidase activity; N-1-naphthylphthalamic acid binding;
Solyc02g063070.2.1	14-3-3 protein			protein domain specific binding;
Solyc02g063090.2.1	t-complex protein 1 subunit zeta-like	proteasomal protein catabolic process; protein folding; cytoskeleton organization; cell wall modification; gluconeogenesis; response to zinc ion; plant-type cell wall organization; response to cadmium ion;	cytosol; membrane;	ATP binding; unfolded protein binding;
Solyc02g063130.2.1	dna repair protein rad23-3-like isoform 1	proteasomal ubiquitin-dependent protein catabolic process; nucleotide-excision repair;	nucleus;	damaged DNA binding;
Solyc02g063490.2.1	malate glyoxysomal	glyoxylate cycle; peroxisome organization; malate metabolic process; regulation of fatty acid beta-oxidation; tricarboxylic acid cycle; regulation of photorespiration;	chloroplast; glyoxysome;	L-malate dehydrogenase activity; nucleotide binding;
Solyc02g064550.2.1	thioredoxin-like protein chloroplastic-like	oxidation-reduction process;	chloroplast stroma;	peroxiredoxin activity; peroxidase activity;
Solyc02g064700.2.1	casein kinase ii subunit chloroplastic-like	protein phosphorylation;	nucleus; cytosol;	RNA polymerase II carboxy-terminal domain kinase activity; ATP binding;
Solyc02g064940.1.1	leucine-rich repeat family protein	phosphorylation;		kinase activity;
Solyc02g065080.2.1	probable phosphoglycerate mutase -like	metabolic process;		phosphoglycerate mutase activity;
Solyc02g065240.2.1	salicylic acid-binding protein 2-like	systemic acquired resistance, salicylic acid mediated signaling pathway; response to wounding; jasmonic acid metabolic process; salicylic acid metabolic process;		methyl indole-3-acetate esterase activity; lipase activity; polyneuridine-aldehyde esterase activity; methyl salicylate esterase activity; methyl jasmonate esterase activity;
Solyc02g065300.1.1	leucine--trna cytoplasmic-like	spermidine biosynthetic process; regulation of translational fidelity; leucyl-tRNA aminoacylation;	cytosol; plasmodesma; chloroplast;	aminoacyl-tRNA editing activity; leucine-tRNA ligase activity; ATP binding;
Solyc02g065400.2.1	33kda precursor protein of oxygen-evolving complex	defense response to bacterium; photoinhibition; photosystem II assembly; regulation of protein dephosphorylation; photosystem II stabilization;	extrinsic to membrane; chloroplast thylakoid membrane; plastoglobule; oxygen evolving complex; chloroplast thylakoid lumen; apoplast;	poly(U) RNA binding; oxygen evolving activity; calcium ion binding;
Solyc02g065470.1.1	sts14 protein
Solyc02g066930.2.1	rna-binding protein precursor	pyrimidine ribonucleotide biosynthetic process; vegetative to reproductive phase transition of meristem; regulation of flower development; histone lysine methylation; protein targeting to mitochondrion;	mitochondrion;	RNA binding; copper ion binding; ATP binding;
Solyc02g067030.2.1	snf1-related protein kinase catalytic subunit alpha kin10-like	protein phosphorylation;		protein tyrosine kinase activity; ATP binding; protein serine/threonine kinase activity;
Solyc02g067080.2.1	uridine diphosphate glucose dehydrogenase	D-xylose metabolic process; cell wall pectin metabolic process; oxidation-reduction process;	cell wall; nucleus; cytosol;	NAD binding; UDP-glucose 6-dehydrogenase activity;
Solyc02g067180.2.1	cystathionine gamma synthase	selenium compound metabolic process; methionine biosynthetic process; one-carbon metabolic process;	chloroplast stroma;	pyridoxal phosphate binding; cystathionine gamma-synthase activity; lyase activity;
Solyc02g067210.2.1	kh domain-containing protein at4g18375-like			RNA binding;
Solyc02g067460.2.1	mitochondrial outer membrane protein porin of 34 kda-like	transmembrane transport; regulation of anion transport; defense response to bacterium;	cell wall; nucleolus; chloroplast envelope; mitochondrial outer membrane; pore complex; vacuole; plasma membrane;	porin activity; voltage-gated anion channel activity;
Solyc02g067690.2.1	udp-glycosyltransferase 90a1-like	metabolic process;	chloroplast;	anthocyanidin 3-O-glucosyltransferase activity;
Solyc02g067840.2.1	altered inheritance of mitochondria protein 32-like
Solyc02g068130.2.1	mitochondrial import receptor subunit tom20-like	protein import into mitochondrial outer membrane;	integral to membrane; mitochondrial inner membrane; mitochondrial outer membrane translocase complex; cytosolic ribosome;	metal ion binding;
Solyc02g068150.2.1	Nuclear transport factor 2			protein transmembrane transporter;Ran GTPase binding activity
Solyc02g068380.2.1	allantoate chloroplastic-like	chlorophyll catabolic process; ureide catabolic process; proteolysis;	chloroplast; endoplasmic reticulum;	allantoate deiminase activity; metallopeptidase activity;
Solyc02g068450.2.1	v-type proton atpase subunit f-like	ATP hydrolysis coupled proton transport;	vacuolar membrane; proton-transporting V-type ATPase, V1 domain; Golgi apparatus; plasma membrane;	proton-transporting ATPase activity, rotational mechanism; proton-transporting ATP synthase activity, rotational mechanism;
Solyc02g068640.2.1	pyrroline-5-carboxylate reductase	oxidation-reduction process; response to salt stress; response to heat; L-proline biosynthetic process; threonine catabolic process;	cell wall; cytoplasm;	nucleotide binding; pyrroline-5-carboxylate reductase activity;
Solyc02g068700.2.1	14 kda zinc-binding	metabolic process;	mitochondrion; chloroplast;	catalytic activity; protein kinase C binding; zinc ion binding;
Solyc02g068740.2.1	glycine cleavage system h mitochondrial-like isoform 1	response to glucose stimulus; response to sucrose stimulus; response to fructose stimulus; glycine decarboxylation via glycine cleavage system;	glycine cleavage complex;	glycine dehydrogenase (decarboxylating) activity; ATP binding;
Solyc02g068900.2.1	glutathione s-transferase omega-like protein	response to cadmium ion;	cytosol;	transferase activity;
Solyc02g069010.2.1	myo-inositol monophosphatase like 1 isoform 1	sulfur compound metabolic process; methylglyoxal catabolic process to D-lactate; maltose metabolic process; starch biosynthetic process; phosphatidylinositol phosphorylation;	cytosol; chloroplast stroma;	inositol monophosphate 4-phosphatase activity; 3'(2'),5'-bisphosphate nucleotidase activity; inositol monophosphate 3-phosphatase activity; inositol monophosphate 1-phosphatase activity;
Solyc02g069090.2.1	cathepsin b-like	proteolysis; regulation of catalytic activity;	vacuole;	cysteine-type endopeptidase activity;
Solyc02g069100.2.1	cathepsin b-like	proteolysis; regulation of catalytic activity;	extracellular region; cytosol; vacuole;	cysteine-type endopeptidase activity;
Solyc02g069120.2.1	Zinc-finger protein ZPR1			identical protein binding
Solyc02g069150.2.1	vesicle-associated membrane protein 726-like	vesicle-mediated transport;	integral to membrane;
Solyc02g069260.2.1	protein argonaute 2-like			nucleic acid binding;
Solyc02g069460.2.1	photosystem i reaction center subunit chloroplastic-like	photosynthesis; cysteine biosynthetic process;	photosystem I reaction center; chloroplast envelope; chloroplast thylakoid membrane; plastoglobule; chloroplast thylakoid lumen;
Solyc02g069670.2.1	Alpha-glucosidase 1			alpha-glucosidase activity
Solyc02g069800.1.1	probable carboxylesterase 6-like	metabolic process;		retinyl-palmitate esterase activity; methyl salicylate esterase activity; carboxylesterase activity; methyl jasmonate esterase activity; methyl indole-3-acetate esterase activity;
Solyc02g069850.2.1	40s ribosomal protein s25-2	RNA methylation; translation;	nucleolus; plasmodesma; cytosolic small ribosomal subunit; vacuolar membrane; chloroplast; Golgi apparatus; plasma membrane;	structural constituent of ribosome;
Solyc02g070020.1.1	udp-glucoronosyl udp-glucosyl transferase family protein	autophagy;	extracellular region; cytosol;	transferase activity, transferring hexosyl groups;
Solyc02g070310.2.1	60s ribosomal protein l32-1-like	ribosome biogenesis; translation;	nucleolus; Golgi apparatus; cytosolic large ribosomal subunit;	structural constituent of ribosome;
Solyc02g070360.2.1	40s ribosomal protein s4-like	translation;	nucleolus; cytosolic ribosome; plasma membrane; chloroplast;	structural constituent of ribosome; rRNA binding;
Solyc02g070460.2.1	cullin 4	protein polyubiquitination; mitotic cell cycle; embryonic pattern specification; response to freezing; short-day photoperiodism, flowering; hormone-mediated signaling pathway; cotyledon development; cell division; regulation of cell cycle process; ubiquitin-dependent protein catabolic process; lipid storage; sugar mediated signaling pathway; RNA processing; seed germination; negative regulation o…	Cul4-RING ubiquitin ligase complex; cytosol;	ubiquitin protein ligase binding;
Solyc02g070500.1.1	PREDICTED: uncharacterized protein LOC101247392
Solyc02g070510.2.1	proteasome subunit alpha type-5-like	response to cadmium ion; ubiquitin-dependent protein catabolic process;	cytosolic ribosome; proteasome core complex, alpha-subunit complex; plasma membrane; nucleus;	threonine-type endopeptidase activity;
Solyc02g070550.2.1	la-related protein 6-like	membrane fusion; Golgi vesicle transport; RNA processing;	ribonucleoprotein complex; nucleus;	RNA binding; nucleotide binding;
Solyc02g070570.2.1	40s ribosomal protein s14-2-like	translation;	nucleolus; cytosolic ribosome; plasma membrane; chloroplast;	structural constituent of ribosome;
Solyc02g070650.2.1	60S ribosomal protein L18a	structural constituent of ribosome		protein binding
Solyc02g070670.2.1	urease accessory protein g	GTP catabolic process; positive regulation of metalloenzyme activity;	cytoplasm; membrane;	nickel cation binding; metallochaperone activity; ATP binding; GTPase activity; protein homodimerization activity;
Solyc02g070770.2.1	nad -binding rossmann-fold superfamily protein	myo-inositol hexakisphosphate biosynthetic process;	plastoglobule; chloroplast envelope; chloroplast thylakoid membrane;	nucleotide binding;
Solyc02g070790.2.1	50 kda ketoavyl-acp synthase	very long-chain fatty acid metabolic process; fatty acid biosynthetic process; cuticle development; response to cold; chloroplast fission; embryo development;	chloroplast envelope; chloroplast stroma; membrane;	3-oxoacyl-[acyl-carrier-protein] synthase activity;
Solyc02g071150.2.1	programmed cell death protein 5-like		cytosol;	double-stranded DNA binding;
Solyc02g071170.2.1	Coatomer subunit zeta-1			protein binding
Solyc02g071320.2.1	PREDICTED: uncharacterized protein LOC101256345 isoform 3
Solyc02g071330.2.1	at4g18060 f15j5_30	brassinosteroid biosynthetic process; acetyl-CoA metabolic process; maltose metabolic process; starch biosynthetic process; microtubule nucleation; positive regulation of catalytic activity; sterol biosynthetic process;		clathrin binding;
Solyc02g071380.2.1	1-aminocyclopropane-1-carboxylate oxidase 3			oxidoreductase activity
Solyc02g071450.2.1	protein srg1-like	organ senescence; flavonol biosynthetic process; oxidation-reduction process;		flavonol synthase activity;
Solyc02g071750.2.1	Cyclic phosphodiesterase		intracellular	cyclic-nucleotide phosphodiesterase activity
Solyc02g071760.2.1	DUF1264 domain protein
Solyc02g071890.2.1	histidinol chloroplastic-like	response to UV; oxidation-reduction process; spermidine biosynthetic process; histidine biosynthetic process; pollen development;	chloroplast stroma;	NAD binding; zinc ion binding; histidinol dehydrogenase activity;
Solyc02g072130.2.1	protein transport family protein	protein secretion; response to salt stress; pentose-phosphate shunt; amino acid import; N-terminal protein myristoylation; ER to Golgi vesicle-mediated transport;	mitochondrion; Golgi apparatus; plasma membrane;	P-P-bond-hydrolysis-driven protein transmembrane transporter activity;
Solyc02g072160.2.1	nad -binding rossmann-fold superfamily protein isoform 1	stomatal complex morphogenesis; mRNA modification;	vacuole; chloroplast stroma;	nucleotide binding;
Solyc02g076720.2.1	probable phosphoribosylformylglycinamidine chloroplastic mitochondrial-like	microgametogenesis; 'de novo' IMP biosynthetic process;	mitochondrion; chloroplast stroma;	ATP binding; phosphoribosylformylglycinamidine synthase activity;
Solyc02g076820.2.1	Light-dependent short hypocotyls 1
Solyc02g077240.2.1	Pyruvate decarboxylase			protein binding;pyruvate decarboxylase activity
Solyc02g077670.2.1	Chaperone protein dnaJ 2			unfolded protein binding
Solyc02g077740.2.1	PREDICTED: uncharacterized protein At4g28440-like	photorespiration; ubiquitin-dependent protein catabolic process; proteasome core complex assembly; response to misfolded protein;	cytosol;
Solyc02g077990.2.1	30s ribosomal protein s5	translation; response to antibiotic; defense response to bacterium; response to cold; protein targeting to chloroplast; response to cadmium ion;	small ribosomal subunit; chloroplast thylakoid membrane; chloroplast stroma; nucleus;	rRNA binding; structural constituent of ribosome;
Solyc02g078120.1.1	eukaryotic translation initiation factor 3 subunit 7	regulation of translational initiation; formation of translation preinitiation complex;	eukaryotic translation initiation factor 3 complex; eukaryotic 43S preinitiation complex; eukaryotic 48S preinitiation complex; cytosol;	translation initiation factor activity;
Solyc02g078260.2.1	dna-directed rna polymerase ii subunit rpb2-like	nuclear-transcribed mRNA catabolic process; RNA splicing, via endonucleolytic cleavage and ligation; embryo development ending in seed dormancy; transcription from RNA polymerase II promoter;	cytosol; plasmodesma; DNA-directed RNA polymerase II, core complex;	DNA-directed RNA polymerase activity; metal ion binding; DNA binding; ribonucleoside binding;
Solyc02g078380.2.1	Aluminum-induced protein-like protein
Solyc02g078540.2.1	clathrin light chain 1-like	amino acid import; N-terminal protein myristoylation; Golgi organization; ER to Golgi vesicle-mediated transport; vacuole organization; intracellular protein transport;	cytosol; clathrin coat of coated pit; clathrin coat of trans-Golgi network vesicle;	structural molecule activity;
Solyc02g078570.2.1	Epoxide hydrolase 3			epoxide hydrolase activity
Solyc02g078900.2.1	alternative nad h dehydrogenase mitochondrial-like	oxidation-reduction process;		flavin adenine dinucleotide binding; NADH dehydrogenase (ubiquinone) activity;
Solyc02g078940.2.1	quinone oxidoreductase pig3-like	response to symbiotic fungus; oxidation-reduction process;	cytosol;	NADPH:quinone reductase activity; zinc ion binding; nucleotide binding;
Solyc02g078950.2.1	Beta-galactosidase			beta-galactosidase activity;protein binding
Solyc02g078990.2.1	mercaptopyruvate sulfurtransferase 1	methionine biosynthetic process; aging; RNA splicing, via endonucleolytic cleavage and ligation; glucosinolate biosynthetic process; embryo development ending in seed dormancy;	cytosol; mitochondrion; chloroplast;	thiosulfate sulfurtransferase activity; 3-mercaptopyruvate sulfurtransferase activity;
Solyc02g079060.2.1	eukaryotic translation initiation factor 3 subunit j-like	regulation of translational initiation; formation of translation preinitiation complex;	eukaryotic translation initiation factor 3 complex; eukaryotic 43S preinitiation complex; eukaryotic 48S preinitiation complex; membrane;	translation initiation factor activity;
Solyc02g079100.2.1	pseudouridine-5 -monophosphatase-like	galactolipid biosynthetic process; riboflavin biosynthetic process; phosphorylation; negative regulation of transcription, DNA-dependent; cellular response to phosphate starvation;		FMN adenylyltransferase activity; phosphoglycolate phosphatase activity; riboflavin kinase activity;
Solyc02g079210.2.1	dag protein	tRNA metabolic process; protein targeting to chloroplast; embryo development ending in seed dormancy; iron-sulfur cluster assembly; chloroplast organization; positive regulation of transcription, DNA-dependent; aromatic amino acid family biosynthetic process; chloroplast RNA modification; rRNA processing; thylakoid membrane organization;	chloroplast envelope; chloroplast stroma; mitochondrion;	serine-type endopeptidase activity;
Solyc02g079290.2.1	SELF PRUNING 2G			phosphatidylethanolamine binding
Solyc02g079410.2.1	adenine nucleotide alpha hydrolases-like protein	protein sumoylation; response to stress; response to molecule of fungal origin;	plasma membrane; nucleus; cytosol;
Solyc02g079500.2.1	anionic peroxidase	hydrogen peroxide catabolic process; oxidation-reduction process;	extracellular region;	metal ion binding; heme binding; peroxidase activity;
Solyc02g079510.2.1	Peroxidase			peroxidase activity;protein binding
Solyc02g079880.2.1	eukaryotic translation initiation factor- isoform 1	translational initiation;		translation initiation factor activity;
Solyc02g079930.2.1	Phosphosulfolactate synthase	coenzyme M biosynthetic process;metabolic process
Solyc02g079950.2.1	photosystem ii subunit q-2	cellular cation homeostasis; photosynthesis; divalent metal ion transport; photorespiration;	chloroplast photosystem II; extrinsic to membrane; chloroplast stroma; oxygen evolving complex; chloroplast thylakoid lumen; apoplast;	calcium ion binding;
Solyc02g079960.2.1	thioredoxin h	protein folding; cell redox homeostasis; glycerol ether metabolic process; phosphatidylinositol biosynthetic process; protein deglutathionylation;	cytosol;	electron carrier activity; protein disulfide isomerase activity; protein disulfide oxidoreductase activity;
Solyc02g080270.2.1	Vacuolar protein sorting-associated protein 28 family protein			rotein binding
Solyc02g080540.1.1	atp synthase gamma chloroplastic-like	coenzyme biosynthetic process; jasmonic acid biosynthetic process; leaf morphogenesis; positive regulation of catalytic activity; cysteine biosynthetic process; aromatic amino acid family metabolic process; photosynthetic electron transport in photosystem II; rRNA processing; starch biosynthetic process; maltose metabolic process; unsaturated fatty acid biosynthetic process; plastid organization;…	chloroplast ATP synthase complex; proton-transporting ATP synthase complex, catalytic core F(1); chloroplast envelope;	enzyme regulator activity; proton-transporting ATPase activity, rotational mechanism; proton-transporting ATP synthase activity, rotational mechanism;
Solyc02g080630.2.1	lactoylglutathione lyase-like	response to salt stress; methylglyoxal catabolic process to D-lactate; glycolysis; gluconeogenesis; response to cadmium ion; cysteine biosynthetic process;	cytosol; peroxisome; chloroplast envelope; vacuole; plasma membrane;	metal ion binding; lactoylglutathione lyase activity;
Solyc02g080800.2.1	Deoxyhypusine synthase			protein binding
Solyc02g080810.2.1	mitochondrial-like	hydrogen peroxide catabolic process; carotenoid biosynthetic process; regulation of meristem growth; pattern specification process; glycine catabolic process; root morphogenesis; regulation of cell size; chloroplast organization; auxin polar transport; methylation; cysteine biosynthetic process; ovule development;	chloroplast envelope; apoplast; membrane; cytosolic ribosome; chloroplast stroma; chloroplast thylakoid; mitochondrion;	transaminase activity; aminomethyltransferase activity;
Solyc02g080880.2.1	aspartic proteinase	lipid metabolic process; response to cadmium ion; proteolysis; response to salt stress;	vacuole;	aspartic-type endopeptidase activity;
Solyc02g080940.2.1	proline synthase co-transcribed bacterial homolog	hydrogen peroxide catabolic process; myo-inositol hexakisphosphate biosynthetic process; ubiquinone biosynthetic process;	nucleus;	pyridoxal phosphate binding;
Solyc02g081140.2.1	uba and ubx domain-containing protein at4g15410-like
Solyc02g081160.2.1	pyrophosphate--fructose 6-phosphate 1-phosphotransferase subunit beta-like	cellular response to phosphate starvation; galactolipid biosynthetic process; embryo development ending in seed dormancy; histone H3-K9 methylation; photosynthesis; phosphorylation; chromatin silencing; glycolysis; response to cadmium ion; fructose 6-phosphate metabolic process; acetyl-CoA biosynthetic process;	6-phosphofructokinase complex; membrane; cell wall; pyrophosphate-dependent phosphofructokinase complex, beta-subunit complex;	diphosphate-fructose-6-phosphate 1-phosphotransferase activity; 6-phosphofructokinase activity; ATP binding;
Solyc02g081170.2.1	plastid-lipid-associated chloroplastic-like	response to cold; response to abscisic acid stimulus; photoinhibition;	thylakoid lumen; chloroplast thylakoid membrane; plastoglobule; nucleus; stromule;	2-alkenal reductase [NAD(P)] activity; structural molecule activity;
Solyc02g081190.2.1	1-aminocyclopropane-1-carboxylate oxidase	negative regulation of defense response; detection of biotic stimulus; jasmonic acid mediated signaling pathway; salicylic acid biosynthetic process; systemic acquired resistance, salicylic acid mediated signaling pathway; regulation of plant-type hypersensitive response; cellular cation homeostasis; ethylene biosynthetic process; regulation of hydrogen peroxide metabolic process; response to chi…		oxidoreductase activity, acting on paired donors, with incorporation or reduction of molecular oxygen, 2-oxoglutarate as one donor, and incorporation of one atom each of oxygen into both donors; metal ion binding; L-ascorbic acid binding; 1-aminocyclopropane-1-carboxylate oxidase activity;
Solyc02g081400.2.1	dj-1 family protein	proteolysis;	cytoplasmic membrane-bounded vesicle;	peptidase activity; metal ion binding; hydrolase activity, acting on glycosyl bonds; DNA binding;
Solyc02g081700.1.1	proteasome subunit alpha type-4-like	response to cadmium ion; ubiquitin-dependent protein catabolic process;	cytosolic ribosome; vacuole; proteasome core complex, alpha-subunit complex; nucleus;	threonine-type endopeptidase activity;
Solyc02g081880.2.1	mosc domain-containing protein mitochondrial-like	metabolic process;		molybdenum ion binding; pyridoxal phosphate binding; Mo-molybdopterin cofactor sulfurase activity;
Solyc02g082000.2.1	40s ribosomal protein s15-like	translation;	nucleolus; plasma membrane; cytosolic small ribosomal subunit;	structural constituent of ribosome; RNA binding;
Solyc02g082220.2.1	protein transport protein sec24-like at3g07100-like	ER body organization; ER to Golgi vesicle-mediated transport; positive regulation of cell proliferation; intracellular protein transport; protein N-linked glycosylation;	cytosol; COPII vesicle coat;	zinc ion binding; transporter activity;
Solyc02g082250.2.1	thioredoxin reductase 2-like	seed development; oxidation-reduction process; cell growth; cell redox homeostasis; thioredoxin biosynthetic process; pollen germination; response to cadmium ion; removal of superoxide radicals;	cytosol; chloroplast envelope; mitochondrial matrix;	flavin adenine dinucleotide binding; thioredoxin-disulfide reductase activity;
Solyc02g082760.2.1	catalase 2	photoperiodism; hydrogen peroxide catabolic process; oxidation-reduction process; starch metabolic process; cell death; cell redox homeostasis; amino acid transmembrane transport;	peroxisome; mitochondrion; integral to membrane; chloroplast; cytosolic ribosome; stromule;	cobalt ion binding; catalase activity; amino acid transmembrane transporter activity; heme binding;
Solyc02g082800.2.1	ubiquitin family expressed
Solyc02g082830.1.1	phosphoserine aminotransferase	response to endoplasmic reticulum stress; systemic acquired resistance; response to cadmium ion; L-serine biosynthetic process;	cytosol; chloroplast thylakoid; chloroplast stroma;	pyridoxal phosphate binding; O-phospho-L-serine:2-oxoglutarate aminotransferase activity;
Solyc02g083280.2.1	senescence-associated protein	response to fructose stimulus; aging; response to sucrose stimulus;		protein binding;
Solyc02g083320.2.1	RNA-binding protein			poly(U) RNA binding
Solyc02g083500.2.1	PREDICTED: uncharacterized protein LOC101267188	response to stress;	chloroplast stroma;
Solyc02g083590.2.1	3-dehydroquinate synthase	oxidation-reduction process; ubiquinone biosynthetic process; aromatic amino acid family biosynthetic process;	endosome; trans-Golgi network; chloroplast stroma; Golgi apparatus;	quinate 3-dehydrogenase (NAD+) activity; 3-dehydroquinate synthase activity;
Solyc02g083700.2.1	lysosomal alpha-mannosidase-like	mannose metabolic process;		carbohydrate binding; alpha-mannosidase activity; zinc ion binding;
Solyc02g083710.2.1	26s proteasome non-atpase regulatory subunit 4-like	cytoskeleton organization; response to misfolded protein; stamen formation; photorespiration; gluconeogenesis; fatty acid beta-oxidation; response to sucrose stimulus; proteasomal ubiquitin-dependent protein catabolic process; water transport; protein targeting to vacuole; regulation of transcription, DNA-dependent; response to salt stress; toxin catabolic process; proteasome core complex assembl…	membrane; cytosol; proteasome regulatory particle, base subcomplex; nucleus;	zinc ion binding; peptide receptor activity;
Solyc02g083810.2.1	ferredoxin-nadp reductase	photosynthesis; electron transport chain;	chloroplast stroma; chloroplast thylakoid membrane;	flavin adenine dinucleotide binding; NADP binding; ferredoxin-NADP+ reductase activity;
Solyc02g083860.2.1	flavanone 3 beta-hydroxylase	response to sucrose stimulus; response to UV-B; anthocyanin-containing compound biosynthetic process; oxidation-reduction process;		naringenin 3-dioxygenase activity; metal ion binding; L-ascorbic acid binding; oxidoreductase activity, acting on single donors with incorporation of molecular oxygen, incorporation of two atoms of oxygen;
Solyc02g084020.2.1	small nuclear ribonucleoprotein sm d3-like		nuclear body; nucleolus; ribonucleoprotein complex;	nucleic acid binding;
Solyc02g084440.2.1	plastidic aldolase	response to abscisic acid stimulus; glycolysis; response to cadmium ion;	thylakoid lumen; chloroplast envelope; plastoglobule; cytosolic ribosome; membrane; apoplast;	fructose-bisphosphate aldolase activity;
Solyc02g084690.2.1	fg-gap repeat-containing family protein	oxidation-reduction process; cell-matrix adhesion; protein glycosylation; cellular aldehyde metabolic process;	integrin complex; vacuolar membrane; endoplasmic reticulum; Golgi apparatus;	aldehyde dehydrogenase [NAD(P)+] activity; aldehyde dehydrogenase (NAD) activity;
Solyc02g084710.2.1	thioredoxin h-type	cell redox homeostasis; glycerol ether metabolic process; positive regulation of catalytic activity; electron transport chain;	cytosol; apoplast;	enzyme activator activity; oxidoreductase activity, acting on a sulfur group of donors, disulfide as acceptor; electron carrier activity; protein disulfide oxidoreductase activity;
Solyc02g085040.2.1	gamma carbonic anhydrase mitochondrial-like	response to misfolded protein; photorespiration; pentose-phosphate shunt; starch biosynthetic process; response to salt stress; proteasome core complex assembly; ubiquitin-dependent protein catabolic process; response to cadmium ion; second-messenger-mediated signaling;	mitochondrial respiratory chain complex I;	transferase activity; carbonate dehydratase activity;
Solyc02g085100.2.1	aldose 1-epimerase family protein	galactose metabolic process;	chloroplast stroma; apoplast;	carbohydrate binding; aldose 1-epimerase activity;
Solyc02g085350.2.1	succinate dehydrogenase	tricarboxylic acid cycle; mitochondrial electron transport, succinate to ubiquinone;	cell wall; mitochondrial respiratory chain complex II; Golgi apparatus;	cobalt ion binding; electron carrier activity; ATP binding; flavin adenine dinucleotide binding; succinate dehydrogenase (ubiquinone) activity;
Solyc02g085420.2.1	u1 small nuclear ribonucleoprotein 70 kda-like	production of miRNAs involved in gene silencing by miRNA; mRNA splicing, via spliceosome; post-translational protein modification; production of siRNA involved in RNA interference; positive regulation of transcription, DNA-dependent;	ribonucleoprotein complex; nucleus;	RNA binding; protein binding; nucleotide binding;
Solyc02g085520.2.1	adenylosuccinate synthetase	'de novo' AMP biosynthetic process; pyrimidine ribonucleotide biosynthetic process; response to cadmium ion;	cytosol; chloroplast stroma; apoplast;	adenylosuccinate synthase activity; magnesium ion binding; GTP binding;
Solyc02g085590.2.1	vicilin-like antimicrobial peptides 2-3			nutrient reservoir activity;
Solyc02g085640.2.1	probable xaa-pro aminopeptidase p-like	protein import into peroxisome matrix; auxin polar transport; intra-Golgi vesicle-mediated transport; lipid transport; lithium ion transport; protein N-linked glycosylation;	cytosol; plasma membrane;	metal ion binding; aminopeptidase activity; N-1-naphthylphthalamic acid binding;
Solyc02g085730.2.1	allene oxide cyclase	response to desiccation; response to cold; response to salt stress; response to fungus;	chloroplast envelope; plasma membrane; stromule; chloroplast stroma; chloroplast thylakoid membrane;	allene-oxide cyclase activity;
Solyc02g085780.2.1	regulator of chromosome condensation family protein		cytoplasm;	chromatin binding; Ran GTPase binding;
Solyc02g085840.2.1	dna repair protein rad23-3-like	proteasomal ubiquitin-dependent protein catabolic process; nucleotide-excision repair;	nucleus;	damaged DNA binding;
Solyc02g086520.2.1	dna binding		cytosol;
Solyc02g086560.2.1	sirohydrochlorin ferrochelatase-like	siroheme biosynthetic process; response to oxidative stress; cobalamin biosynthetic process;	chloroplast;	metal ion binding; sirohydrochlorin ferrochelatase activity; sirohydrochlorin cobaltochelatase activity;
Solyc02g086740.1.1	50s ribosomal protein chloroplastic-like	translation; defense response to bacterium;	nucleoid; plasmodesma; plastid large ribosomal subunit; chloroplast envelope; chloroplast thylakoid membrane; chloroplast stroma;	RNA binding; structural constituent of ribosome;
Solyc02g086830.2.1	protease do-like chloroplastic-like	pentose-phosphate shunt; PSII associated light-harvesting complex II catabolic process; chlorophyll catabolic process; proteolysis; photosystem II repair; glucosinolate biosynthetic process;	mitochondrion; chloroplast thylakoid membrane; nucleus; chloroplast thylakoid lumen;	serine-type endopeptidase activity;
Solyc02g086880.2.1	formate dehydrogenase	response to wounding; response to cadmium ion; oxidation-reduction process;	chloroplast; thylakoid; mitochondrion;	NAD binding; formate dehydrogenase (NAD+) activity; oxidoreductase activity, acting on the CH-OH group of donors, NAD or NADP as acceptor;
Solyc02g086910.2.1	peptidyl-prolyl cis-trans isomerase chloroplastic-like	salicylic acid biosynthetic process; carotenoid biosynthetic process; regulation of plant-type hypersensitive response; response to chitin; negative regulation of defense response; defense response to fungus; pentose-phosphate shunt; protein peptidyl-prolyl isomerization; jasmonic acid mediated signaling pathway; rRNA processing; detection of biotic stimulus; defense response to bacterium; protei…	chloroplast stroma; chloroplast thylakoid lumen; chloroplast thylakoid membrane;	peptidyl-prolyl cis-trans isomerase activity;
Solyc02g087190.1.1	peroxidase 63-like	oxidation-reduction process; response to oxidative stress;	extracellular region; plant-type cell wall;	heme binding; metal ion binding; peroxidase activity;
Solyc02g087240.2.1	nadh dehydrogenase	N-terminal protein myristoylation; response to misfolded protein; photorespiration; mitochondrial electron transport, NADH to ubiquinone; cell morphogenesis; proteasome core complex assembly; ubiquitin-dependent protein catabolic process; Golgi vesicle transport; cell growth;	mitochondrial respiratory chain complex I;	NAD binding; 4 iron, 4 sulfur cluster binding; NADH dehydrogenase (ubiquinone) activity; FMN binding;
Solyc02g087250.2.1	chloroplastic group iia intron splicing facilitator chloroplastic-like	Group II intron splicing; Group I intron splicing;	chloroplast;	RNA binding;
Solyc02g087300.1.1	protein sec13 homolog
Solyc02g087770.2.1	aldose 1-epimerase-like	hexose metabolic process;		carbohydrate binding; aldose 1-epimerase activity;
Solyc02g087930.2.1	60s ribosomal protein l34-like	translation;	nucleolus; plasma membrane; cytosolic large ribosomal subunit; chloroplast;	structural constituent of ribosome;
Solyc02g088260.2.1	latex abundant protein 1
Solyc02g088390.2.1	lamin-like protein			copper ion binding; electron carrier activity;
Solyc02g088460.2.1	chorismate mutase 1	chorismate metabolic process; aromatic amino acid family biosynthetic process; glucose catabolic process;	chloroplast; cytosol;	chorismate mutase activity; L-ascorbate peroxidase activity;
Solyc02g088490.2.1	probable mitochondrial saccharopine dehydrogenase-like oxidoreductase at5g39410-like	circadian rhythm; chromatin assembly or disassembly; oxidation-reduction process;	chloroplast envelope; plasma membrane; vacuolar membrane; mitochondrion;	oxidoreductase activity; nucleotide binding;
Solyc02g088550.2.1	probable ubiquitin conjugation factor e4-like	glucuronoxylan metabolic process; ubiquitin-dependent protein catabolic process; protein ubiquitination; xylan biosynthetic process;	cytosol; ubiquitin ligase complex;	ubiquitin-ubiquitin ligase activity;
Solyc02g088610.2.1	chaperone protein chloroplastic-like	ATP catabolic process; response to heat; chloroplast organization; protein processing;	chloroplast stroma;	ATP binding; ATPase activity;
Solyc02g088700.2.1	probable mitochondrial-processing peptidase subunit beta-like	response to misfolded protein; pentose-phosphate shunt; photorespiration; response to salt stress; proteasome core complex assembly; ubiquitin-dependent protein catabolic process; response to cadmium ion;	vacuolar membrane; mitochondrial intermembrane space; mitochondrial matrix; chloroplast; cell wall; nucleolus; mitochondrial outer membrane; mitochondrial respiratory chain complex III; plasma membrane;	zinc ion binding; metalloendopeptidase activity;
Solyc02g088930.2.1	Upf2
Solyc02g089070.2.1	eukaryotic translation initiation factor 3 subunit m-like	regulation of translational initiation; formation of translation preinitiation complex;	eukaryotic translation initiation factor 3 complex; eukaryotic 43S preinitiation complex; eukaryotic 48S preinitiation complex;	translation initiation factor activity;
Solyc02g090030.2.1	33kda precursor protein of oxygen-evolving complex	defense response to bacterium; photoinhibition; photosystem II assembly; regulation of protein dephosphorylation; photosystem II stabilization;	extrinsic to membrane; chloroplast thylakoid membrane; plastoglobule; oxygen evolving complex; chloroplast thylakoid lumen; apoplast;	poly(U) RNA binding; oxygen evolving activity; calcium ion binding;
Solyc02g090100.1.1	synechocystis ycf37-like protein	pentose-phosphate shunt; isopentenyl diphosphate biosynthetic process, methylerythritol 4-phosphate pathway; thylakoid membrane organization;	chloroplast thylakoid membrane; chloroplast thylakoid lumen;
Solyc02g090570.2.1	nucleotide binding		cytosol; plasma membrane;	nucleotide binding;
Solyc02g090860.2.1	probable phenylalanine--trna ligase alpha subunit-like	nucleotide biosynthetic process; phenylalanyl-tRNA aminoacylation;	cytosol;	ATP binding; phenylalanine-tRNA ligase activity; tRNA binding;
Solyc02g091100.2.1	2-hydroxyacyl- lyase-like	toxin catabolic process; response to cyclopentenone; para-aminobenzoic acid metabolic process;	chloroplast; cytosol;	thiamine pyrophosphate binding; pyruvate decarboxylase activity; magnesium ion binding; transferase activity; oxalyl-CoA decarboxylase activity;
Solyc02g091190.2.1	methyltransferase-like protein 10-like	methylation;	cytosol; nucleus;	methyltransferase activity;
Solyc02g091280.2.1	atp-dependent clp protease proteolytic subunit chloroplastic-like	proteolysis;	chloroplast envelope; chloroplastic endopeptidase Clp complex; chloroplast thylakoid;	serine-type endopeptidase activity;
Solyc02g091490.2.1	fructokinase 3	D-ribose metabolic process; phosphorylation; cysteine biosynthetic process;	chloroplast stroma;	ribokinase activity;
Solyc02g091560.2.1	at4g37930 f20d10_50	L-serine metabolic process; photosynthesis, light reaction; photorespiration; salicylic acid biosynthetic process; defense response to bacterium; tetrahydrofolate interconversion; defense response, incompatible interaction; methylation; response to light stimulus; response to cadmium ion; response to cold; plant-type hypersensitive response; glycine decarboxylation via glycine cleavage system; ci…	apoplast; stromule; cytosolic ribosome; mitochondrial matrix; chloroplast stroma; chloroplast thylakoid; plasma membrane; nucleus;	protein binding; glycine hydroxymethyltransferase activity; methyltransferase activity; pyridoxal phosphate binding; poly(U) RNA binding;
Solyc02g091580.2.1	oligopeptidase a-like	methylglyoxal catabolic process to D-lactate; response to cadmium ion; proteolysis;	chloroplast stroma; cytosol; apoplast; mitochondrion;	metal ion binding; metalloendopeptidase activity;
Solyc02g091900.2.1	cysteine desulfurase mitochondrial-like	iron-sulfur cluster assembly; cysteine metabolic process;	mitochondrion; chloroplast;	zinc ion binding; transaminase activity; ATP binding; protein binding; cysteine desulfurase activity; pyridoxal phosphate binding;
Solyc02g091920.2.1	xyloglucan endotransglucosylase hydrolase	response to water deprivation; cellular glucan metabolic process;	cell wall; apoplast;	xyloglucan:xyloglucosyl transferase activity; xyloglucan-specific endo-beta-1,4-glucanase activity;
Solyc02g091970.2.1	branched-chain-amino-acid aminotransferase chloroplastic-like	toxin catabolic process; branched-chain amino acid metabolic process; second-messenger-mediated signaling;	chloroplast stroma;	L-leucine transaminase activity; L-valine transaminase activity; L-isoleucine transaminase activity;
Solyc02g092160.2.1	BSD domain containing protein
Solyc02g092270.2.1	nadh dehydrogenase	electron transport chain; ubiquitin-dependent protein catabolic process; response to salt stress; response to misfolded protein; proteasome core complex assembly; hyperosmotic response; cold acclimation; water transport; Golgi organization; glycolysis; photorespiration; response to cadmium ion;	mitochondrial respiratory chain complex I;	NADH dehydrogenase (ubiquinone) activity; cobalt ion binding;
Solyc02g092430.1.1	60s ribosomal protein l26-1-like	response to cold; translation;	nucleolus; plasma membrane; cytosolic large ribosomal subunit; chloroplast;	structural constituent of ribosome;
Solyc02g092440.2.1	mitochondrial outer membrane protein porin 2-like	transmembrane transport; regulation of anion transport; response to bacterium;	cell wall; chloroplast envelope; mitochondrial outer membrane; plasma membrane;	voltage-gated anion channel activity;
Solyc02g092530.2.1	acetamidase formamidase family protein	systemic acquired resistance; regulation of defense response; metabolic process;	vacuole;	formamidase activity;
Solyc02g092640.2.1	casein kinase 2 alpha subunit	response to gamma radiation; response to mechanical stimulus; regulation of response to DNA damage stimulus; regulation of transcription, DNA-dependent; photoperiodism, flowering; protein phosphorylation; regulation of cell cycle; response to UV-C; calcium-mediated signaling; inflorescence development; chromatin organization; circadian rhythm; DNA repair;	plasma membrane;	protein binding; protein tyrosine kinase activity; protein serine/threonine kinase activity; sequence-specific DNA binding transcription factor activity; ATP binding;
Solyc02g092670.1.1	subtilisin-like protease-like	mucilage extrusion from seed coat; mucilage metabolic process involved in seed coat development; proteolysis; negative regulation of catalytic activity;	plant-type cell wall; apoplast;	identical protein binding; serine-type endopeptidase activity;
Solyc02g093080.2.1	2-oxoglutarate-fe -dependent oxygenase domain-containing protein	aging; flavonol biosynthetic process; cellular response to starvation; oxidation-reduction process;	cytoplasm;	flavonol synthase activity; iron ion binding; oxidoreductase activity, acting on single donors with incorporation of molecular oxygen, incorporation of two atoms of oxygen;
Solyc02g093170.2.1	PREDICTED: uncharacterized protein LOC101267465	pentose-phosphate shunt; isopentenyl diphosphate biosynthetic process, methylerythritol 4-phosphate pathway; leaf morphogenesis; cell differentiation;	mitochondrion; chloroplast stroma;
Solyc02g093290.2.1	nicotinate phosphoribosyltransferase-like	nicotinate nucleotide salvage; NAD biosynthetic process;		nicotinate phosphoribosyltransferase activity; nicotinate-nucleotide diphosphorylase (carboxylating) activity;
Solyc02g093340.2.1	heterogeneous nuclear ribonucleoprotein		ribonucleoprotein complex;	nucleic acid binding; nucleotide binding;
Solyc02g093370.2.1	altered inheritance of mitochondria protein 32-like
Solyc02g093440.2.1	glucuronokinase 1-like	pollen tube development; inositol metabolic process; phosphorylation; cell wall biogenesis;	cytosol;	galacturonokinase activity; poly(U) RNA binding; glucuronokinase activity; ATP binding; L-arabinokinase activity; galactokinase activity; glucokinase activity;
Solyc02g093520.2.1	e3 ubiquitin-protein ligase rglg2-like	cytokinin metabolic process; protein ubiquitination; auxin metabolic process;	plasma membrane;	ubiquitin-protein ligase activity; zinc ion binding;
Solyc02g093530.2.1	ras-related protein rabb1b-like	vesicle-mediated transport; protein targeting to vacuole; small GTPase mediated signal transduction;	chloroplast; Golgi apparatus;	hydrolase activity; GTP binding;
Solyc02g093630.2.1	uncharacterized membrane protein at3g27390-like		plasma membrane; chloroplast;
Solyc02g093640.2.1	very-long-chain 3-oxoacyl- reductase 1-like	sphingoid biosynthetic process; cuticle development; oxidation-reduction process; very long-chain fatty acid biosynthetic process; embryo development; sterol biosynthetic process;	membrane; endoplasmic reticulum;	acetoacetyl-CoA reductase activity; ketoreductase activity; estradiol 17-beta-dehydrogenase activity; nucleotide binding;
Solyc02g093680.2.1	succinate dehydrogenase	tricarboxylic acid cycle; mitochondrial electron transport, succinate to ubiquinone;	mitochondrial respiratory chain complex II;	zinc ion binding; 2 iron, 2 sulfur cluster binding; electron carrier activity; succinate dehydrogenase (ubiquinone) activity;
Solyc02g093830.2.1	glucose-6-phosphate dehydrogenase	pentose-phosphate shunt, oxidative branch; response to cadmium ion;	cytosol; chloroplast;	glucose-6-phosphate dehydrogenase activity; NADP binding;
Solyc02g093900.2.1	cytochrome c1- heme mitochondrial-like	electron transport chain;	mitochondrial inner membrane; respiratory chain; integral to membrane;	electron carrier activity; iron ion binding; heme binding;
Solyc02g094120.2.1	sulfite oxidase	sulfur compound metabolic process; response to sulfur dioxide; chlorophyll metabolic process; oxidation-reduction process;	peroxisome; chloroplast; cytosol; mitochondrion;	electron carrier activity; sulfite oxidase activity; molybdenum ion binding;
Solyc02g094140.2.1	Mitochondrial import receptor subunit TOM20			P-P-bond-hydrolysis-driven protein transmembrane transporter activity
Solyc02g094440.2.1	translocon-associated protein subunit beta-like	systemic acquired resistance; response to endoplasmic reticulum stress;	Golgi apparatus; plasmodesma; vacuolar membrane; integral to membrane; endoplasmic reticulum;
Solyc02g094470.2.1	mitochondrial phosphate transporter	transport; response to salt stress; pentose-phosphate shunt;	cell wall; integral to membrane; mitochondrial inner membrane; vacuolar membrane; chloroplast; Golgi apparatus; plasma membrane;	protein binding;
Solyc02g094640.2.1	acetate-- ligase chloroplastic glyoxysomal-like	acetyl-CoA biosynthetic process from acetate; proteasomal protein catabolic process; negative regulation of defense response; cytoskeleton organization; gluconeogenesis;	cytosol; chloroplast stroma;	AMP binding; acetate-CoA ligase activity;
Solyc03g005020.2.1	Lipase			triglyceride lipase activity
Solyc03g005260.2.1	atp sulfurylase chloroplastic-like	water transport; embryo development ending in seed dormancy; photorespiration; photoperiodism, flowering; selenium compound metabolic process; response to red light; regulation of proton transport; ovule development; glucosinolate biosynthetic process; sulfate assimilation; indoleacetic acid biosynthetic process; positive regulation of catalytic activity; pentose-phosphate shunt; glycolysis; resp…	chloroplast stroma; cytosol; heterotetrameric ADPG pyrophosphorylase complex; plasma membrane; mitochondrion; apoplast;	glucose-1-phosphate adenylyltransferase activity; sulfate adenylyltransferase (ATP) activity;
Solyc03g005580.2.1	Legumin 11S-globulin			nutrient reservoir activity
Solyc03g005730.2.1	3-isopropylmalate dehydratase-like	response to salt stress; cellular amino acid biosynthetic process; maltose metabolic process; starch biosynthetic process; glycolysis; gluconeogenesis; response to cadmium ion; glucosinolate biosynthetic process;	chloroplast stroma;	3-isopropylmalate dehydratase activity; 4 iron, 4 sulfur cluster binding; intramolecular transferase activity, transferring hydroxy groups;
Solyc03g006140.2.1	neutral ceramidase-like
Solyc03g006580.2.1	Ran-binding proteins 9/10 homolog			protein binding
Solyc03g006680.2.1	Universal stress protein	response to stress
Solyc03g007000.2.1	peptidase family m48 family isoform 1	proteolysis;	membrane; mitochondrion;	metalloendopeptidase activity;
Solyc03g007190.2.1	hypersensitive-induced response protein 4-like		vacuolar membrane; plasmodesma; Golgi apparatus; plasma membrane;
Solyc03g007240.2.1	spermine synthase	polyamine biosynthetic process; defense response to bacterium;	cytoplasm; nucleus;	protein binding; spermidine synthase activity; spermine synthase activity;
Solyc03g007270.2.1	Protein phosphatase 2C	protein serine/threonine phosphatase complex		catalytic activity
Solyc03g007520.2.1	Proline-rich cell wall protein-like
Solyc03g007660.2.1	probable nadh dehydrogenase	ubiquitin-dependent protein catabolic process; pentose-phosphate shunt; response to salt stress; response to misfolded protein; proteasome core complex assembly; respiratory electron transport chain; photorespiration;	mitochondrial respiratory chain complex I; chloroplast;	NADH dehydrogenase (ubiquinone) activity;
Solyc03g007670.2.1	protein sgt1 homolog
Solyc03g007740.2.1	reticulon-like protein b2-like
Solyc03g007890.2.1	heat shock protein 83-like	protein folding; response to heat; response to arsenic-containing substance; response to high light intensity; response to hydrogen peroxide; defense response to bacterium, incompatible interaction;	cytosol; cell wall; plasma membrane;	ATP binding; unfolded protein binding;
Solyc03g007950.2.1	Glycoside hydrolase family 28 protein/polygalacturonase family protein	carbohydrate metabolic process
Solyc03g019720.2.1	gamma carbonic anhydrase-like mitochondrial-like	response to misfolded protein; photorespiration; water transport; starch biosynthetic process; response to salt stress; proteasome core complex assembly; hyperosmotic response; ubiquitin-dependent protein catabolic process; Golgi organization; glycolysis; vegetative to reproductive phase transition of meristem; response to cadmium ion; response to abscisic acid stimulus; response to temperature s…	vacuolar membrane; chloroplast; mitochondrial respiratory chain complex I;	protein binding; transferase activity; carbonate dehydratase activity;
Solyc03g019790.2.1	alpha-galactosidase	leaf morphogenesis; positive regulation of flower development; secretion by cell; maltose metabolic process; starch biosynthetic process; microtubule nucleation; positive regulation of catalytic activity;	plant-type cell wall; cytoplasmic membrane-bounded vesicle;	raffinose alpha-galactosidase activity;
Solyc03g019850.2.1	mitogen-activated protein kinase kinase 6-like	induced systemic resistance, ethylene mediated signaling pathway; induced systemic resistance, jasmonic acid mediated signaling pathway; defense response, incompatible interaction; activation of MAPK activity;		MAP kinase kinase activity; MAP kinase activity; ATP binding;
Solyc03g019900.2.1	Serine/threonine-protein phosphatase			myosin phosphatase activity
Solyc03g025270.2.1	fibrillarin 2	G2 phase of mitotic cell cycle; protein deubiquitination; pyrimidine ribonucleotide biosynthetic process; RNA methylation; histone methylation; cullin deneddylation; photomorphogenesis; protein ubiquitination; tRNA processing; endonucleolytic cleavage involved in rRNA processing; purine nucleotide biosynthetic process; positive regulation of transcription, DNA-dependent;	membrane; mediator complex; nucleolus; cytosol;	methyltransferase activity; snoRNA binding;
Solyc03g025310.2.1	sec-independent protein translocase protein chloroplastic-like	protein secretion; protein import into chloroplast thylakoid membrane; protein transport by the Tat complex;	TAT protein transport complex; integral to membrane; chloroplast thylakoid membrane;	proton motive force dependent protein transmembrane transporter activity;
Solyc03g025320.2.1	bahd acyltransferase dcr-like			anthranilate N-benzoyltransferase activity;
Solyc03g025340.1.1	tropomyosin- isoforms 33 34-like
Solyc03g025410.2.1	short-chain dehydrogenase tic chloroplastic-like	oxidation-reduction process; protein transport;	chloroplast inner membrane;	protochlorophyllide reductase activity; calmodulin binding;
Solyc03g025530.2.1	chloroplast thylakoid isoform 1
Solyc03g025610.1.1	tripeptidyl-peptidase 2-like	proteolysis; gravitropism;	cytosolic ribosome; plasma membrane; vacuolar membrane; chloroplast;	tripeptidyl-peptidase activity; serine-type endopeptidase activity;
Solyc03g025630.2.1	tripeptidyl-peptidase 2-like	proteolysis; gravitropism;	cytosolic ribosome; vacuolar membrane; chloroplast; mitochondrion;	tripeptidyl-peptidase activity; serine-type endopeptidase activity;
Solyc03g025720.2.1	amp-dependent synthetase and ligase family protein	nitrate transport; seed coat development; response to nitrate; para-aminobenzoic acid metabolic process; positive regulation of seed germination; oxalate catabolic process; response to cadmium ion; defense response to fungus;	cytosol; mitochondrion; plasmodesma; chloroplast stroma; apoplast;	oxalate-CoA ligase activity; o-succinylbenzoate-CoA ligase activity; AMP binding;
Solyc03g025800.2.1	metal ion binding	metal ion transport;		metal ion binding;
Solyc03g025850.2.1	remorin family protein	transport; cell wall biogenesis; cell-cell signaling;	plasma membrane; nucleus;	galacturonate binding; DNA binding;
Solyc03g025950.2.1	membrane steroid-binding protein 2-like	indoleacetic acid biosynthetic process; oxidation-reduction process; negative regulation of cell growth; defense response to bacterium; response to ethylene stimulus;	chloroplast thylakoid membrane; endoplasmic reticulum; nucleus; plasma membrane;	steroid binding; 2-alkenal reductase [NAD(P)] activity; heme binding;
Solyc03g026020.2.1	heat stress transcription factor b-2a-like	regulation of cellular metabolic process; response to stress;
Solyc03g031670.2.1	calcium-dependent protein kinase 21-like	protein phosphorylation; response to salicylic acid stimulus; response to cadmium ion;	cytosol; plasmodesma; nucleus; plasma membrane;	calcium ion binding; ATP binding; protein phosphatase binding; calmodulin-dependent protein kinase activity;
Solyc03g031720.2.1	rna-binding post-transcriptional regulator csx1-like			nucleic acid binding; nucleotide binding;
Solyc03g032000.2.1	thioredoxin reductase 2-like	seed development; oxidation-reduction process; cell growth; cell redox homeostasis; thioredoxin biosynthetic process; pollen germination; response to cadmium ion; removal of superoxide radicals;	cytosol; mitochondrial matrix; chloroplast;	flavin adenine dinucleotide binding; thioredoxin-disulfide reductase activity;
Solyc03g033380.2.1	ran-binding protein 10-like
Solyc03g033620.2.1	probable serine protease eda2-like	proteolysis; megagametogenesis;	plant-type cell wall; vacuole; plasma membrane;	carboxypeptidase activity; serine-type peptidase activity;
Solyc03g033950.2.1	Pre-mRNA-splicing factor CWC26			protein binding
Solyc03g034180.2.1	14-3-3 protein			protein domain specific binding;
Solyc03g034220.2.1	ribulose bisphosphate carboxylase	reductive pentose-phosphate cycle; photorespiration; oxidation-reduction process;	chloroplast;	ribulose-bisphosphate carboxylase activity; monooxygenase activity; protein binding;
Solyc03g034430.1.1	eukaryotic translation initiation factor 5-like	translational initiation; RNA metabolic process;	cytoplasm; nucleus;	translation initiation factor activity;
Solyc03g043660.2.1	protease do-like 7-like	proteolysis; protein glycosylation; photoinhibition;	cytosol; chloroplast;	serine-type endopeptidase activity;
Solyc03g043750.2.1	nadh dehydrogenase chloroplastic mitochondrial-like	cellular response to light stimulus; hydrogen peroxide catabolic process; oxidation-reduction process;	cell wall; intrinsic to mitochondrial inner membrane; chloroplast thylakoid; plastoglobule;	electron carrier activity; flavin adenine dinucleotide binding; NADH dehydrogenase activity;
Solyc03g044140.2.1	casein kinase 2 alpha subunit	photoperiodism; response to gamma radiation; protein phosphorylation; DNA repair; response to UV-C; regulation of transcription, DNA-dependent; circadian rhythm; inflorescence development; chromatin organization; calcium-mediated signaling; response to mechanical stimulus;	plasma membrane;	protein serine/threonine kinase activity; protein tyrosine kinase activity; ATP binding; sequence-specific DNA binding transcription factor activity;
Solyc03g044190.2.1	oxidoreductase -like	oxidation-reduction process;		oxidoreductase activity;
Solyc03g044330.1.1	acetohydroxyacid synthase	response to herbicide; isoleucine biosynthetic process; valine biosynthetic process;	chloroplast;	thiamine pyrophosphate binding; lyase activity; magnesium ion binding; flavin adenine dinucleotide binding; acetolactate synthase activity;
Solyc03g044470.2.1	red chlorophyll catabolite reductase	pentose-phosphate shunt; carotenoid biosynthetic process; positive regulation of catalytic activity; starch biosynthetic process; regulation of plant-type hypersensitive response; maltose metabolic process; chlorophyll biosynthetic process; PSII associated light-harvesting complex II catabolic process; chlorophyll catabolic process; defense response, incompatible interaction; rRNA processing;	chloroplast envelope; cytosol; chloroplast stroma; mitochondrion;	red chlorophyll catabolite reductase activity;
Solyc03g044660.2.1	dihydrodipicolinate synthase	lysine biosynthetic process via diaminopimelate; diaminopimelate biosynthetic process;	chloroplast;	4-hydroxy-tetrahydrodipicolinate synthase;
Solyc03g052980.2.1	dead-box atp-dependent rna helicase 37-like		peroxisome;	ATP-dependent helicase activity; nucleic acid binding; ATP binding;
Solyc03g058920.2.1	mitochondrial outer membrane protein porin of 34 kda-like	transmembrane transport; regulation of anion transport; defense response to bacterium;	cell wall; nucleolus; chloroplast envelope; mitochondrial outer membrane; pore complex; vacuole; plasma membrane;	porin activity; voltage-gated anion channel activity;
Solyc03g058970.2.1	Alkaline alpha galactosidase
Solyc03g059100.1.1	WD-repeat protein 57			transcription corepressor activity
Solyc03g059310.2.1	WD-40 repeat family protein			protein binding
Solyc03g062790.2.1	probable plastid-lipid-associated protein chloroplastic-like	isopentenyl diphosphate biosynthetic process, methylerythritol 4-phosphate pathway; thylakoid membrane organization;	thylakoid lumen; chloroplast thylakoid membrane; plastoglobule;	structural molecule activity;
Solyc03g062890.2.1	superoxide dismutase	response to oxidative stress; superoxide metabolic process; oxidation-reduction process;	vacuole; peroxisome;	metal ion binding; superoxide dismutase activity;
Solyc03g062940.2.1	peroxisome biogenesis protein 7-like	protein import into peroxisome matrix; fatty acid beta-oxidation; histone acetylation;	peroxisome; Cul4-RING ubiquitin ligase complex; nucleus;	peroxisome matrix targeting signal-2 binding; protein binding; histone acetyltransferase activity;
Solyc03g063110.2.1	stearoyl-acyl desaturase	fatty acid biosynthetic process; oxidation-reduction process; defense response to bacterium; defense response to insect; defense response to virus;	chloroplast stroma;	stearoyl-CoA 9-desaturase activity; transition metal ion binding; acyl-[acyl-carrier-protein] desaturase activity;
Solyc03g063560.2.1	ferredoxin-dependent glutamate synthase chloroplastic-like	oxidation-reduction process; response to light stimulus; glutamate biosynthetic process; photorespiration; positive regulation of glycine hydroxymethyltransferase activity;	mitochondrion; chloroplast envelope; chloroplast stroma; membrane; apoplast;	glutamate synthase (ferredoxin) activity;
Solyc03g063600.2.1	guanylate kinase	phosphorylation; purine nucleotide metabolic process;		guanylate kinase activity;
Solyc03g063750.2.1	Exostosin-like glycosyltransferase			catalytic activity
Solyc03g065340.2.1	alpha- glucan phosphorylase l chloroplastic amyloplastic-like	response to water deprivation; defense response to bacterium; response to cold; starch biosynthetic process;	amyloplast; chloroplast stroma;	glycogen phosphorylase activity; identical protein binding; pyridoxal phosphate binding;
Solyc03g071620.1.1	histone h2b	nucleosome assembly; cell proliferation;	nucleosome; nucleolus; chloroplast;	DNA binding; protein heterodimerization activity;
Solyc03g078400.2.1	actin	cytoskeleton organization; gluconeogenesis; response to wounding; glucose catabolic process; proteasomal protein catabolic process; cell division; root hair elongation; regulation of protein localization; seed germination; response to light stimulus; response to auxin stimulus;	chloroplast envelope; cell wall; nucleolus; cytosol; chloroplast stroma; cytoskeleton; plasmodesma; plasma membrane; mitochondrion;	ATP binding; structural constituent of cytoskeleton;
Solyc03g079930.2.1	mitochondrial glycoprotein family isoform 1		mitochondrial matrix;
Solyc03g079940.2.1	mitochondrial import inner membrane translocase subunit tim17 tim22 tim23 family protein		integral to membrane; vacuole; mitochondrion; chloroplast envelope; plasma membrane;
Solyc03g080050.2.1	band 7 family protein		membrane; mitochondrion;	zinc ion binding;
Solyc03g080160.2.1	nascent polypeptide-associated complex subunit alpha-like protein 2-like		nucleus; cytosol;	calcium-transporting ATPase activity;
Solyc03g081220.1.1	Genomic DNA chromosome 5 BAC clone T7
Solyc03g082420.2.1	non
Solyc03g082490.2.1	PREDICTED: uncharacterized protein LOC101246515
Solyc03g082580.2.1	probable 6-phosphogluconolactonase chloroplastic-like	defense response to oomycetes; cellular response to redox state; pentose-phosphate shunt; defense response to bacterium;	peroxisome; chloroplast stroma; plasma membrane;	6-phosphogluconolactonase activity;
Solyc03g082600.2.1	cytochrome b5	pentacyclic triterpenoid biosynthetic process; sterol biosynthetic process;	cytosol; vacuolar membrane; chloroplast thylakoid membrane; endoplasmic reticulum membrane; plasma membrane;	metal ion binding; heme binding;
Solyc03g082660.2.1	Major facilitator superfamily domain containing protein 5
Solyc03g082890.2.1	thylakoid lumenal kda chloroplastic-like	carotenoid biosynthetic process; unsaturated fatty acid biosynthetic process; cellular cation homeostasis; isopentenyl diphosphate biosynthetic process, methylerythritol 4-phosphate pathway; photosynthesis; chlorophyll biosynthetic process; divalent metal ion transport; rRNA processing; thylakoid membrane organization;	chloroplast stroma; chloroplast thylakoid lumen; chloroplast thylakoid membrane;
Solyc03g082910.2.1	acyl- binding protein	seed dormancy process; regulation of seed germination; lipid metabolic process; protein import into peroxisome matrix; response to cold; intra-Golgi vesicle-mediated transport; lipid transport; response to abscisic acid stimulus; ER to Golgi vesicle-mediated transport; lithium ion transport; response to lead ion; organ senescence;	plant-type cell wall; glyoxysome; endoplasmic reticulum; plasma membrane;	fatty-acyl-CoA binding; lead ion binding; protein binding; phosphatidic acid binding;
Solyc03g082920.2.1	luminal-binding protein 5-like	oxidation-reduction process; ER-associated protein catabolic process; polar nucleus fusion; response to heat;	cell wall; endoplasmic reticulum lumen; chloroplast; vacuole; plasma membrane;	ATP binding; 2-alkenal reductase [NAD(P)] activity;
Solyc03g082940.2.1	importin subunit beta-1-like	cell wall pectin metabolic process; protein import into nucleus, docking; plant-type cell wall cellulose metabolic process;	nuclear pore; chloroplast;	protein transporter activity; Ran GTPase binding;
Solyc03g083090.2.1	soluble starch synthase	response to hypoxia; amylopectin biosynthetic process; galactolipid biosynthetic process; maltose metabolic process; starch biosynthetic process; salicylic acid mediated signaling pathway; positive regulation of catalytic activity; defense response, incompatible interaction;	amyloplast; chloroplast stroma;	starch synthase activity;
Solyc03g083390.2.1	nuclear migration protein nudc-like	protein folding; embryonic pattern specification; response to heat;	cytoplasm;
Solyc03g083520.2.1	probable calcium-binding protein cml13-like	response to cold; phosphorylation; oxidation-reduction process;	cytoplasm; plasma membrane; nucleus;	kinase activity; calcium ion binding; 2-alkenal reductase [NAD(P)] activity;
Solyc03g083910.2.1	vacuolar invertase	sucrose metabolic process;	vacuole; integral to membrane;	sucrose alpha-glucosidase activity;
Solyc03g093360.2.1	lipoxygenase homology domain-containing protein 1-like
Solyc03g093680.2.1	mago nashi-like protein 1	sex determination; mitosis; pollen tube guidance; embryo development ending in seed dormancy;	exon-exon junction complex; nucleolus; nuclear speck; chloroplast;
Solyc03g093690.2.1	peptide methionine sulfoxide reductase-like	oxidation-reduction process; cellular protein modification process; cellular response to oxidative stress; glycine catabolic process; response to karrikin;	mitochondrion; chloroplast envelope; chloroplast stroma;	peptide-methionine (S)-S-oxide reductase activity;
Solyc03g095190.2.1	atp synthase subunit delta mitochondrial-like	response to misfolded protein; pentose-phosphate shunt; photorespiration; water transport; proteasome core complex assembly; hyperosmotic response; ubiquitin-dependent protein catabolic process; Golgi organization; glycolysis; ATP synthesis coupled proton transport; response to cadmium ion; aerobic respiration; response to temperature stimulus;	mitochondrial proton-transporting ATP synthase, catalytic core;	proton-transporting ATPase activity, rotational mechanism; zinc ion binding; proton-transporting ATP synthase activity, rotational mechanism;
Solyc03g095360.2.1	quinone oxidoreductase-like protein 2 homolog	oxidation-reduction process;	peroxisome; cytosol;	NADPH:quinone reductase activity; zinc ion binding; nucleotide binding;
Solyc03g095410.2.1	exocyst complex component 5-like	actin filament organization; vesicle docking; exocytosis;	plasmodesma; plasma membrane; exocyst;
Solyc03g095840.2.1	eukaryotic translation initiation factor 2 subunit alpha-like	translational initiation;	eukaryotic translation initiation factor 2 complex; nucleus;	translation initiation factor activity;
Solyc03g095900.2.1	1-aminocyclopropane-1-carboxylate oxidase-like protein			1-aminocyclopropane-1-carboxylate oxidase activity
Solyc03g096000.2.1	clathrin heavy chain 1-like	endocytosis; intracellular protein transport;	cytosol; clathrin coat of coated pit; clathrin coat of trans-Golgi network vesicle; plasmodesma; vacuolar membrane; chloroplast;	protein binding; structural molecule activity;
Solyc03g096040.2.1	Mitochondrial peroxiredoxin (1-Cys Prx) with thioredoxin peroxidase activity			thioredoxin peroxidase activity;glutathione peroxidase activity
Solyc03g096360.2.1	60s ribosomal protein l35a	ribosome biogenesis; translation;	cytosolic large ribosomal subunit; membrane;	structural constituent of ribosome;
Solyc03g096640.2.1	tropinone reductase homolog	oxidation-reduction process;	cytosol;	nucleotide binding; tropine dehydrogenase activity;
Solyc03g096730.2.1	gdp-d-mannose pyrophosphorylase	response to jasmonic acid stimulus; response to ozone; response to salt stress; cellulose biosynthetic process; defense response to bacterium; response to heat; L-ascorbic acid biosynthetic process; response to ammonium ion;		mannose-1-phosphate guanylyltransferase activity; mannose-1-phosphate guanylyltransferase (GDP) activity;
Solyc03g096840.2.1	Seed specific protein Bn15D1B
Solyc03g096850.2.1	rubredoxin family protein	response to red light; pentose-phosphate shunt; rRNA processing; response to blue light; plastid organization; photosystem II assembly; response to far red light;	chloroplast envelope; chloroplast thylakoid membrane;	iron ion binding;
Solyc03g096920.2.1	exportin 1a isoform 1	cytoskeleton organization; gluconeogenesis; karyogamy; protein import into nucleus, docking; cytokinesis by cell plate formation; proteasomal protein catabolic process; protein export from nucleus; embryo sac egg cell differentiation; pollen germination; pollen development; nucleotide biosynthetic process; pollen tube growth;	cytosol; nuclear pore;	protein transporter activity; Ran GTPase binding; receptor activity;
Solyc03g096940.2.1	probable nadh dehydrogenase	ubiquitin-dependent protein catabolic process; oxidation-reduction process; response to misfolded protein; proteasome core complex assembly; photorespiration;	mitochondrial respiratory chain complex I;	NADH dehydrogenase (ubiquinone) activity; cobalt ion binding; electron carrier activity;
Solyc03g096990.2.1	cytochrome p450 89a9-like	oxidation-reduction process;		heme binding; iron ion binding; electron carrier activity; aromatase activity;
Solyc03g097070.2.1	tom1-like protein 2-like	protein targeting to vacuole; membrane fusion; intra-Golgi vesicle-mediated transport; phosphorylation;	Golgi stack; plasma membrane; cytosol;	kinase activity; protein transporter activity;
Solyc03g097110.2.1	nucleic acid binding	vesicle-mediated transport;		nucleic acid binding; nucleotide binding;
Solyc03g097190.2.1	web family protein chloroplastic-like
Solyc03g097270.2.1	cysteine proteinase inhibitor	response to water deprivation; negative regulation of peptidase activity; response to oxidative stress; response to cold; hyperosmotic response; proteolysis;	extracellular region; cytosol; endoplasmic reticulum;	cysteine-type endopeptidase inhibitor activity; peptidase activity; cobalt ion binding;
Solyc03g097290.2.1	alanine--trna ligase-like	N-terminal protein myristoylation; gluconeogenesis; mRNA export from nucleus; protein maturation; response to salt stress; glycolysis; maintenance of meristem identity; response to cadmium ion; alanyl-tRNA aminoacylation; regulation of flower development;	chloroplast; cytosol; mitochondrion;	alanine-tRNA ligase activity; nucleic acid binding; ATP binding;
Solyc03g097670.2.1	dna binding	protein phosphorylation;		RNA polymerase II carboxy-terminal domain kinase activity; ATP binding;
Solyc03g097680.2.1	pyruvate dehydrogenase e1 component subunit mitochondrial-like	defense response to bacterium; acetyl-CoA biosynthetic process from pyruvate; oxidation-reduction process;	nucleolus; plasma membrane; mitochondrion;	pyruvate dehydrogenase (acetyl-transferring) activity;
Solyc03g097700.2.1	O-methyltransferase			O-methyltransferase activity;protein dimerization activity
Solyc03g097790.2.1	v-type proton atpase subunit c-like	regulation of carbohydrate biosynthetic process; response to misfolded protein; photorespiration; cellulose metabolic process; glucose catabolic process; calcium ion transport; response to salt stress; ATP hydrolysis coupled proton transport; vacuole organization; lignin biosynthetic process; proteasome core complex assembly; ubiquitin-dependent protein catabolic process; Golgi organization; Golg…	plant-type vacuole; chloroplast; Golgi apparatus; vacuolar proton-transporting V-type ATPase, V1 domain; plasma membrane;	proton-transporting ATPase activity, rotational mechanism;
Solyc03g097910.2.1	nad-dependent dihydropyrimidine dehydrogenase subunit -like	oxidation-reduction process; uracil catabolic process; UMP biosynthetic process; 'de novo' pyrimidine nucleobase biosynthetic process; cellular response to nitrogen levels;	chloroplast stroma;	dihydroorotate oxidase activity; dihydropyrimidine dehydrogenase (NADP+) activity;
Solyc03g098050.2.1	calmodulin			protein binding; calcium ion binding;
Solyc03g098170.2.1	Tubulin folding cofactor B			alpha-tubulin binding
Solyc03g098230.2.1	d-cysteine desulfhydrase	gluconeogenesis; hydrogen peroxide catabolic process; D-cysteine catabolic process; ethylene biosynthetic process; isopentenyl diphosphate biosynthetic process, methylerythritol 4-phosphate pathway; response to salt stress; glycolysis; regulation of protein localization; glucosinolate biosynthetic process; response to cadmium ion;	chloroplast; cytosol; mitochondrion;	cobalt ion binding; 1-aminocyclopropane-1-carboxylate deaminase activity; D-cysteine desulfhydrase activity;
Solyc03g098240.2.1	glutamate decarboxylase-like	glutamate metabolic process;	plasmodesma;	pyridoxal phosphate binding; glutamate decarboxylase activity; calmodulin binding;
Solyc03g098280.2.1	protein argonaute 1-like	translational initiation;		translation initiation factor activity;
Solyc03g098590.2.1	RING finger protein 13			zinc ion binding
Solyc03g098600.2.1	dolichyl-diphosphooligosaccharide--protein glycosyltransferase subunit stt3-like	protein glycosylation;	plasma membrane; endoplasmic reticulum;	oligosaccharyl transferase activity;
Solyc03g098700.1.1	Cysteine protease inhibitor 8			endopeptidase inhibitor activity
Solyc03g098740.1.1	miraculin- partial	negative regulation of endopeptidase activity;		endopeptidase inhibitor activity;
Solyc03g111010.2.1	glyceraldehyde 3-phosphate dehydrogenase	glycolysis; oxidation-reduction process;	cytoplasm;	NAD binding; NADP binding; glyceraldehyde-3-phosphate dehydrogenase (NAD+) (phosphorylating) activity;
Solyc03g111180.2.1	aspartyl aminopeptidase	glucuronoxylan metabolic process; protein import into peroxisome matrix; proteolysis; fatty acid beta-oxidation; xylan biosynthetic process; response to cadmium ion;	cytosol; vacuolar membrane; chloroplast; plasma membrane;	zinc ion binding; aminopeptidase activity; metallopeptidase activity;
Solyc03g111200.2.1	adenylate kinase b-like	nucleotide phosphorylation; response to cadmium ion; purine nucleotide metabolic process;	mitochondrion; plasma membrane;	copper ion binding; adenylate kinase activity; ATP binding; nucleoside triphosphate adenylate kinase activity;
Solyc03g111340.2.1	ubiquitin-like modifier-activating enzyme 5-like	amino acid import; N-terminal protein myristoylation; ER to Golgi vesicle-mediated transport; oxidation-reduction process;	cytosol;	oxidoreductase activity, acting on the CH-OH group of donors, NAD or NADP as acceptor; cofactor binding; nucleotide binding;
Solyc03g111640.2.1	ma3 domain-containing family protein	RNA metabolic process; translational initiation;		translation initiation factor activity;
Solyc03g111690.2.1	Pectate lyase			lyase activity
Solyc03g111700.2.1	metallo-beta-lactamase domain-containing protein	myo-inositol hexakisphosphate biosynthetic process; photosystem II assembly;	chloroplast;	hydrolase activity;
Solyc03g111720.2.1	peptide methionine sulfoxide reductase-like	oxidation-reduction process;		peptide-methionine (S)-S-oxide reductase activity;
Solyc03g111730.2.1	Cathepsin B-like cysteine proteinase			cysteine-type endopeptidase activity
Solyc03g111830.2.1	protein-l-isoaspartate o-methyltransferase-like	cellular protein modification process; aging; response to abscisic acid stimulus; methylation; seed germination; response to salt stress;	cytosol;	protein-L-isoaspartate (D-aspartate) O-methyltransferase activity;
Solyc03g111840.2.1	31 kda chloroplastic-like	cold acclimation; protein targeting to chloroplast; base conversion or substitution editing; mRNA processing; iron-sulfur cluster assembly; RNA stabilization; leaf morphogenesis; cell differentiation; positive regulation of transcription, DNA-dependent; aromatic amino acid family biosynthetic process; innate immune response;	chloroplast envelope; chloroplast stroma; chloroplast thylakoid membrane; ribonucleoprotein complex;	nucleotide binding; poly(U) RNA binding;
Solyc03g111850.2.1	indole-3-glycerol phosphate chloroplastic-like	tryptophan metabolic process;		indole-3-glycerol-phosphate synthase activity;
Solyc03g112030.1.1	Cytochrome P450			oxygen binding
Solyc03g112150.1.1	chloroplast elongation factor (ef- )	very long-chain fatty acid metabolic process; translational elongation; GTP catabolic process; cuticle development;	chloroplast envelope; apoplast; nucleoid; nucleolus; cytosol; chloroplast stroma; chloroplast thylakoid membrane;	protein binding; translation elongation factor activity; GTP binding; GTPase activity;
Solyc03g112360.1.1	60s ribosomal protein l27a-3-like	translation;	nucleolus; cytosolic large ribosomal subunit; membrane;	structural constituent of ribosome;
Solyc03g112440.1.1	Oleosin		integral to membrane
Solyc03g112660.2.1	protein modifier of snc1 1-like	macromolecule metabolic process;
Solyc03g112850.2.1	60S ribosomal protein L44	structural constituent of ribosome		protein binding
Solyc03g113030.2.1	aldose 1-epimerase-like	galactose metabolic process;	cytoplasm;	carbohydrate binding; aldose 1-epimerase activity;
Solyc03g113220.2.1	hypersensitive-induced response protein	regulation of meristem growth; cysteine biosynthetic process;	cytosol; plasmodesma; vacuolar membrane; Golgi apparatus; nucleus; plasma membrane;	protein kinase activity; protein histidine kinase binding;
Solyc03g113240.2.1	PREDICTED: uncharacterized protein LOC101245045	divalent metal ion transport; cellular cation homeostasis;	chloroplast thylakoid membrane;
Solyc03g113400.2.1	plasma membrane h+-atpase	proton transport; response to salt stress; ATP biosynthetic process; ATP catabolic process;	integral to membrane; plasma membrane;	hydrogen-exporting ATPase activity, phosphorylative mechanism; metal ion binding; ATP binding;
Solyc03g113730.2.1	b12d protein
Solyc03g113800.2.1	betaine aldehyde dehydrogenase	oxidation-reduction process; glycine betaine biosynthetic process from choline;	chloroplast;	1-pyrroline dehydrogenase activity; betaine-aldehyde dehydrogenase activity; metal ion binding; nucleotide binding; aminobutyraldehyde dehydrogenase activity;
Solyc03g113930.1.1	class IV heat shock protein			protein binding
Solyc03g114150.2.1	aldehyde dehydrogenase family 2 member mitochondrial-like	response to cadmium ion; oxidation-reduction process;	chloroplast; mitochondrion;	3-chloroallyl aldehyde dehydrogenase activity; aldehyde dehydrogenase (NAD) activity; ATP binding; retinal dehydrogenase activity;
Solyc03g114340.2.1	1-deoxy-d-xylulose 5-phosphate reductoisomerase	aromatic amino acid family metabolic process; pentose-phosphate shunt; sulfur amino acid metabolic process; hydrogen peroxide catabolic process; carotenoid biosynthetic process; phosphatidylglycerol biosynthetic process; unsaturated fatty acid biosynthetic process; positive regulation of catalytic activity; starch biosynthetic process; isopentenyl diphosphate biosynthetic process, methylerythrito…	chloroplast stroma;	1-deoxy-D-xylulose-5-phosphate reductoisomerase activity; isomerase activity; metal ion binding; NADPH binding;
Solyc03g114500.2.1	enolase chloroplastic-like	trichome morphogenesis; glycolysis;	phosphopyruvate hydratase complex; chloroplast stroma;	magnesium ion binding; phosphopyruvate hydratase activity;
Solyc03g114930.2.1	psbp-like protein chloroplastic-like	stomatal complex morphogenesis; pentose-phosphate shunt; positive regulation of catalytic activity; photosystem II assembly; plastid organization; rRNA processing;	chloroplast photosystem II; oxygen evolving complex; extrinsic to membrane; chloroplast thylakoid lumen;	calcium ion binding;
Solyc03g115110.2.1	atp synthase subunit mitochondrial-like	response to misfolded protein; photorespiration; proteasome core complex assembly; ubiquitin-dependent protein catabolic process; ATP synthesis coupled proton transport; methylglyoxal catabolic process to D-lactate;	cell wall; chloroplast; nucleolus; mitochondrial proton-transporting ATP synthase, catalytic core;	proton-transporting ATPase activity, rotational mechanism; zinc ion binding; proton-transporting ATP synthase activity, rotational mechanism;
Solyc03g115230.2.1	chaperone protein 1-like	heat acclimation; protein folding; response to hydrogen peroxide; positive regulation of translation; protein unfolding; response to endoplasmic reticulum stress; response to high light intensity; ATP catabolic process;	chloroplast envelope; chloroplast stroma;	protein binding; ATPase activity; ATP binding;
Solyc03g115360.2.1	40s ribosomal protein s19	translation;	nucleolus; vacuole; plasmodesma; cell wall; cytosolic small ribosomal subunit; membrane;	structural constituent of ribosome;
Solyc03g115460.1.1	uncharacterized loc101204591		mitochondrion;
Solyc03g115630.2.1	carbamoyl-phosphate synthase small chain-like	RNA methylation; purine nucleotide biosynthetic process; pyrimidine ribonucleotide biosynthetic process; glutamine catabolic process; cellular response to phosphate starvation; carbamoyl phosphate biosynthetic process;	carbamoyl-phosphate synthase complex; chloroplast stroma;	carbamoyl-phosphate synthase (glutamine-hydrolyzing) activity;
Solyc03g115700.2.1	snf1-related protein kinase	organ senescence; detection of nutrient; developmental process involved in reproduction; glucose catabolic process; vegetative phase change; sugar mediated signaling pathway; protein phosphorylation; protein glycosylation; primary root development; abscisic acid mediated signaling pathway;	nuclear ubiquitin ligase complex;	protein binding; protein serine/threonine kinase activity; ATP binding;
Solyc03g115820.2.1	ribulose-phosphate 3- chloroplastic-like	reductive pentose-phosphate cycle; pentose-phosphate shunt; defense response to bacterium; response to cold; response to nematode; embryo development ending in seed dormancy;	chloroplast envelope; chloroplast thylakoid membrane; chloroplast stroma; stromule; apoplast;	metal ion binding; ribulose-phosphate 3-epimerase activity;
Solyc03g115900.2.1	chlorophyll a-b binding protein chloroplastic-like	cellular cation homeostasis; divalent metal ion transport; photosynthesis, light harvesting; cysteine biosynthetic process;	light-harvesting complex; chloroplast envelope; chloroplast thylakoid membrane; plastoglobule;	chlorophyll binding; metal ion binding;
Solyc03g115990.1.1	nodule-enhanced malate dehydrogenase family protein	cellular carbohydrate metabolic process; response to cold; malate metabolic process; oxidation-reduction process;	chloroplast envelope; plasma membrane; stromule; chloroplast stroma; apoplast; mitochondrion;	L-malate dehydrogenase activity;
Solyc03g116110.2.1	alpha beta-hydrolases superfamily protein	negative regulation of defense response; jasmonic acid mediated signaling pathway; regulation of protein dephosphorylation; systemic acquired resistance, salicylic acid mediated signaling pathway; regulation of plant-type hypersensitive response; regulation of hydrogen peroxide metabolic process; regulation of transcription, DNA-dependent; response to bacterium; protein targeting to membrane; MAP…	chloroplast envelope; chloroplast thylakoid membrane;
Solyc03g116350.2.1	Receptor expression-enhancing protein 5			olfactory receptor binding;identical protein binding
Solyc03g116390.2.1	late embryogenesis abundant protein	embryo development ending in seed dormancy; seed dormancy process;	nucleus;
Solyc03g116590.2.1	embryo-specific protein	jasmonic acid biosynthetic process; response to wounding;	plasma membrane; anchored to membrane; vacuolar membrane;
Solyc03g116760.2.1	pti1-like tyrosine-protein kinase at3g15890-like	protein phosphorylation;	plasma membrane;	ATP binding; protein serine/threonine kinase activity;
Solyc03g116790.2.1	molecular chaperone hsp40 -like protein	protein folding; carotenoid biosynthetic process; response to heat; thylakoid membrane organization;	chloroplast envelope; chloroplast thylakoid membrane;	heat shock protein binding; metal ion binding; ATP binding; unfolded protein binding;
Solyc03g116810.2.1	signal recognition particle 54 kda protein 2-like	GTP catabolic process; SRP-dependent cotranslational protein targeting to membrane;	signal recognition particle, endoplasmic reticulum targeting;	7S RNA binding; GTPase activity; GTP binding;
Solyc03g117040.2.1	factor of dna methylation 1	RNA-directed DNA methylation;	cytoplasm; plasmodesma;	double-stranded RNA binding; DNA binding; protein self-association;
Solyc03g117430.2.1	cobw domain-containing protein 2-like		plastid chromosome; chloroplast stroma;
Solyc03g117480.2.1	pyrophosphate-energized vacuolar membrane proton pump-like	response to water deprivation; response to salt stress; auxin polar transport; leaf development; proton transport;	mitochondrion; chloroplast envelope; plant-type vacuole membrane; endosome membrane; plasma membrane;	inorganic diphosphatase activity; hydrogen-translocating pyrophosphatase activity;
Solyc03g117490.2.1	glycerol kinase	defense response to bacterium; glycerol catabolic process; response to microbial phytotoxin; glycerol-3-phosphate metabolic process; carbohydrate phosphorylation; fatty acid beta-oxidation; response to molecule of bacterial origin; response to karrikin;	cytosol; mitochondrion;	glycerol kinase activity; carbohydrate kinase activity;
Solyc03g117580.2.1	Os08g0272000 protein
Solyc03g117630.1.1	heat shock	response to heat; oxidation-reduction process;	plasma membrane; cell wall; chloroplast;	ATP binding; 2-alkenal reductase [NAD(P)] activity;
Solyc03g117780.2.1	dna repair protein rad23-1	proteasomal ubiquitin-dependent protein catabolic process; nucleotide-excision repair; meiosis; regulation of chromosome organization; base-excision repair;	nucleus;	damaged DNA binding; ubiquitin binding; proteasome binding;
Solyc03g117860.2.1	IBR finger domain protein			zinc ion binding
Solyc03g117870.2.1	4-coumarate:coenzyme a ligase	phenylpropanoid metabolic process;		ATP binding; 4-coumarate-CoA ligase activity;
Solyc03g117940.2.1	u2 small nuclear ribonucleoprotein a	response to cold; mRNA splicing, via spliceosome; RNA methylation;	nucleolus; Cajal body; chloroplast; ribonucleoprotein complex; cytosol;	nucleic acid binding;
Solyc03g118010.2.1	staphylococcal nuclease domain-containing protein 1-like	protein secretion; seed germination; gene silencing by RNA; gibberellin biosynthetic process; response to cadmium ion; response to stress;	cytosol; cell wall; RISC complex; nuclear envelope; chloroplast; endoplasmic reticulum; plasma membrane;	hydrolase activity, acting on ester bonds; nucleic acid binding;
Solyc03g118020.2.1	staphylococcal nuclease domain-containing protein 1-like	protein secretion; seed germination; gene silencing by RNA; gibberellin biosynthetic process; response to cadmium ion; response to stress;	cytosol; cell wall; RISC complex; nuclear envelope; chloroplast; endoplasmic reticulum; plasma membrane;	hydrolase activity, acting on ester bonds; nucleic acid binding;
Solyc03g118030.2.1	glutamyl-trna amidotransferase subunit a-like	protein import into peroxisome matrix; intra-Golgi vesicle-mediated transport; lipid transport; fatty acid beta-oxidation; lithium ion transport; protein N-linked glycosylation;		carbon-nitrogen ligase activity, with glutamine as amido-N-donor; amidase activity;
Solyc03g118040.2.1	calnexin 1	negative regulation of defense response; Mo-molybdopterin cofactor biosynthetic process; protein folding; jasmonic acid mediated signaling pathway; response to hydrogen peroxide; systemic acquired resistance, salicylic acid mediated signaling pathway; regulation of plant-type hypersensitive response; auxin mediated signaling pathway; protein targeting to membrane; defense response to fungus; nega…	vacuolar membrane; plant-type cell wall; integral to membrane; chloroplast; endoplasmic reticulum membrane; Golgi apparatus; cytosol; plasmodesma; plasma membrane; mitochondrion;	calcium ion binding; unfolded protein binding; molybdenum ion binding;
Solyc03g118170.2.1	glycine--trna ligase mitochondrial-like	glycyl-tRNA aminoacylation; response to cadmium ion;	mitochondrion;	ATP binding; glycine-tRNA ligase activity;
Solyc03g118200.2.1	protein bonzai 1-like	response to humidity; response to temperature stimulus; negative regulation of cell death; positive regulation of cell size;	plasma membrane;
Solyc03g118240.2.1	magnesium-protoporphyrin o-methyltransferase-like	protein autophosphorylation; rRNA processing; isopentenyl diphosphate biosynthetic process, methylerythritol 4-phosphate pathway; chlorophyll biosynthetic process; methylation; regulation of proton transport; photosynthesis;	chloroplast envelope; chloroplast thylakoid membrane;	magnesium protoporphyrin IX methyltransferase activity;
Solyc03g118270.1.1	gdp-mannose dehydratase 2-like	GDP-mannose metabolic process; unidimensional cell growth; 'de novo' GDP-L-fucose biosynthetic process;	cytosol;	GDP-mannose 4,6-dehydratase activity; coenzyme binding;
Solyc03g118340.2.1	chaperone protein chloroplastic-like	proteolysis;	chloroplast;	peptidase activity; ATP binding; nucleoside-triphosphatase activity;
Solyc03g118510.2.1	probable inactive receptor kinase at1g48480-like	protein phosphorylation;	plasma membrane; integral to membrane;	tau-protein kinase activity; ATP binding;
Solyc03g118550.2.1	tpr repeat-containing thioredoxin tdx-like	protein folding; cell redox homeostasis; heat acclimation; protein oligomerization;		oxidoreductase activity, acting on a sulfur group of donors, disulfide as acceptor; Hsp70 protein binding;
Solyc03g118640.2.1	ketose-bisphosphate aldolase class-ii family protein	pentose-phosphate shunt; valine metabolic process; glycolysis;	mitochondrion; nucleus;	3-hydroxyisobutyrate dehydrogenase activity; zinc ion binding; nucleotide binding; phosphogluconate dehydrogenase (decarboxylating) activity; coenzyme binding; fructose-bisphosphate aldolase activity;
Solyc03g118650.2.1	aldose 1-epimerase-like	galactose metabolic process; D-xylose metabolic process;	cytosol; apoplast;	carbohydrate binding; aldose 1-epimerase activity;
Solyc03g118800.2.1	splicing factor 3b subunit 4-like	embryo development ending in seed dormancy;	nucleolus;	RNA binding; nucleotide binding;
Solyc03g118910.1.1	t-complex protein 1 subunit delta-like	proteasomal protein catabolic process; protein folding; response to salt stress; cytoskeleton organization; glycolysis; gluconeogenesis; response to cadmium ion;	cytosol;	ATP binding; unfolded protein binding;
Solyc03g119080.2.1	beta-glucosidase 44-like	carbohydrate metabolic process;		beta-glucosidase activity;
Solyc03g119090.2.1	66 kda stress	root hair elongation; response to fructose stimulus; response to salt stress; cellulose metabolic process; calcium ion transport; water transport; Golgi organization; vacuole organization; plant-type cell wall biogenesis;	cytosol; Cul4-RING ubiquitin ligase complex;	nucleotide binding;
Solyc03g119130.2.1	histone h1	regulation of transcription, DNA-dependent; nucleosome assembly;	nucleosome; nucleus;	DNA binding;
Solyc03g119170.2.1	ribosomal protein s24 s35		nucleus; cytosol; mitochondrion;
Solyc03g119690.1.1	Aspartic proteinase nepenthesin-1	proteolysis
Solyc03g120010.2.1	serine-threonine kinase receptor-associated	phosphorylation;		kinase activity;
Solyc03g120090.1.1	probable pyridoxal biosynthesis	pyridoxal phosphate biosynthetic process; response to endoplasmic reticulum stress; protein folding; response to heat; vitamin B6 biosynthetic process; response to high light intensity; response to hydrogen peroxide;	cytosol; chloroplast;	protein heterodimerization activity; catalytic activity;
Solyc03g120270.2.1	coatomer subunit beta -2-like	vesicle-mediated transport; intracellular protein transport;	membrane coat;	myosin heavy chain kinase activity; structural molecule activity;
Solyc03g120280.1.1	brefeldin a resistance		nucleus;
Solyc03g120350.2.1	n-alpha-acetyltransferase auxiliary subunit-like	embryo development ending in seed dormancy; vegetative to reproductive phase transition of meristem;	membrane; cytosol; plasmodesma;
Solyc03g120450.2.1	aspartate aminotransferase	biosynthetic process;	cytosol;	pyridoxal phosphate binding; L-aspartate:2-oxoglutarate aminotransferase activity; L-phenylalanine:2-oxoglutarate aminotransferase activity;
Solyc03g120670.2.1	hydroxyphenylpyruvate reductase	oxidative photosynthetic carbon pathway; oxidation-reduction process;	cytosol;	NAD binding; hydroxyphenylpyruvate reductase activity; glyoxylate reductase activity; glyoxylate reductase (NADP) activity; hydroxypyruvate reductase activity;
Solyc03g120720.2.1	protein disulfide isomerase-like 1-6-like	protein folding; cell redox homeostasis;	chloroplast; endoplasmic reticulum;	protein disulfide isomerase activity; dolichyl-diphosphooligosaccharide-protein glycotransferase activity;
Solyc03g120850.2.1	ru large subunit-binding protein subunit chloroplastic-like	protein refolding; cell death; chaperone mediated protein folding requiring cofactor; response to cold; systemic acquired resistance;	mitochondrion; nucleolus; chloroplast envelope; chloroplast stroma; cytosolic ribosome; plasma membrane; stromule; apoplast;	ATP binding;
Solyc03g121040.2.1	clavaminate synthase-like protein	oxidation-reduction process;	nucleus;	oxidoreductase activity;
Solyc03g121070.2.1	hexokinase	programmed cell death; glucose mediated signaling pathway; glycolysis; phosphorylation; glucose 6-phosphate metabolic process; hexokinase-dependent signaling;	mitochondrion; integral to membrane; vacuole; chloroplast outer membrane; nucleus; plasma membrane;	zinc ion binding; ATP binding; glucokinase activity; fructokinase activity;
Solyc03g121270.2.1	iaa-amino acid hydrolase ilr1-like 4-like	response to wounding; metabolic process; regulation of systemic acquired resistance;	plasma membrane; endoplasmic reticulum;	IAA-Ala conjugate hydrolase activity; hippurate hydrolase activity;
Solyc03g121310.2.1	rwd domain-containing protein 1-like		cytoplasm;
Solyc03g121330.2.1	60s ribosomal protein	translation;	ribosome;	structural constituent of ribosome;
Solyc03g121360.1.1	Charged multivesicular body protein 1b			identical protein binding;protein domain specific binding
Solyc03g121410.2.1	Serine/threonine protein phosphatase 2A 55 kDa regulatory subunit B beta isoform	protein phosphatase type 2A complex
Solyc03g121500.2.1	dna double-strand break repair rad50 atpase-like isoform x1	phosphorylation;		kinase activity;
Solyc03g121580.2.1	wd-40 repeat-containing protein msi4-like	histone acetylation;	nucleus;	histone acetyltransferase activity;
Solyc03g121590.2.1	protein root hair defective 3 homolog 1-like	GTP catabolic process;	integral to membrane; endoplasmic reticulum membrane;	GTPase activity; GTP binding;
Solyc03g121700.2.1	Nucleosome assembly protein 1-like protein 4			DNA binding;histone binding
Solyc03g121720.2.1	oxidoreductase glyr1-like	pentose-phosphate shunt; valine metabolic process;	mitochondrion; chloroplast stroma;	3-hydroxyisobutyrate dehydrogenase activity; glyoxylate reductase (NADP) activity; 2-hydroxy-3-oxopropionate reductase activity; nucleotide binding; phosphogluconate dehydrogenase (decarboxylating) activity; coenzyme binding;
Solyc03g121800.2.1	Coatomer subunit zeta-1	transport	membrane coat
Solyc03g121830.1.1	glycylpeptide n-tetradecanoyltransferase 1-like	N-terminal protein myristoylation; growth; embryonic shoot morphogenesis;	ribosome; cytosol;	glycylpeptide N-tetradecanoyltransferase activity;
Solyc03g121910.1.1	threonine synthase	threonine biosynthetic process;	chloroplast stroma; cytosol;	pyridoxal phosphate binding; threonine synthase activity;
Solyc03g122090.2.1	kda vesicle transport	protein folding; response to high light intensity; response to endoplasmic reticulum stress; vesicle-mediated transport; response to hydrogen peroxide; response to heat;	Golgi apparatus; plasma membrane; integral to membrane; endoplasmic reticulum;	transporter activity;
Solyc03g122310.2.1	aldehyde dehydrogenase family 7 member a1	oxidation-reduction process; response to salt stress; response to desiccation; response to carbohydrate stimulus; chlorophyll catabolic process; response to auxin stimulus; response to abscisic acid stimulus; response to superoxide; ethylene mediated signaling pathway;	cytosol;	3-chloroallyl aldehyde dehydrogenase activity; aldehyde dehydrogenase (NAD) activity;
Solyc03g122350.2.1	flavonoid 3 -monooxygenase-like	oxidation-reduction process;		heme binding; oxidoreductase activity, acting on paired donors, with incorporation or reduction of molecular oxygen; monooxygenase activity; iron ion binding; electron carrier activity;
Solyc03g123600.2.1	alanine aminotransferase mitochondrial-like	response to hypoxia; biosynthetic process; L-alanine catabolic process, by transamination; response to cadmium ion;	mitochondrion; chloroplast;	copper ion binding; transaminase activity; ATP binding; pyridoxal phosphate binding;
Solyc03g123610.2.1	alanine aminotransferase mitochondrial-like	response to hypoxia; biosynthetic process; L-alanine catabolic process, by transamination; response to cadmium ion;	mitochondrion; chloroplast;	copper ion binding; transaminase activity; ATP binding; pyridoxal phosphate binding;
Solyc03g123630.2.1	pectin methylesterase	indoleacetic acid biosynthetic process; cell wall modification; glycine catabolic process; negative regulation of catalytic activity; pectin catabolic process; tryptophan catabolic process; response to nematode;	plant-type cell wall; cytoplasm; plasma membrane; apoplast;	aspartyl esterase activity; pectinesterase activity; enzyme inhibitor activity;
Solyc03g123730.2.1	26s protease regulatory subunit 7-like	ubiquitin-dependent protein catabolic process; ATP catabolic process;	cytosol; proteasome regulatory particle, base subcomplex; nucleus; plasma membrane;	ATP binding; ATPase activity;
Solyc03g123760.2.1	phytoene desaturase	protein autophosphorylation; oxidation-reduction process; response to herbicide; carotenoid biosynthetic process; regulation of proton transport; carotene biosynthetic process;	chloroplast envelope; chromoplast; chloroplast thylakoid;	phytoene dehydrogenase activity; oxidoreductase activity, acting on paired donors, with incorporation or reduction of molecular oxygen;
Solyc03g123800.1.1	mitogen-activated protein kinase kinase 5	floral organ abscission; regulation of stomatal complex development; proline transport; defense response, incompatible interaction; inflorescence development; regulation of stomatal complex patterning; activation of MAPK activity;	nucleus; mitochondrion;	MAP kinase kinase activity; protein serine/threonine kinase activity; ATP binding;
Solyc03g123830.2.1	d-3-phosphoglycerate chloroplastic-like	L-serine biosynthetic process; regulation of plant-type hypersensitive response; protein targeting to membrane; defense response to bacterium; tryptophan catabolic process; indoleacetic acid biosynthetic process; oxidation-reduction process; positive regulation of flavonoid biosynthetic process;	cytosol; chloroplast stroma; nucleus;	protein binding; NAD binding; amino acid binding; phosphoglycerate dehydrogenase activity;
Solyc03g123840.2.1	cell wall integrity protein scw1		nucleus;	RNA binding; nucleotide binding;
Solyc03g123880.2.1	glutamyl-trna reductase binding protein	photosynthetic electron transport chain; post-embryonic development; positive regulation of heme biosynthetic process;	chloroplast thylakoid; chloroplast stroma;	protein anchor; oxidoreductase activity; FMN binding;
Solyc03g123900.2.1	mannosyl-oligosaccharide -alpha-mannosidase mns1-like	proteasomal ubiquitin-dependent protein catabolic process; proteasome assembly; root hair elongation; N-glycan processing; response to cytokinin stimulus; response to misfolded protein;	endosome; trans-Golgi network; Golgi apparatus; plasma membrane;	calcium ion binding; mannosyl-oligosaccharide 1,2-alpha-mannosidase activity;
Solyc03g123980.2.1	Pumilio-like protein			RNA binding;binding
Solyc04g005030.2.1	phosphomannomutase phosphoglucomutase-like	carbohydrate metabolic process; UDP-N-acetylglucosamine biosynthetic process;	chloroplast stroma; cytosol;	phosphoacetylglucosamine mutase activity; phosphomannomutase activity;
Solyc04g005080.2.1	pyruvate dehydrogenase e1 component subunit mitochondrial-like	glycolysis; oxidation-reduction process;	mitochondrial matrix;	pyruvate dehydrogenase (acetyl-transferring) activity;
Solyc04g005100.2.1	Myb transcription factor			sequence-specific DNA binding transcription factor activity
Solyc04g005160.1.1	6-phosphogluconate dehydrogenase family protein isoform 1	response to salt stress; pentose-phosphate shunt;	peroxisome;	phosphogluconate dehydrogenase (decarboxylating) activity; NADP binding;
Solyc04g005340.2.1	alpha- -glucan-protein synthase	cellulose biosynthetic process;	Golgi apparatus; plasmodesma; cell wall; extracellular region;	UDP-arabinopyranose mutase activity; transferase activity, transferring glycosyl groups; protein binding;
Solyc04g005350.2.1	peptidyl-prolyl cis-trans isomerase e-like	regulation of seed germination; regulation of lipid catabolic process; protein arginylation; methylglyoxal catabolic process to D-lactate; xylem development; response to abscisic acid stimulus; calcium ion transport; leaf senescence;	nucleus;	nucleic acid binding; arginyltransferase activity; nucleotide binding; isomerase activity;
Solyc04g005450.2.1	probable inactive purple acid phosphatase 2-like	regulation of carbohydrate metabolic process;	endosome; Golgi apparatus; extracellular region; chloroplast; trans-Golgi network; mitochondrion;	metal ion binding; acid phosphatase activity; protein serine/threonine phosphatase activity;
Solyc04g005480.1.1	nodulin-related protein 1
Solyc04g005510.2.1	eukaryotic translation initiation factor 5a-3-like	translational initiation; translational frameshifting; peptidyl-lysine modification to hypusine; positive regulation of translational termination; positive regulation of translational elongation;		translation initiation factor activity; translation elongation factor activity; ribosome binding;
Solyc04g005680.2.1	Ribosomal protein	structural constituent of ribosome
Solyc04g005690.2.1	probable splicing factor 3a subunit 1-like	RNA processing;		RNA binding;
Solyc04g006970.2.1	phosphoenolpyruvate carboxylase 4-like	tricarboxylic acid cycle; carbon fixation;		phosphoenolpyruvate carboxylase activity;
Solyc04g007070.2.1	late blight resistance protein homolog r1a-10-like	defense response;		ADP binding;
Solyc04g007120.2.1	uv excision repair protein	response to cold; proteasomal ubiquitin-dependent protein catabolic process; nucleotide-excision repair;	nucleus;	proteasome binding; damaged DNA binding; ubiquitin binding;
Solyc04g007150.2.1	Alpha-glucosidase			alpha-glucosidase activity
Solyc04g007550.2.1	atp synthase subunit mitochondrial-like	ATP hydrolysis coupled proton transport; ATP synthesis coupled proton transport; response to cadmium ion; ATP catabolic process; response to oxidative stress;	chloroplast envelope; nucleolus; mitochondrial respiratory chain complex I; mitochondrial proton-transporting ATP synthase, catalytic core; plasma membrane;	zinc ion binding; proton-transporting ATP synthase activity, rotational mechanism; cobalt ion binding; copper ion binding; poly(U) RNA binding; ATP binding;
Solyc04g007560.2.1	alg-2 interacting protein x-like		plasmodesma; cytosol;
Solyc04g007770.2.1	Major latex-like protein	response to biotic stimulus
Solyc04g007980.2.1	1-aminocyclopropane-1-carboxylate oxidase homolog 4-like	oxidation-reduction process;		desacetoxyvindoline 4-hydroxylase activity;
Solyc04g008280.2.1	regulator of ribonuclease-like protein 2-like	methylation; regulation of RNA metabolic process;		ribonuclease inhibitor activity; methyltransferase activity;
Solyc04g008310.1.1	zeatin o-glucosyltransferase-like	metabolic process;		transferase activity, transferring hexosyl groups;
Solyc04g008510.2.1	ubx domain-containing protein
Solyc04g008520.2.1	outer envelope pore protein chloroplastic-like	cation transport;	integral to chloroplast outer membrane; nucleus; chloroplast inner membrane; mitochondrion; pore complex;	identical protein binding; porin activity; ion channel activity;
Solyc04g008740.2.1	pyruvate kinase	response to cadmium ion; phosphorylation; glycolysis;	cytoplasm; plasma membrane;	pyruvate kinase activity; potassium ion binding; ATP binding; magnesium ion binding;
Solyc04g009030.2.1	glyceraldehyde-3-phosphate dehydrogenase chloroplastic-like	reductive pentose-phosphate cycle; glucose metabolic process; oxidation-reduction process;	chloroplast;	NAD binding; NADP binding; glyceraldehyde-3-phosphate dehydrogenase (NADP+) (phosphorylating) activity;
Solyc04g009200.2.1	glutamate-1-semialdehyde- -aminomutase	pentose-phosphate shunt; protein targeting to chloroplast; protoporphyrinogen IX biosynthetic process; chlorophyll biosynthetic process; leaf morphogenesis; cell differentiation; response to light stimulus; cysteine biosynthetic process; positive regulation of transcription, DNA-dependent; aromatic amino acid family biosynthetic process; rRNA processing;	chloroplast envelope; apoplast; chloroplast stroma;	glutamate-1-semialdehyde 2,1-aminomutase activity; pyridoxal phosphate binding; transaminase activity;
Solyc04g009310.2.1	atp-dependent clp protease proteolytic subunit mitochondrial-like	methylglyoxal catabolic process to D-lactate; proteolysis;	chloroplast thylakoid membrane; mitochondrial matrix; chloroplastic endopeptidase Clp complex;	zinc ion binding; cobalt ion binding; serine-type endopeptidase activity;
Solyc04g009350.2.1	histidinol-phosphate aminotransferase	histidine biosynthetic process; embryo development ending in seed dormancy;	chloroplast stroma;	histidinol-phosphate transaminase activity; L-phenylalanine:2-oxoglutarate aminotransferase activity; pyridoxal phosphate binding;
Solyc04g009410.2.1	proteasome beta subunit c1	G2 phase of mitotic cell cycle; response to misfolded protein; gluconeogenesis; fatty acid beta-oxidation; proteasomal ubiquitin-dependent protein catabolic process; response to salt stress; toxin catabolic process; proteasome core complex assembly; cullin deneddylation; photomorphogenesis; glycolysis; response to cadmium ion;	vacuolar membrane; proteasome core complex; cytosol; nucleus;	threonine-type endopeptidase activity;
Solyc04g009570.2.1	Chromosome 15 contig 1 DNA sequence
Solyc04g009630.2.1	glycosyl hydrolases family 31 protein isoform 1	carbohydrate metabolic process;		maltose alpha-glucosidase activity; carbohydrate binding;
Solyc04g009650.2.1	diphosphomevalonate decarboxylase-like	isoprenoid biosynthetic process;		diphosphomevalonate decarboxylase activity; ATP binding; protein homodimerization activity;
Solyc04g009770.2.1	-like protein	protein folding; response to heat;		metal ion binding; heat shock protein binding; ATP binding; unfolded protein binding;
Solyc04g009800.2.1	calcium-dependent protein kinase 2	protein phosphorylation;	peroxisome; endoplasmic reticulum membrane;	calcium ion binding; ATP binding; calmodulin-dependent protein kinase activity;
Solyc04g010070.2.1	serine threonine-protein phosphatase 2a regulatory subunit b subunit alpha-like		cytoplasm; nucleus;	calcium ion binding;
Solyc04g010220.2.1	restin homolog isoform x2		cytosol; mitochondrion;
Solyc04g011350.2.1	2-oxoglutarate mitochondrial-like	response to cadmium ion; tricarboxylic acid cycle;	mitochondrion;	oxoglutarate dehydrogenase (succinyl-transferring) activity; cobalt ion binding; thiamine pyrophosphate binding; zinc ion binding;
Solyc04g011360.2.1	small gtp-binding protein ara3	glucose catabolic process; small GTPase mediated signal transduction; D-xylose metabolic process; protein transport; ethylene mediated signaling pathway;	vacuolar membrane; Golgi apparatus; plasma membrane;	protein binding; hydrolase activity; GTP binding;
Solyc04g011400.2.1	udp-glucuronic acid decarboxylase 1-like	cellular metabolic process; D-xylose metabolic process;	plasma membrane;	UDP-glucuronate decarboxylase activity; coenzyme binding;
Solyc04g011440.2.1	heat shock protein 70 isoform 3	response to stress; oxidation-reduction process;		2-alkenal reductase [NAD(P)] activity; ATP binding;
Solyc04g011500.2.1	actin-11 isoform 1	root hair elongation;	cell wall; cytoskeleton; cytoplasm; nucleus; plasma membrane;	ATP binding;
Solyc04g011510.2.1	triosephosphate isomerase	response to misfolded protein; pentose-phosphate shunt; photorespiration; gluconeogenesis; proteasomal ubiquitin-dependent protein catabolic process; water transport; response to salt stress; proteasome core complex assembly; cellular carbohydrate metabolic process; hyperosmotic response; Golgi organization; response to zinc ion; glycolysis; response to cadmium ion; aerobic respiration; cysteine …	vacuolar membrane; apoplast; cell wall; Golgi apparatus; cytosol; chloroplast stroma; plasmodesma; plasma membrane; mitochondrion;	triose-phosphate isomerase activity; copper ion binding;
Solyc04g011620.2.1	peptidyl-prolyl cis-trans isomerase fkbp20-1-like	protein folding; protein peptidyl-prolyl isomerization;	chloroplast thylakoid lumen; membrane;	FK506 binding; peptidyl-prolyl cis-trans isomerase activity;
Solyc04g012120.2.1	14-3-3 protein			protein domain specific binding;
Solyc04g012160.2.1	serine threonine-protein kinase sapk1-like	protein phosphorylation; response to salt stress; abscisic acid mediated signaling pathway; response to karrikin;	cytosol; nucleus;	protein serine/threonine kinase activity; ATP binding;
Solyc04g012180.2.1	ras-related protein rab11a-like	endocytic recycling; small GTPase mediated signal transduction; protein transport;	plasma membrane;	GTP binding; hydrolase activity; kinase binding;
Solyc04g014250.2.1	glabra2 expression modulator-like	trichome differentiation; D-xylose metabolic process; regulation of stomatal movement; histone H3-K9 methylation; response to blue light; regulation of epidermal cell division; root hair cell differentiation;	cytosol; nucleus;
Solyc04g014480.2.1	kda heat shock peroxisomal-like	protein folding; response to high light intensity; response to hydrogen peroxide; response to heat;	peroxisomal matrix;
Solyc04g014570.2.1	phagocytic receptor 1b-like	transport;	endosome; plant-type cell wall; Golgi apparatus; plasmodesma; vacuolar membrane; integral to membrane; trans-Golgi network;
Solyc04g014600.2.1	Universal stress protein family protein	response to stress
Solyc04g014670.2.1	dehydrogenase reductase sdr family member 4-like	oxidation-reduction process; root hair elongation; response to indolebutyric acid stimulus; indolebutyric acid metabolic process;	peroxisome;	carbonyl reductase (NADPH) activity; nucleotide binding;
Solyc04g014720.2.1	60s ribosomal protein l6-like	translation;	ribosome;	structural constituent of ribosome;
Solyc04g015040.2.1	peptidyl-prolyl cis-trans isomerase fkbp16- chloroplastic-like	pentose-phosphate shunt; protein folding; photosystem II assembly; isopentenyl diphosphate biosynthetic process, methylerythritol 4-phosphate pathway; protein peptidyl-prolyl isomerization; rRNA processing; thylakoid membrane organization;	membrane; chloroplast stroma; chloroplast thylakoid lumen;	FK506 binding; peptidyl-prolyl cis-trans isomerase activity;
Solyc04g015340.2.1	serine carboxypeptidase-like 27-like	proteolysis; microtubule nucleation;	vacuole; extracellular region;	serine-type carboxypeptidase activity;
Solyc04g015560.2.1	b- -glucanase	carbohydrate metabolic process;		beta-glucosidase activity;
Solyc04g015680.2.1	zinc- peroxisomal-like	proteolysis;	cytoplasm;	metal ion binding; metalloendopeptidase activity;
Solyc04g015750.2.1	magnesium-chelatase subunit chloroplastic-like	photosynthesis, light reaction; chlorophyll biosynthetic process;	mitochondrion; magnesium chelatase complex; chloroplast inner membrane;	magnesium chelatase activity; cobaltochelatase activity;
Solyc04g015830.2.1	villin-2-like	actin filament severing; actin filament bundle assembly;		actin filament binding;
Solyc04g016220.2.1	zeatin o-glucosyltransferase-like	metabolic process;		transferase activity, transferring hexosyl groups; zeatin O-beta-D-xylosyltransferase activity;
Solyc04g016360.2.1	s-formylglutathione hydrolase-like	response to cadmium ion; formaldehyde catabolic process;	cytoplasmic membrane-bounded vesicle; apoplast;	carboxylesterase activity; S-formylglutathione hydrolase activity;
Solyc04g016470.2.1	Beta-1 3-glucanase			cellulase activity
Solyc04g017710.2.1	zinc finger ccch domain-containing protein 40-like			metal ion binding; nucleotide binding; RNA binding;
Solyc04g024420.2.1	20s proteasome beta subunit pbb2	proteasomal ubiquitin-dependent protein catabolic process; response to salt stress; response to misfolded protein; proteasome core complex assembly; fatty acid beta-oxidation; glycolysis; gluconeogenesis; photorespiration; response to cadmium ion; toxin catabolic process;	cytoplasm; proteasome core complex; nucleus;	threonine-type endopeptidase activity;
Solyc04g024590.2.1	Dehydrogenase/reductase SDR family member 7	metabolic process；oxidation-reduction process
Solyc04g025160.2.1	arsenical pump-driving atpase-like	anion transport; detoxification of arsenic-containing substance; ATP catabolic process;	membrane; chloroplast stroma; mitochondrion;	arsenite-transmembrane transporting ATPase activity; ATP binding;
Solyc04g025300.2.1	protein suppressor of gene silencing 3-like	lipid metabolic process; response to water deprivation; gene silencing by RNA; mitochondrial mRNA modification; response to abscisic acid stimulus; regulation of defense response to virus;	mitochondrion; perinuclear region of cytoplasm;	hydrolase activity, acting on ester bonds;
Solyc04g026030.2.1	spermidine synthase	spermidine biosynthetic process; methylation;	plasma membrane;	spermidine synthase activity; putrescine N-methyltransferase activity;
Solyc04g040180.2.1	methyltransferase ddb_g0268948-like	response to cadmium ion; methylation;	mitochondrion;	methyltransferase activity;
Solyc04g045340.2.1	cytosolic phosphoglucomutase	response to cadmium ion; glucose metabolic process; gametophyte development;	plasma membrane; chloroplast; nucleus; cytosol;	magnesium ion binding; phosphoglucomutase activity;
Solyc04g047770.2.1	vhs domain-containing protein at3g16270-like	cell growth; protein targeting to vacuole; cell morphogenesis; Golgi vesicle transport;	membrane; nucleus;
Solyc04g048900.2.1	calreticulin-3-like isoform 2	anthocyanin-containing compound metabolic process; response to endoplasmic reticulum stress; plant-type hypersensitive response; protein folding; defense response to bacterium; systemic acquired resistance; calcium ion homeostasis; defense response signaling pathway, resistance gene-independent; cellular response to nitrogen starvation; salicylic acid biosynthetic process;	endoplasmic reticulum membrane;	calcium ion binding; unfolded protein binding;
Solyc04g049070.2.1	neutral alpha-glucosidase ab	cellulose biosynthetic process; defense response to bacterium; Golgi vesicle transport; unidimensional cell growth; response to cadmium ion;	extracellular region; chloroplast; endoplasmic reticulum;	maltose alpha-glucosidase activity; glucan 1,3-alpha-glucosidase activity; carbohydrate binding;
Solyc04g049180.2.1	Transmembrane protein 115
Solyc04g049330.2.1	v-type proton atpase subunit g	proton transport;	plasma membrane; vacuolar proton-transporting V-type ATPase complex;	hydrolase activity, acting on acid anhydrides, catalyzing transmembrane movement of substances;
Solyc04g049350.2.1	chorismate synthase	coumarin biosynthetic process; chorismate biosynthetic process; response to wounding; N-terminal protein myristoylation; shikimate biosynthetic process; embryo development ending in seed dormancy; aromatic amino acid family biosynthetic process; amino acid transport;	nucleolus; chloroplast stroma;	chorismate synthase activity;
Solyc04g049450.2.1	protein disulfide isomerase l-2	response to oxidative stress; glycerol ether metabolic process; protein folding; cellulose biosynthetic process; cell redox homeostasis; N-terminal protein myristoylation; Golgi vesicle transport;	mitochondrion; vacuolar membrane; chloroplast; endoplasmic reticulum; plasma membrane;	protein disulfide isomerase activity; electron carrier activity; dolichyl-diphosphooligosaccharide-protein glycotransferase activity; protein disulfide oxidoreductase activity;
Solyc04g050190.2.1	heme oxygenase- multi-helical isoform 2		cytosol;
Solyc04g050240.2.1	vacuolar protein sorting-associated protein 26-like	vacuolar transport;	retromer complex; multivesicular body;
Solyc04g051370.2.1	26s proteasome non-atpase regulatory subunit 12-like	multicellular organismal development;	cytoplasm; proteasome complex; nucleus;
Solyc04g051830.2.1	developmentally-regulated gtp-binding protein 1-like	GTP catabolic process;	cytosol;	GDP binding; GTPase activity; GTP binding;
Solyc04g053120.2.1	4-alpha- chloroplastic amyloplastic-like	maltose catabolic process; glucose metabolic process; starch catabolic process;	amyloplast; chloroplast;	cation binding; 4-alpha-glucanotransferase activity;
Solyc04g054310.2.1	alanine--glyoxylate aminotransferase 2 homolog mitochondrial-like	arginine catabolic process to glutamate; response to cadmium ion;	mitochondrion; vacuolar membrane; plasma membrane;	zinc ion binding; alanine-glyoxylate transaminase activity; pyridoxal phosphate binding;
Solyc04g054470.2.1	formation of crista junctions protein 1-like	protein glycosylation;	mitochondrial inner membrane; integral to membrane;
Solyc04g054710.2.1	bifunctional aspartate aminotransferase and glutamate aspartate-prephenate aminotransferase-like	L-phenylalanine biosynthetic process; embryo development ending in seed dormancy;	chloroplast stroma;	L-aspartate:2-oxoglutarate aminotransferase activity; L-phenylalanine:2-oxoglutarate aminotransferase activity; identical protein binding; aspartate-prephenate aminotransferase activity; glutamate-prephenate aminotransferase activity; pyridoxal phosphate binding;
Solyc04g054980.2.1	lipoxygenase homology domain-containing protein 1-like		vacuole; chloroplast thylakoid membrane; plasma membrane;
Solyc04g055170.2.1	annexin 2			calcium ion binding; calcium-dependent phospholipid binding;
Solyc04g055200.2.1	asparagine synthetase	L-asparagine biosynthetic process;		asparagine synthase (glutamine-hydrolyzing) activity; ATP binding;
Solyc04g056270.2.1	calmodulin-binding transcription activator 3-like		nucleus;	DNA binding;
Solyc04g056390.2.1	isopentenyl diphosphate isomerase	dimethylallyl diphosphate biosynthetic process; isoprenoid biosynthetic process; chlorophyll biosynthetic process; photosynthesis;		metal ion binding; hydrolase activity; isopentenyl-diphosphate delta-isomerase activity;
Solyc04g058060.1.1	dd1a protein	cysteine biosynthetic process;	extracellular region;
Solyc04g058070.2.1	udp-sugar pyrophospharylase-like	UDP-glucuronate metabolic process; UDP-L-arabinose metabolic process; nucleotide-sugar biosynthetic process; UDP-glucose metabolic process; pollen development; UDP-D-galactose metabolic process; response to cadmium ion;	cytosol; chloroplast; pollen tube;	UTP:glucose-1-phosphate uridylyltransferase activity; UTP:xylose-1-phosphate uridylyltransferase activity; UTP:galactose-1-phosphate uridylyltransferase activity; glucuronate-1-phosphate uridylyltransferase activity; UTP:arabinose-1-phosphate uridylyltransferase activity;
Solyc04g058200.2.1	TPR repeat protein			binding
Solyc04g063280.2.1	tom1-like protein 2-like	intracellular protein transport;	intracellular;
Solyc04g063290.2.1	40s ribosomal protein s2-4-like	translation;	nucleolus; plasma membrane; cell wall; cytosolic small ribosomal subunit; chloroplast;	structural constituent of ribosome; RNA binding;
Solyc04g064500.2.1	probable protein phosphatase 2c 11-like	protein dephosphorylation; small GTPase mediated signal transduction; protein transport;	protein serine/threonine phosphatase complex;	metal ion binding; sphingomyelin phosphodiesterase activity; protein serine/threonine phosphatase activity; GTP binding;
Solyc04g064570.2.1	ribosome maturation protein sbds-like	regulation of transcription, DNA-dependent; rRNA processing; ribosomal large subunit biogenesis;	cytoplasm; nucleus;	RNA binding; sequence-specific DNA binding transcription factor activity;
Solyc04g064810.2.1	protein lunapark
Solyc04g064870.2.1	pathogen-related protein
Solyc04g071160.2.1	transcription factor vip1-like	response to stimulus; single-organism cellular process; regulation of transcription, DNA-dependent;		sequence-specific DNA binding; sequence-specific DNA binding transcription factor activity;
Solyc04g071540.2.1	sterol 3-beta-glucosyltransferase ugt80b1	seed germination; flavonoid biosynthetic process; cellulose biosynthetic process; sterol metabolic process; seed coat development; cold acclimation; lipid glycosylation;	vacuolar membrane; nucleus; plasma membrane;	sterol 3-beta-glucosyltransferase activity;
Solyc04g071610.2.1	asr1 protein	response to stress;	nucleus; cytosol;
Solyc04g071620.2.1	asr4 protein	response to stress;
Solyc04g071890.2.1	peroxidase 12-like	response to oxidative stress; oxidation-reduction process;	plant-type cell wall; vacuole; membrane;	metal ion binding; heme binding; peroxidase activity;
Solyc04g071900.2.1	peroxidase 12-like	response to oxidative stress; oxidation-reduction process;	plant-type cell wall; vacuole; membrane;	metal ion binding; heme binding; peroxidase activity;
Solyc04g072060.2.1	ras-related protein rab7-like	small GTPase mediated signal transduction; protein transport;	plasma membrane;	GTP binding; hydrolase activity;
Solyc04g072160.2.1	ripening regulated protein ddtfr8
Solyc04g072240.2.1	uncharacterized oxidoreductase at4g09670-like	oxidation-reduction process;		oxidoreductase activity;
Solyc04g072250.2.1	class I heat shock protein 1			protein homodimerization activity
Solyc04g072290.2.1	exocyst complex component 3-like	pollen germination; exocytosis; pollen tube growth;	plasmodesma; plasma membrane; exocyst; cytosol;	protein binding;
Solyc04g072410.2.1	trafficking protein particle complex subunit 6b-like	pollen tube development; vesicle-mediated transport; response to abscisic acid stimulus;	Golgi apparatus;	transporter activity;
Solyc04g072560.2.1	regulator of vps4 activity in the mvb pathway protein
Solyc04g072670.2.1	sap domain-containing family protein	regulation of organelle organization; chromosome organization; DNA metabolic process; cell cycle process;	mitochondrion;	nucleic acid binding;
Solyc04g072850.2.1	probable beta-d-xylosidase 7-like	regulation of meristem growth; carbohydrate metabolic process;	plant-type cell wall; plasmodesma; chloroplast; apoplast;	beta-glucosidase activity;
Solyc04g072910.2.1	endoplasmic reticulum-golgi intermediate compartment protein 3-like		vacuolar membrane; endoplasmic reticulum; Golgi apparatus; plasma membrane;
Solyc04g073990.2.1	annexin p34	sterol biosynthetic process; cellular cation homeostasis; chromatin assembly or disassembly; Golgi organization; potassium ion export; cysteine biosynthetic process; calcium ion transmembrane transport; response to oxidative stress; response to desiccation;	vacuolar membrane; apoplast; cell wall; cytosol; chloroplast stroma; thylakoid; plasmodesma; plasma membrane; mitochondrion;	zinc ion binding; calcium ion binding; peroxidase activity; calcium-dependent phospholipid binding; protein homodimerization activity; copper ion binding; ATP binding;
Solyc04g074040.2.1	sc35-like splicing factor	production of miRNAs involved in gene silencing by miRNA; mRNA splicing, via spliceosome; production of siRNA involved in RNA interference;	cytosol; nuclear speck; membrane;	RNA binding; nucleotide binding;
Solyc04g074150.1.1	Methyltransferase-associated protein			protein methyltransferase activity
Solyc04g074230.2.1	14-3-3-like partial			protein domain specific binding;
Solyc04g074410.1.1	phosphate-responsive family protein	response to brassinosteroid stimulus;	plant-type cell wall;
Solyc04g074480.2.1	3-deoxy-d-arabino-heptulosonate 7-phosphate synthase	coumarin biosynthetic process; response to endoplasmic reticulum stress; chorismate biosynthetic process; response to wounding; systemic acquired resistance; shikimate biosynthetic process; aromatic amino acid family biosynthetic process;	chloroplast; membrane;	lyase activity; 3-deoxy-7-phosphoheptulonate synthase activity;
Solyc04g074510.2.1	14-3-3 protein	response to cadmium ion; brassinosteroid mediated signaling pathway;	vacuole; plasma membrane; chloroplast; nucleus; cytosol; apoplast;	protein domain specific binding;
Solyc04g074550.2.1	cytochrome c oxidase subunit 6b-1-like	response to salt stress; aerobic respiration; photorespiration; mitochondrial electron transport, cytochrome c to oxygen;	mitochondrial respiratory chain complex IV; chloroplast thylakoid membrane;	copper ion binding; cytochrome-c oxidase activity;
Solyc04g074640.2.1	thylakoid lumenal 29 kda chloroplastic-like	stomatal complex morphogenesis; photosynthesis, light reaction; pentose-phosphate shunt; response to far red light; glucosinolate metabolic process; starch biosynthetic process; response to red light; isopentenyl diphosphate biosynthetic process, methylerythritol 4-phosphate pathway; chlorophyll biosynthetic process; response to blue light; rRNA processing; response to oxidative stress;	chloroplast thylakoid lumen; chloroplast thylakoid membrane; nucleus;	heme binding; peroxidase activity;
Solyc04g076050.2.1	protein chloroplastic-like	photoperiodism, flowering; response to metal ion;	chloroplast;	copper ion binding;
Solyc04g076060.2.1	14-3-3 protein	defense response to bacterium; brassinosteroid mediated signaling pathway; response to cadmium ion;	cytosol; plant-type cell wall; chloroplast; nucleus; plasma membrane;	protein domain specific binding;
Solyc04g076090.2.1	glucose-6-phosphate isomerase	gluconeogenesis; flavonoid biosynthetic process; response to sucrose stimulus; positive regulation of catalytic activity; starch biosynthetic process; plant-type cell wall organization; isopentenyl diphosphate biosynthetic process, methylerythritol 4-phosphate pathway; positive regulation of flower development; maltose metabolic process; glycolysis; response to UV-B; defense response to fungus, i…	chloroplast envelope; cytosol; chloroplast stroma;	glucose-6-phosphate isomerase activity; transferase activity; RNA binding; ATP binding;
Solyc04g076230.2.1	clathrin adaptor complexes medium subunit family protein	protein targeting to vacuole; vesicle-mediated transport;	clathrin vesicle coat; nucleus; cytosol; clathrin adaptor complex;
Solyc04g076320.2.1	argininosuccinate lyase-like	purine nucleotide biosynthetic process; arginine biosynthetic process via ornithine;	chloroplast stroma;	argininosuccinate lyase activity;
Solyc04g076380.2.1	nadph--cytochrome p450 reductase-like	oxidation-reduction process; phenylpropanoid metabolic process; response to abscisic acid stimulus; ER to Golgi vesicle-mediated transport;	cytosol; endoplasmic reticulum membrane;	NADPH-hemoprotein reductase activity; FMN binding; iron ion binding;
Solyc04g076790.2.1	serine hydroxymethyltransferase 2 isoform 1	response to fructose stimulus; photosynthesis, light reaction; L-serine metabolic process; photorespiration; response to glucose stimulus; response to sucrose stimulus; salicylic acid biosynthetic process; defense response to bacterium; tetrahydrofolate interconversion; defense response, incompatible interaction; methylation; plant-type hypersensitive response; glycine decarboxylation via glycine…	apoplast; stromule; cytosolic ribosome; mitochondrial matrix; mitochondrial respiratory chain complex I; chloroplast stroma; chloroplast thylakoid; plasma membrane; nucleus;	zinc ion binding; glycine hydroxymethyltransferase activity; methyltransferase activity; cobalt ion binding; pyridoxal phosphate binding; poly(U) RNA binding;
Solyc04g076820.1.1	Octicosapeptide/Phox/Bem1p domain-containing protein
Solyc04g076880.2.1	phosphoenolpyruvate carboxykinase	gluconeogenesis; phosphorylation;		kinase activity; phosphoenolpyruvate carboxykinase (ATP) activity; ATP binding;
Solyc04g076890.2.1	ubiquitin-fold modifier-conjugating enzyme 1-like	toxin catabolic process; membrane fusion; Golgi vesicle transport;	chloroplast;
Solyc04g077020.2.1	alpha tubulin 1	protein polymerization; GTP catabolic process; microtubule-based process;	microtubule; cytoplasm;	GTPase activity; structural constituent of cytoskeleton; GTP binding;
Solyc04g077040.2.1	xylulose kinase	xylulose metabolic process; phosphorylation;	cytosol;	xylulokinase activity;
Solyc04g077650.2.1	serine carboxypeptidase-like protein	proteolysis;		serine-type carboxypeptidase activity; transferase activity, transferring acyl groups;
Solyc04g077670.2.1	serine carboxypeptidase-like 18-like			transferase activity; carboxypeptidase activity;
Solyc04g077970.2.1	adenine phosphoribosyltransferase chloroplastic-like	response to salt stress; nucleoside metabolic process; glycolysis; gluconeogenesis; adenine salvage; response to cadmium ion;	cytosol; plant-type cell wall; chloroplast stroma; Golgi apparatus; plasma membrane;	adenine phosphoribosyltransferase activity;
Solyc04g078380.1.1	mfp1 attachment factor 1-like	nucleocytoplasmic transport; mitosis; lateral root development;	cytosol; nuclear matrix; nuclear outer membrane; Golgi apparatus; plasma membrane;	protein binding;
Solyc04g078920.2.1	non-specific lipid-transfer	peroxisome organization; glyoxylate metabolic process; seed germination; intracellular lipid transport; fatty acid beta-oxidation; gibberellin biosynthetic process; reproductive structure development; gibberellic acid mediated signaling pathway;	peroxisome; chloroplast;	sterol binding; oxidoreductase activity;
Solyc04g079060.2.1	serine carboxypeptidase-like 18-like			transferase activity; carboxypeptidase activity;
Solyc04g079180.2.1	succinate dehydrogenase 5	ubiquitin-dependent protein catabolic process; response to misfolded protein; proteasome core complex assembly; photorespiration;	mitochondrial respiratory chain complex II; nucleus;
Solyc04g079200.2.1	26s proteasome non-atpase regulatory subunit 14-like	G2 phase of mitotic cell cycle; N-terminal protein myristoylation; response to misfolded protein; photorespiration; fatty acid beta-oxidation; water transport; proteasomal ubiquitin-dependent protein catabolic process; protein targeting to vacuole; response to salt stress; toxin catabolic process; proteasome core complex assembly; cullin deneddylation; photomorphogenesis; hyperosmotic response; G…	cytosol; proteasome regulatory particle, lid subcomplex; nucleus;
Solyc04g079270.2.1	outer membrane omp85 family protein	response to freezing; embryo development ending in seed dormancy; protein maturation; photomorphogenesis; lipid storage; amino acid import; sugar mediated signaling pathway; meristem structural organization; protein ubiquitination; protein glycosylation; seed germination; vegetative to reproductive phase transition of meristem; ER to Golgi vesicle-mediated transport; regulation of flower developm…	plastid; nucleus; integral to mitochondrial outer membrane;
Solyc04g079440.2.1	serpin-zx-like	negative regulation of endopeptidase activity; regulation of proteolysis;	apoplast;	cysteine-type endopeptidase inhibitor activity; serine-type endopeptidase inhibitor activity; transferase activity;
Solyc04g079720.2.1	3 -n-debenzoyl-2 -deoxytaxol n-benzoyltransferase-like	systemic acquired resistance; response to wounding; response to endoplasmic reticulum stress; coumarin biosynthetic process; positive regulation of flavonoid biosynthetic process;	cytoplasm;	10-deacetylbaccatin III 10-O-acetyltransferase activity;
Solyc04g079970.2.1	ubiquitin-conjugating enzyme	embryo development; protein ubiquitination; response to auxin stimulus;		ubiquitin-protein ligase activity;
Solyc04g080160.2.1	cop9 signalosome complex subunit 4-like	photomorphogenesis; G2 phase of mitotic cell cycle; cullin deneddylation;	COP9 signalosome; cytosol;
Solyc04g080260.2.1	protein	carbohydrate metabolic process;		glucan endo-1,3-beta-D-glucosidase activity;
Solyc04g080440.2.1	maf-like protein ddb_g0281937-like		cytoplasm;
Solyc04g080570.2.1	gamma carbonic anhydrase mitochondrial-like	photorespiration; starch biosynthetic process;	mitochondrial respiratory chain complex I;	carbonate dehydratase activity; transferase activity;
Solyc04g080590.2.1	proteasome subunit alpha type-1-a-like isoform 1	ubiquitin-dependent protein catabolic process; response to arsenic-containing substance;	cytoplasm; proteasome core complex, alpha-subunit complex; plasma membrane; nucleus;	threonine-type endopeptidase activity;
Solyc04g080610.2.1	ornithine chloroplastic-like	purine nucleotide biosynthetic process; ovule development; ornithine metabolic process;	cytosol; chloroplast stroma;	ornithine carbamoyltransferase activity; amino acid binding;
Solyc04g080730.2.1	Mitogen-activated protein kinase 9			MAP kinase 2 activity
Solyc04g080850.2.1	thioredoxin h-type	cell redox homeostasis; electron transport chain; glycerol ether metabolic process;	cytoplasm;	electron carrier activity; protein disulfide oxidoreductase activity;
Solyc04g080880.2.1	cysteine proteinase rd21a-like	proteolysis; oxidation-reduction process;	extracellular region; vacuole; endoplasmic reticulum;	2-alkenal reductase [NAD(P)] activity; cysteine-type peptidase activity;
Solyc04g080960.2.1	cysteine proteinase rd19a-like	hydrogen peroxide catabolic process; proteolysis;	vacuole;	cysteine-type peptidase activity;
Solyc04g080980.2.1	coatomer subunit alpha-1-like	gravitropism; response to misfolded protein; microtubule cytoskeleton organization; photorespiration; cytokinesis by cell plate formation; proteasome core complex assembly; intracellular protein transport; ubiquitin-dependent protein catabolic process; cellulose biosynthetic process; ER to Golgi vesicle-mediated transport;	Cul4-RING ubiquitin ligase complex; cytosol; COPI vesicle coat; plasma membrane;	structural molecule activity; transporter activity; myosin heavy chain kinase activity;
Solyc04g081050.1.1	uncharacterized tpr repeat-containing protein at1g05150-like	methionine biosynthetic process; RNA splicing, via endonucleolytic cleavage and ligation; microtubule nucleation;	plasmodesma; endosome; trans-Golgi network; Golgi apparatus; nucleus; plasma membrane;	zinc ion binding; calcium ion binding; transferase activity, transferring glycosyl groups;
Solyc04g081090.2.1	V-type proton ATPase 16 kDa proteolipid subunit c2			proton-transporting ATPase activity, rotational mechanism
Solyc04g081210.2.1	protein iq-domain 32-like		cell part;
Solyc04g081400.2.1	hexokinase- chloroplastic-like	glycolysis; phosphorylation; glucose 6-phosphate metabolic process;	chloroplast stroma;	ATP binding; glucokinase activity; fructokinase activity;
Solyc04g081440.2.1	neutral invertase	metabolic process;	cytosol; nucleus;	sucrose alpha-glucosidase activity; glycopeptide alpha-N-acetylgalactosaminidase activity;
Solyc04g081490.2.1	tubulin beta-1 chain	cytoskeleton organization; gluconeogenesis; multidimensional cell growth; proteasomal protein catabolic process; anthocyanin accumulation in tissues in response to UV light; GTP catabolic process; root hair elongation; regulation of hormone levels; protein polymerization; polysaccharide biosynthetic process; cell tip growth; microtubule-based movement; cell wall organization;	vacuole; microtubule;	GTP binding; GTPase activity; structural constituent of cytoskeleton;
Solyc04g081740.2.1	prostaglandin e synthase 2-like	toxin catabolic process; protein targeting to mitochondrion; response to cyclopentenone; cell redox homeostasis;	mitochondrion;	electron carrier activity; protein disulfide oxidoreductase activity;
Solyc04g081750.2.1	lateral signaling target protein	protein targeting to vacuole; membrane fusion; endosomal transport; vesicle-mediated transport; signal transduction;	nucleus;	phosphatidylinositol binding; metal ion binding;
Solyc04g081820.2.1	lupus la	RNA processing;	ribonucleoprotein complex; nucleus;	RNA binding;
Solyc04g081900.2.1	probable nucleoredoxin 2-like	intracellular signal transduction; oxidation-reduction process; cell redox homeostasis; regulation of pollen tube growth; pollen tube guidance;	cytosol;	protein-disulfide reductase activity; metal ion binding; antioxidant activity;
Solyc04g082010.1.1	plastocyanin precursor	root hair elongation; hydrogen peroxide catabolic process; polysaccharide biosynthetic process; anthocyanin accumulation in tissues in response to UV light; leaf morphogenesis; multidimensional cell growth; response to red light; regulation of proton transport; cysteine biosynthetic process; pentose-phosphate shunt; electron transport chain; regulation of hormone levels; response to high light in…	chloroplast stroma; chloroplast thylakoid lumen; chloroplast thylakoid membrane;	copper ion binding; electron carrier activity;
Solyc04g082160.2.1	ubiquitin family protein	nuclear-transcribed mRNA catabolic process; photoperiodism, flowering; gravitropism;	cytosol;
Solyc04g082200.2.1	dehydrin	response to stress; response to water stimulus;
Solyc04g082250.2.1	atp-dependent zinc metalloprotease chloroplastic-like	pentose-phosphate shunt; cell division; photosynthetic electron transport in photosystem I; PSII associated light-harvesting complex II catabolic process; glucosinolate biosynthetic process; proteolysis; ATP catabolic process; cell cycle; photoinhibition;	thylakoid lumen; integral to membrane; chloroplast membrane; chloroplast thylakoid membrane;	ATP-dependent peptidase activity; metal ion binding; metalloendopeptidase activity; ATP binding;
Solyc04g082290.2.1	Os03g0133300 protein
Solyc04g082310.2.1	seed maturation-like protein	photosystem II assembly;	chloroplast stroma; mitochondrion;
Solyc04g082400.2.1	starch branching enzyme i	glycogen biosynthetic process; starch biosynthetic process;	amyloplast; chloroplast;	hydrolase activity, hydrolyzing O-glycosyl compounds; cation binding; 1,4-alpha-glucan branching enzyme activity;
Solyc04g082560.2.1	calcium ion binding isoform 2		cell part;
Solyc04g082630.2.1	glyceraldehyde-3-phosphate dehydrogenase chloroplastic-like	regulation of proton transport; pentose-phosphate shunt; response to glucose stimulus; response to far red light; hydrogen peroxide catabolic process; response to sucrose stimulus; unsaturated fatty acid biosynthetic process; response to red light; photosystem II assembly; isopentenyl diphosphate biosynthetic process, methylerythritol 4-phosphate pathway; chloroplast relocation; defense response …	photosystem I; chloroplast envelope; apoplast; stromule; integral to membrane; chloroplast stroma; chloroplast thylakoid membrane;	NAD binding; NADP binding; glyceraldehyde-3-phosphate dehydrogenase (NAD+) (phosphorylating) activity; glyceraldehyde-3-phosphate dehydrogenase (NADP+) (phosphorylating) activity;
Solyc04g082640.2.1	chloroplast inner membrane localized protein	cysteine biosynthetic process;	mitochondrion; chloroplast inner membrane; chloroplast thylakoid membrane;
Solyc04g082670.2.1	dolichyl-diphosphooligosaccharide--protein glycosyltransferase subunit 1a-like	methionine biosynthetic process; cellulose biosynthetic process; N-terminal protein myristoylation; protein glycosylation; RNA splicing, via endonucleolytic cleavage and ligation;	integral to membrane; endoplasmic reticulum;	dolichyl-diphosphooligosaccharide-protein glycotransferase activity;
Solyc04g082780.2.1	cinnamoyl- reductase	response to water deprivation; response to cadmium ion; response to abscisic acid stimulus; lignin biosynthetic process; response to heat; oxidation-reduction process;		cinnamoyl-CoA reductase activity; dihydrokaempferol 4-reductase activity; coenzyme binding;
Solyc04g082880.2.1	pyrophosphate--fructose 6-phosphate 1-phosphotransferase subunit alpha-like	response to glucose stimulus; response to sucrose stimulus; response to fructose stimulus; fructose 6-phosphate metabolic process; glycolysis; phosphorylation; photosynthesis;	6-phosphofructokinase complex; pyrophosphate-dependent phosphofructokinase complex, alpha-subunit complex;	6-phosphofructokinase activity; diphosphate-fructose-6-phosphate 1-phosphotransferase activity; ATP binding;
Solyc05g005020.2.1	alpha-glucan water chloroplastic-like	response to symbiotic fungus; starch catabolic process; circadian rhythm; cold acclimation; starch biosynthetic process; phosphorylation;	mitochondrion; chloroplast envelope; chloroplast stroma;	protein histidine kinase activity; metal ion binding; ATP binding; alpha-glucan, water dikinase activity;
Solyc05g005460.2.1	probable nucleoredoxin 1-like	oxidation-reduction process; cell redox homeostasis; regulation of pollen tube growth; pollen tube guidance; response to cadmium ion;	cytosol;	protein-disulfide reductase activity; antioxidant activity;
Solyc05g005480.2.1	quinone oxidoreductase-like protein chloroplastic-like	aromatic amino acid family metabolic process; sulfur amino acid metabolic process; carotenoid biosynthetic process; unsaturated fatty acid biosynthetic process; myo-inositol hexakisphosphate biosynthetic process; sulfur compound biosynthetic process; isopentenyl diphosphate biosynthetic process, methylerythritol 4-phosphate pathway; vitamin metabolic process; pteridine-containing compound metabol…	chloroplast envelope; apoplast; stromule; chloroplast stroma; thylakoid;	enone reductase activity; zinc ion binding; nucleotide binding; 2-alkenal reductase (NADP+) activity; NADPH:quinone reductase activity;
Solyc05g005490.2.1	carbonic anhydrase	response to carbon dioxide; regulation of stomatal movement; carbon utilization;	chloroplast envelope; plasma membrane; cytosol;	carbonate dehydratase activity; zinc ion binding;
Solyc05g005510.2.1	nucleic acid- ob-fold-like protein		plasma membrane;
Solyc05g005560.2.1	probable polygalacturonase non-catalytic subunit jp650-like	anther development; multidimensional cell growth; plant-type cell wall organization; regulation of meristem growth; pattern specification process; anthocyanin accumulation in tissues in response to UV light; root hair elongation; starch metabolic process; fruit ripening; regulation of cell size; polysaccharide biosynthetic process; auxin polar transport; polysaccharide catabolic process; plant-ty…	apoplast; cell wall;	polygalacturonase activity;
Solyc05g005700.2.1	aldehyde dehydrogenase family 2 member mitochondrial-like	oxidation-reduction process;		aldehyde dehydrogenase (NAD) activity;
Solyc05g005710.2.1	spermidine synthase	spermidine biosynthetic process; methylation;	plasma membrane;	spermidine synthase activity; putrescine N-methyltransferase activity;
Solyc05g005800.2.1	threonine--trna mitochondrial-like	threonyl-tRNA aminoacylation;	cell wall; mitochondrion; chloroplast; plasma membrane;	threonine-tRNA ligase activity; ATP binding;
Solyc05g006080.1.1	oligosaccharyltransferase complex magnesium transporter family protein	toxin catabolic process;	nucleus; plasma membrane;	transferase activity;
Solyc05g006400.2.1	Genomic DNA chromosome 5 P1 clone MBG8
Solyc05g006520.2.1	pyruvate dehydrogenase e1 component subunit mitochondrial-like	response to cadmium ion; glycolysis; response to salt stress; oxidation-reduction process;	mitochondrial matrix; nucleus; cytosol;	cobalt ion binding; pyruvate dehydrogenase (acetyl-transferring) activity; zinc ion binding;
Solyc05g006740.2.1	glutathione s-transferase	response to salt stress; response to growth hormone stimulus; glutathione metabolic process; proline transport; negative regulation of response to water deprivation; lateral root development; response to cadmium ion; toxin catabolic process; response to karrikin; de-etiolation;	chloroplast;	glutathione transferase activity; lactoylglutathione lyase activity;
Solyc05g007060.2.1	uncharacterized loc101218869		mitochondrion;
Solyc05g007070.2.1	alpha-amylase chloroplastic-like	circadian rhythm; starch catabolic process;	chloroplast stroma; extracellular region;	alpha-amylase activity; glucan 1,4-alpha-maltotetraohydrolase activity; calcium ion binding;
Solyc05g007100.2.1	single-stranded dna-binding protein chloroplastic-like	negative regulation of telomere maintenance via telomerase; defense response to fungus; positive regulation of transcription, DNA-dependent; DNA repair;	plastid chromosome; chloroplast stroma; nucleus;	telomeric DNA binding; single-stranded DNA binding; sequence-specific DNA binding transcription factor activity;
Solyc05g007250.2.1	40s ribosomal protein s9-2-like	translation;	nucleolus; cytosolic ribosome; plasma membrane; cell wall; small ribosomal subunit; chloroplast;	structural constituent of ribosome; rRNA binding;
Solyc05g007260.2.1	ribulose-phosphate 3- cytoplasmic isoform-like	pentose-phosphate shunt;	cytoplasm; plasma membrane;	ribulose-phosphate 3-epimerase activity; metal ion binding;
Solyc05g007810.2.1	Nucleic acid binding protein			nucleic acid binding
Solyc05g008370.1.1	probable ribose-5-phosphate isomerase-like	cellulose biosynthetic process; pentose-phosphate shunt, non-oxidative branch; uridine biosynthetic process; response to karrikin;	cytoplasm;	ribose-5-phosphate isomerase activity;
Solyc05g008430.2.1	alg-2 interacting protein x-like		plasmodesma; cytosol;
Solyc05g008450.2.1	fruit protein pkiwi502-like	oxidation-reduction process;	chloroplast envelope; chloroplast stroma; thylakoid;	oxidoreductase activity; copper ion binding;
Solyc05g008460.2.1	atp synthase subunit mitochondrial-like	ATP hydrolysis coupled proton transport; ATP synthesis coupled proton transport; response to cadmium ion; ATP catabolic process; response to oxidative stress;	chloroplast envelope; nucleolus; mitochondrial respiratory chain complex I; mitochondrial proton-transporting ATP synthase, catalytic core; plasma membrane;	zinc ion binding; proton-transporting ATP synthase activity, rotational mechanism; cobalt ion binding; copper ion binding; poly(U) RNA binding; ATP binding;
Solyc05g008600.2.1	probable fructose-bisphosphate aldolase chloroplastic-like	response to oxidative stress; response to salt stress; pentose-phosphate shunt; glycolysis; response to cadmium ion;	mitochondrion; chloroplast thylakoid; plastoglobule;	fructose-bisphosphate aldolase activity;
Solyc05g008830.2.1	octicosapeptide phox bem1p family protein		nucleus; cytosol;
Solyc05g008870.2.1	Cytidyltransferase-related	biosynthetic process
Solyc05g009030.2.1	3-isopropylmalate dehydrogenase	oxidation-reduction process; response to salt stress; ubiquinone biosynthetic process; glucosinolate biosynthetic process; leucine biosynthetic process;	chloroplast envelope; thylakoid; chloroplast stroma;	NAD binding; 3-isopropylmalate dehydrogenase activity; magnesium ion binding;
Solyc05g009140.2.1	beta-lactamase-like protein	metabolic process;	plastid;	hydrolase activity;
Solyc05g009220.2.1	glutamine--trna ligase-like	glutaminyl-tRNA aminoacylation;	cytoplasm;	glutamine-tRNA ligase activity; ATP binding;
Solyc05g009390.2.1	Lipase-like protein			lysophospholipase activity
Solyc05g009470.2.1	alpha-xylosidase 1-like	xylan catabolic process; xyloglucan metabolic process; starch metabolic process; plant-type cell wall organization; plant-type cell wall biogenesis; response to cadmium ion;	plasmodesma; plant-type cell wall; chloroplast; apoplast;	maltose alpha-glucosidase activity; xyloglucan 1,6-alpha-xylosidase activity; alpha-N-arabinofuranosidase activity; carbohydrate binding; xylan 1,4-beta-xylosidase activity;
Solyc05g009530.2.1	dihydrolipoyllysine-residue acetyltransferase component of pyruvate dehydrogenase complex-like	aromatic amino acid family metabolic process; sulfur amino acid metabolic process; acetyl-CoA biosynthetic process from pyruvate; sterol biosynthetic process; unsaturated fatty acid biosynthetic process; sulfur compound biosynthetic process; isopentenyl diphosphate biosynthetic process, methylerythritol 4-phosphate pathway; vitamin metabolic process; glycine catabolic process; secondary metabolic…	chloroplast envelope; membrane; cytosolic ribosome; chloroplast stroma; chloroplast thylakoid; mitochondrion;	dihydrolipoyllysine-residue (2-methylpropanoyl)transferase activity; dihydrolipoyllysine-residue acetyltransferase activity;
Solyc05g009600.2.1	serine threonine-protein phosphatase 2a 65 kda regulatory subunit a beta isoform-like	positive regulation of abscisic acid mediated signaling pathway; cell growth; regulation of phosphorylation; auxin polar transport; cell morphogenesis; regulation of stomatal movement; N-terminal protein myristoylation; Golgi vesicle transport; response to ethylene stimulus; response to cadmium ion;	cytosol; cell wall; protein phosphatase type 2A complex; plasma membrane;	protein phosphatase type 2A regulator activity;
Solyc05g009980.2.1	protein decapping 5-like	deadenylation-independent decapping of nuclear-transcribed mRNA; negative regulation of translation; positive regulation of cytoplasmic mRNA processing body assembly; protein N-linked glycosylation;	cytosol; cytoplasmic mRNA processing body;	protein homodimerization activity;
Solyc05g010260.2.1	6-phosphogluconate dehydrogenase family protein isoform 1	response to salt stress; pentose-phosphate shunt;	peroxisome;	phosphogluconate dehydrogenase (decarboxylating) activity; NADP binding;
Solyc05g010670.2.1	heat shock protein 83-like	protein folding; response to water deprivation; embryo development ending in seed dormancy; response to chlorate; response to salt stress; chloroplast organization; response to heat; de-etiolation; protein import into chloroplast stroma; ovule development;	vacuolar membrane; chloroplast envelope; cytosol; chloroplast stroma; plasma membrane; mitochondrion;	unfolded protein binding; ATP binding;
Solyc05g010710.1.1	udp-glycosyltransferase 89a2-like	metabolic process;		UDP-glycosyltransferase activity; transferase activity, transferring hexosyl groups;
Solyc05g011890.1.1	Sulfotransferase family protein			brassinosteroid sulfotransferase activity
Solyc05g012020.2.1	Ripening Inhibitor (RIN) MADS-box transcription factor MADS-MC			sequence-specific DNA binding；protein heterodimerization activity transcription factor activity
Solyc05g012070.2.1	alpha- -glucan-protein synthase	UDP-L-arabinose metabolic process; cellulose biosynthetic process; cell wall organization;	cytosol; cell wall; plasmodesma; extracellular region; membrane; Golgi apparatus;	UDP-arabinopyranose mutase activity; glycogenin glucosyltransferase activity;
Solyc05g012160.2.1	Nitrilase associated protein-like
Solyc05g012260.2.1	probable inactive purple acid phosphatase 1-like	indoleacetic acid biosynthetic process; systemic acquired resistance; tryptophan catabolic process; regulation of defense response;		metal ion binding; acid phosphatase activity; protein serine/threonine phosphatase activity;
Solyc05g012270.2.1	argininosuccinate synthase	arginine biosynthetic process; nucleotide biosynthetic process; threonine catabolic process;	chloroplast stroma;	ATP binding; argininosuccinate synthase activity;
Solyc05g012390.2.1	Pentatricopeptide repeat-containing protein
Solyc05g012460.2.1	Cobalamin synthesis protein P			protein binding；catalytic activity
Solyc05g012480.2.1	probable mitochondrial-processing peptidase subunit beta-like	response to misfolded protein; pentose-phosphate shunt; photorespiration; response to salt stress; proteasome core complex assembly; ubiquitin-dependent protein catabolic process; response to cadmium ion;	vacuolar membrane; mitochondrial intermembrane space; mitochondrial matrix; chloroplast; cell wall; nucleolus; mitochondrial outer membrane; mitochondrial respiratory chain complex III;	zinc ion binding; metalloendopeptidase activity;
Solyc05g012510.2.1	alpha- glucan phosphorylase l-2 chloroplastic amyloplastic-like	response to water deprivation; defense response to bacterium; response to cold; starch biosynthetic process;	amyloplast; chloroplast stroma;	glycogen phosphorylase activity; identical protein binding; pyridoxal phosphate binding;
Solyc05g012590.2.1	ankyrin repeat family protein	proteasomal ubiquitin-dependent protein catabolic process; telomere maintenance in response to DNA damage; response to gamma radiation; multicellular organism reproduction; regulation of unidimensional cell growth; proteasome assembly; meiotic chromosome segregation; response to misfolded protein; double-strand break repair via homologous recombination; somatic cell DNA recombination; meiotic DNA…	cell wall;
Solyc05g012610.2.1	protein gdap2 homolog
Solyc05g013030.1.1	26s proteasome non-atpase regulatory subunit 11-like	response to cadmium ion;	proteasome complex;
Solyc05g013050.2.1	vesicle transport v-snare 12-like	cell growth; protein targeting to vacuole; protein import into peroxisome matrix; cell morphogenesis; intra-Golgi vesicle-mediated transport; lipid transport; endosomal transport; membrane fusion; lithium ion transport;	late endosome; trans-Golgi network; Golgi apparatus; plasma membrane;	soluble NSF attachment protein activity; SNARE binding; receptor activity;
Solyc05g013070.2.1	dual specificity protein kinase spla-like	negative regulation of defense response; jasmonic acid mediated signaling pathway; systemic acquired resistance, salicylic acid mediated signaling pathway; response to water deprivation; regulation of plant-type hypersensitive response; auxin mediated signaling pathway; protein targeting to membrane; defense response to fungus; negative regulation of programmed cell death; hyperosmotic salinity r…	cytosol; nucleus;	non-membrane spanning protein tyrosine kinase activity; protein serine/threonine/tyrosine kinase activity; protein serine/threonine kinase activity; ATP binding;
Solyc05g013130.2.1	transmembrane emp24 domain-containing protein p24delta9-like	intracellular protein transport;	extracellular region; integral to membrane;	protein transmembrane transporter activity;
Solyc05g013380.2.1	glutamate--glyoxylate aminotransferase 2	myo-inositol hexakisphosphate biosynthetic process; photorespiration;	vacuole; peroxisome; chloroplast stroma; membrane; cytosol; apoplast;	alanine-glyoxylate transaminase activity; pyridoxal phosphate binding; L-alanine:2-oxoglutarate aminotransferase activity; glycine:2-oxoglutarate aminotransferase activity;
Solyc05g013690.2.1	gdsl esterase lipase at3g26430-like	lipid metabolic process;	plant-type cell wall;	alpha-L-fucosidase activity; carboxylesterase activity;
Solyc05g013700.2.1	eukaryotic translation initiation factor 4b1	gravitropism;		translation initiation factor activity;
Solyc05g013720.2.1	melibiase family protein	glycosylceramide catabolic process; oligosaccharide metabolic process; glycoside catabolic process;	plant-type cell wall; extracellular region; cytosol;	raffinose alpha-galactosidase activity;
Solyc05g013850.2.1	sieve element occlusion
Solyc05g013990.2.1	t-complex protein 1 subunit epsilon-like	protein folding; rRNA processing;	plasmodesma; plasma membrane; cytosol;	ATP binding; unfolded protein binding;
Solyc05g014000.2.1	Pectate lyase			lyase activity
Solyc05g014050.2.1	albino3-like protein chloroplastic-like	chloroplast organization; protein insertion into membrane;	integral to membrane;
Solyc05g014280.2.1	small heat shock protein	response to stress;
Solyc05g014470.2.1	glyceraldehyde 3-phosphate dehydrogenase	cytoskeleton organization; pentose-phosphate shunt; gluconeogenesis; water transport; regulation of transport; isopentenyl diphosphate biosynthetic process, methylerythritol 4-phosphate pathway; response to salt stress; proteasomal protein catabolic process; defense response to bacterium; hyperosmotic response; Golgi organization; glycolysis; glucosinolate biosynthetic process; response to cadmiu…	chloroplast; cell wall; Golgi apparatus; nucleolus; cytosol; plasmodesma; plasma membrane; mitochondrion;	zinc ion binding; NAD binding; NADP binding; glyceraldehyde-3-phosphate dehydrogenase (NAD+) (phosphorylating) activity; copper ion binding;
Solyc05g014980.2.1	adenylate kinase b-like	nucleotide phosphorylation; response to cadmium ion; purine nucleotide metabolic process;	mitochondrion; plasma membrane;	copper ion binding; adenylate kinase activity; ATP binding; nucleoside triphosphate adenylate kinase activity;
Solyc05g015390.2.1	ref srpp-like protein at1g67360-like		vacuole;
Solyc05g017760.2.1	acetyl- cytosolic 1-like	metabolic process;		acetyl-CoA C-acetyltransferase activity;
Solyc05g017860.2.1	Protein VAC14 homolog			protein binding, bridging
Solyc05g018410.1.1	3-hydroxyisobutyryl- hydrolase-like protein mitochondrial-like	metabolic process;		hydrolase activity; enoyl-CoA hydratase activity;
Solyc05g018490.2.1	mitochondrial glycoprotein			copper ion binding;
Solyc05g018520.2.1	nadh-cytochrome b5 reductase-like protein	oxidation-reduction process; response to salt stress; response to temperature stimulus; hyperosmotic response; water transport; Golgi organization; glycolysis; response to cadmium ion;	plant-type cell wall; mitochondrial intermembrane space; Golgi apparatus;	copper ion binding; cytochrome-b5 reductase activity, acting on NAD(P)H;
Solyc05g018590.2.1	26S protease regulatory subunit 8 homolog A	ATP binding	cytoplasm	nucleoside-triphosphatase activity
Solyc05g018620.2.1	probable e3 ubiquitin-protein ligase herc1-like	response to UV-B; entrainment of circadian clock; glucose catabolic process;	chromatin; nucleus; cytosol;	guanyl-nucleotide exchange factor activity; chromatin binding; protein homodimerization activity;
Solyc05g018630.1.1	probable e3 ubiquitin-protein ligase herc1-like	response to UV-B; entrainment of circadian clock; glucose catabolic process;	chromatin; nucleus; cytosol;	guanyl-nucleotide exchange factor activity; chromatin binding; protein homodimerization activity;
Solyc05g018700.2.1	protein disulfide-isomerase-like	glycerol ether metabolic process; protein folding; response to abiotic stimulus; cell redox homeostasis; response to stress;	endoplasmic reticulum lumen; membrane;	protein disulfide isomerase activity; electron carrier activity; protein disulfide oxidoreductase activity;
Solyc05g018810.2.1	nucleosome assembly protein 1-like 1-like	DNA mediated transformation; response to cadmium ion; nucleosome assembly; DNA repair;	cytoplasm; plasma membrane; nucleus;
Solyc05g021100.2.1	pleckstrin homology domain-containing family protein	signal transduction;	plant-type cell wall; cytoplasm;	phosphatidylinositol binding;
Solyc05g023800.2.1	GTP-binding nuclear protein Ran-A1			GTPase activity
Solyc05g024410.2.1	Kelch-like protein 9
Solyc05g025500.2.1	glucan endo- -beta-glucosidase 6-like	carbohydrate metabolic process;	anchored to plasma membrane; plasmodesma;	glucan endo-1,3-beta-D-glucosidase activity; cation binding;
Solyc05g025750.2.1	SH3 domain-containing protein
Solyc05g025810.2.1	adipocyte plasma membrane-associated	biosynthetic process;		strictosidine synthase activity;
Solyc05g026310.2.1	Derlin-3			protein binding
Solyc05g026540.2.1	transmembrane protein 214-a isoform 1		nucleus; plasma membrane; endoplasmic reticulum;
Solyc05g032850.2.1	evolutionarily conserved c-terminal region 5 isoform partial		cytosol;
Solyc05g041200.2.1	4-hydroxyphenylpyruvate dioxygenase-like	oxidation-reduction process; vitamin E biosynthetic process; L-phenylalanine catabolic process; carotenoid biosynthetic process; plastoquinone biosynthetic process; tyrosine catabolic process;	cytosol; mitochondrion;	4-hydroxyphenylpyruvate dioxygenase activity; metal ion binding;
Solyc05g043430.2.1	protein usf-like	metabolic process; response to zinc ion;	cytosol; chloroplast;	transferase activity, transferring acyl groups other than amino-acyl groups; carboxymethylenebutenolidase activity;
Solyc05g046140.2.1	Major latex-like protein	response to biotic stimulus
Solyc05g046330.2.1	dolichyl-diphosphooligosaccharide--protein glycosyltransferase subunit 2-like	protein N-linked glycosylation via asparagine; cellulose biosynthetic process; response to cold; rRNA processing;	oligosaccharyltransferase complex; mitochondrion; plasmodesma; plant-type cell wall; vacuolar membrane; Golgi apparatus; plasma membrane;	dolichyl-diphosphooligosaccharide-protein glycotransferase activity;
Solyc05g047530.2.1	trans-cinnamate 4-monooxygenase-like	oxidation-reduction process;		heme binding; trans-cinnamate 4-monooxygenase activity; iron ion binding; electron carrier activity;
Solyc05g047690.2.1	histone deacetylase complex subunit sap18-like	fatty acid catabolic process; response to abscisic acid stimulus; response to salt stress;	nucleolus;	protein binding;
Solyc05g048760.2.1	phosphomannomutase a1	proteasomal protein catabolic process; mannose biosynthetic process; response to salt stress; second-messenger-mediated signaling; cytoskeleton organization; response to temperature stimulus; hyperosmotic response; water transport; Golgi organization; glycolysis; gluconeogenesis; L-ascorbic acid biosynthetic process; GDP-mannose biosynthetic process; response to cadmium ion;	cytosol;	phosphomannomutase activity;
Solyc05g050120.2.1	nadp-dependent malic enzyme-like	fatty acid biosynthetic process; oxidation-reduction process; proteasomal protein catabolic process; cytoskeleton organization; malate metabolic process; gluconeogenesis; protein homotetramerization;		NAD binding; zinc ion binding; oxidoreductase activity, acting on NAD(P)H, NAD(P) as acceptor; cobalt ion binding; malate dehydrogenase (oxaloacetate-decarboxylating) (NADP+) activity; protein homodimerization activity; malate dehydrogenase (oxaloacetate-decarboxylating) activity;
Solyc05g050130.2.1	acidic endochitinase-like	chitin catabolic process; polysaccharide catabolic process;	cell wall; extracellular region;	chitinase activity; lysozyme activity;
Solyc05g050200.2.1	Eukaryotic translation initiation factor 1A			translation initiation factor activity
Solyc05g050600.2.1	dynamin-related protein 5a-like	embryo development ending in seed dormancy; GTP catabolic process; xylem and phloem pattern formation; regulation of protein localization; clathrin-mediated endocytosis; cell plate formation involved in plant-type cell wall biogenesis; synaptic vesicle endocytosis; trichome branching;	vacuolar membrane; phragmoplast; cytosol; microtubule; plasmodesma; cell plate; chloroplast thylakoid membrane; plasma membrane;	protein histidine kinase binding; GTP binding; clathrin binding; GTPase activity;
Solyc05g050800.2.1	phosphoglycerate mutase family protein	systemic acquired resistance; response to endoplasmic reticulum stress;	cytosol; nucleus; chloroplast;
Solyc05g050970.2.1	chloroplastic-like	reductive pentose-phosphate cycle;	chloroplast thylakoid membrane;	metal ion binding; transketolase activity;
Solyc05g051260.2.1	Endo-1 4-beta-xylanase			protein binding
Solyc05g051570.2.1	ras-related protein rabh1e-like	membrane fusion; intra-Golgi vesicle-mediated transport; small GTPase mediated signal transduction; protein transport;	mitochondrion;	GTP binding; hydrolase activity;
Solyc05g051660.1.1	probable carboxylesterase 13-like	metabolic process;		hydrolase activity;
Solyc05g051750.2.1	prosystemin		cytoplasm;	hormone activity;
Solyc05g052070.2.1	small gtp-binding protein	small GTPase mediated signal transduction; ER to Golgi vesicle-mediated transport; response to cadmium ion; protein transport;	Golgi membrane; vacuole; trans-Golgi network membrane; plasma membrane;	hydrolase activity; GTP binding;
Solyc05g052260.2.1	appr-1-p processing enzyme family protein		cytosol;	RNA-directed RNA polymerase activity;
Solyc05g052280.2.1	peroxidase 4-like	response to oxidative stress; oxidation-reduction process;	Golgi apparatus; cell wall; cytosol; apoplast;	metal ion binding; protein binding; heme binding; peroxidase activity;
Solyc05g052470.2.1	ferritin 2	response to oxidative stress; cellular iron ion homeostasis; response to abscisic acid stimulus; iron ion transport; oxidation-reduction process;	chloroplast;	ferric iron binding; ferroxidase activity;
Solyc05g052510.2.1	clathrin heavy chain 1-like	endocytosis; intracellular protein transport;	cytosol; clathrin coat of coated pit; clathrin coat of trans-Golgi network vesicle; plasmodesma; vacuolar membrane; chloroplast;	protein binding; structural molecule activity;
Solyc05g052600.2.1	sedoheptulose- - chloroplastic-like	salicylic acid biosynthetic process; reductive pentose-phosphate cycle; regulation of plant-type hypersensitive response; glucosinolate biosynthetic process; response to chitin; positive regulation of catalytic activity; cysteine biosynthetic process; negative regulation of defense response; defense response to fungus; pentose-phosphate shunt; jasmonic acid mediated signaling pathway; rRNA proces…	thylakoid; chloroplast stroma; chloroplast envelope; apoplast;	metal ion binding; fructose 1,6-bisphosphate 1-phosphatase activity; sedoheptulose-bisphosphatase activity;
Solyc05g052760.2.1	pi-phospholipase c plc3	lipid metabolic process; intracellular signal transduction;	plasma membrane;	signal transducer activity; phosphatidylinositol phospholipase C activity; calcium ion binding;
Solyc05g052780.2.1	pollen-specific protein sf3-like	actin filament bundle assembly;		actin filament binding; zinc ion binding;
Solyc05g052920.2.1	folylpolyglutamate synthase	root hair elongation; root meristem growth; one-carbon metabolic process; tetrahydrofolylpolyglutamate biosynthetic process;	cytosol; chloroplast stroma;	tetrahydrofolylpolyglutamate synthase activity; ATP binding;
Solyc05g053100.2.1	dihydrolipoyl dehydrogenase	hydrogen peroxide catabolic process; oxidation-reduction process; cell redox homeostasis; acetyl-CoA biosynthetic process from pyruvate;	cytosol; mitochondrion; nucleolus; chloroplast envelope; chloroplast stroma;	electron carrier activity; flavin adenine dinucleotide binding; dihydrolipoyl dehydrogenase activity;
Solyc05g053140.2.1	26s proteasome non-atpase regulatory subunit 13-like		proteasome complex;
Solyc05g053300.2.1	dihydrolipoyl dehydrogenase mitochondrial-like	hydrogen peroxide catabolic process; oxidation-reduction process; response to light stimulus; cell redox homeostasis; response to cadmium ion;	mitochondrial respiratory chain complex I; mitochondrial matrix; Golgi apparatus; apoplast;	copper ion binding; zinc ion binding; cobalt ion binding; ATP binding; flavin adenine dinucleotide binding; dihydrolipoyl dehydrogenase activity;
Solyc05g053310.2.1	probable protein pop3-like	response to salt stress; defense response to bacterium; isopentenyl diphosphate biosynthetic process, methylerythritol 4-phosphate pathway; chlorophyll biosynthetic process; response to temperature stimulus; hyperosmotic response; water transport; Golgi organization; glycolysis; response to cadmium ion; defense response to fungus;	cytosol; chloroplast; plasma membrane;
Solyc05g053470.2.1	chaperonin cpn60- mitochondrial-like	protein refolding; response to endoplasmic reticulum stress; protein targeting to mitochondrion; response to heat; chaperone-mediated protein complex assembly; response to cadmium ion; response to high light intensity; response to hydrogen peroxide;	vacuolar membrane; mitochondrial matrix; chloroplast; cytosolic ribosome; Golgi apparatus; plasma membrane;	copper ion binding; ATP binding;
Solyc05g053620.2.1	F-box protein PP2-B1			carbohydrate binding
Solyc05g053650.2.1	26s proteasome non-atpase regulatory subunit 1-like	proteasomal ubiquitin-dependent protein catabolic process; proteasome assembly; response to misfolded protein; cytoskeleton organization; regulation of protein catabolic process; gluconeogenesis; gravitropism; regulation of catalytic activity;	cytosol; proteasome regulatory particle, base subcomplex; chloroplast; plasma membrane;	enzyme regulator activity;
Solyc05g053780.2.1	rna-binding glycine-rich protein	seed germination; response to water deprivation; response to salt stress; rRNA processing; cell wall modification; cold acclimation; transcription antitermination; plant-type cell wall organization;	mitochondrion; Golgi apparatus;	copper ion binding; RNA binding; double-stranded DNA binding; RNA binding transcription antitermination factor activity; ATP binding; single-stranded DNA binding;
Solyc05g053810.2.1	serine hydroxymethyltransferase	glycine metabolic process; polar nucleus fusion; methylation; tetrahydrofolate interconversion; pollen development; L-serine metabolic process; response to cadmium ion;	plasma membrane;	glycine hydroxymethyltransferase activity; pyridoxal phosphate binding; methyltransferase activity;
Solyc05g053940.2.1	ras-related protein rabd2a-like	small GTPase mediated signal transduction; ER to Golgi vesicle-mediated transport; response to cadmium ion; protein transport;	vacuole; plasma membrane;	hydrolase activity; GTP binding;
Solyc05g054210.2.1	proline-rich protein	metal ion transport;	plasmodesma;	metal ion binding;
Solyc05g054330.2.1	epoxide hydrolase	metabolic process;		hydrolase activity;
Solyc05g054350.2.1	epoxide hydrolase	metabolic process;		hydrolase activity;
Solyc05g054490.2.1	very-long-chain enoyl- reductase-like	sphingoid biosynthetic process; wax biosynthetic process; oxidation-reduction process; response to salt stress; calcium ion transport; Golgi organization; sterol biosynthetic process;	integral to membrane; fatty acid elongase complex; plasma membrane;	3-oxo-5-alpha-steroid 4-dehydrogenase activity; trans-2-enoyl-CoA reductase (NADPH) activity; fatty acid elongase activity;
Solyc05g054580.2.1	60s acidic ribosomal protein p0-like	ribosome biogenesis; translational elongation;	ribosome;	structural constituent of ribosome;
Solyc05g054640.2.1	2-oxoglutarate mitochondrial-like	methylglyoxal catabolic process to D-lactate; response to cadmium ion; tricarboxylic acid cycle;	mitochondrion;	oxoglutarate dehydrogenase (succinyl-transferring) activity; cobalt ion binding; thiamine pyrophosphate binding; zinc ion binding;
Solyc05g054710.2.1	beta-hexosaminidase subunit b2-like	carbohydrate metabolic process;	cytosol; vacuole; plant-type cell wall;	beta-N-acetylhexosaminidase activity; cation binding;
Solyc05g054760.2.1	dehydroascorbate reductase	oxidation-reduction process;		transferase activity; glutathione dehydrogenase (ascorbate) activity;
Solyc05g054810.2.1	60s ribosomal protein l35-like	translation;	cytosolic large ribosomal subunit;	structural constituent of ribosome;
Solyc05g054940.2.1	nitrilase homolog 1-like	response to sucrose stimulus; response to cadmium ion; nitrogen compound metabolic process; response to glucose stimulus; response to fructose stimulus;	plastid;	nitrilase activity;
Solyc05g054980.2.1	serine threonine-protein phosphatase 2a regulatory subunit b subunit alpha-like		cytoplasm; nucleus;	calcium ion binding;
Solyc05g055000.2.1	cysteine desulfurase chloroplastic-like	iron incorporation into metallo-sulfur cluster; response to reactive oxygen species; response to iron ion; selenium compound metabolic process; iron ion homeostasis; response to selenium ion; cysteine metabolic process; aromatic amino acid family biosynthetic process;	chloroplast;	transaminase activity; cysteine desulfurase activity; selenocysteine lyase activity; pyridoxal phosphate binding;
Solyc05g055090.2.1	ubiquitin carboxyl-terminal hydrolase 12-like	ubiquitin-dependent protein catabolic process; DNA topological change;		ubiquitin thiolesterase activity; double-stranded DNA binding; cysteine-type peptidase activity;
Solyc05g055160.2.1	-like protein	protein folding; response to salt stress; regulation of ATPase activity; response to heat;	cell wall; nucleolus; plasma membrane;	heat shock protein binding; metal ion binding; ATP binding; unfolded protein binding;
Solyc05g055170.2.1	Charged multivesicular body protein 5			protein transport
Solyc05g055210.1.1	eukaryotic peptide chain release factor subunit 1-3-like	translational termination;	cytoplasm; plasma membrane;	translation release factor activity, codon specific;
Solyc05g055310.2.1	copper chaperone	gene silencing by RNA; DNA-dependent DNA replication; histone H3-K9 methylation; metal ion transport; specification of floral organ identity; chromatin silencing; leaf morphogenesis; DNA methylation; histone H3-K4 methylation; histone phosphorylation; regulation of flower development;	chromatin; cytoplasm; plasma membrane; nucleus;	histone-lysine N-methyltransferase activity; metal ion binding; transcription regulatory region DNA binding; phosphatidylinositol-5-phosphate binding;
Solyc05g055450.2.1	rna-binding protein nova-1-like	RNA splicing; regulation by virus of viral protein levels in host cell;	nucleus;	ubiquitin thiolesterase activity; single-stranded RNA binding;
Solyc05g055760.2.1	isopentenyl diphosphate isomerase	dimethylallyl diphosphate biosynthetic process; isoprenoid biosynthetic process; chlorophyll biosynthetic process; photosynthesis;		metal ion binding; hydrolase activity; isopentenyl-diphosphate delta-isomerase activity;
Solyc05g056130.2.1	dolichyl-diphosphooligosaccharide--protein glycosyltransferase subunit 1-like	protein glycosylation;	plant-type cell wall; plasma membrane; vacuolar membrane; integral to membrane; endoplasmic reticulum;	dolichyl-diphosphooligosaccharide-protein glycotransferase activity;
Solyc05g056160.2.1	proteasome subunit beta type-5-like	response to cadmium ion; ubiquitin-dependent protein catabolic process;	cytoplasm; proteasome core complex; nucleus;	threonine-type endopeptidase activity;
Solyc05g056230.2.1	calreticulin-3-like isoform x3	protein folding;	endoplasmic reticulum;	unfolded protein binding; calcium ion binding;
Solyc05g056250.2.1	aspartate--trna cytoplasmic-like	aspartyl-tRNA aminoacylation;	cytoplasm;	nucleic acid binding; ATP binding; aspartate-tRNA ligase activity;
Solyc05g056270.2.1	-dimethylmalate lyase-like	metabolic process;	chloroplast;	lyase activity;
Solyc05g056280.2.1	rna-binding protein luc7-like 2-like		nucleus; cytosol;
Solyc05g056290.2.1	biotin carboxyl carrier protein 2	anther development; sterol biosynthetic process; multidimensional cell growth; plant-type cell wall organization; regulation of meristem growth; anthocyanin accumulation in tissues in response to UV light; root hair elongation; fatty acid biosynthetic process; acetyl-CoA metabolic process; polysaccharide biosynthetic process; plant-type cell wall biogenesis; cell tip growth; brassinosteroid biosy…	chloroplast envelope; chloroplast stroma; acetyl-CoA carboxylase complex;	acetyl-CoA carboxylase activity; biotin binding;
Solyc05g056310.2.1	t-complex protein 1 subunit gamma-like	protein folding; rRNA processing;	cytosol;	ATP binding; unfolded protein binding;
Solyc05g056390.2.1	10 kda chaperonin-like	protein folding;	mitochondrion;	ATP binding;
Solyc05g056490.2.1	sal1 phosphatase-like	response to freezing; response to water deprivation; positive regulation of unidimensional cell growth; regulation of jasmonic acid biosynthetic process; embryo development ending in seed dormancy; negative regulation of signal transduction; miRNA catabolic process; photoperiodism, flowering; negative regulation of transcription, DNA-dependent; iron-sulfur cluster assembly; phosphatidylinositol-m…	cytosol; chloroplast stroma; nucleus; mitochondrion;	inositol-1,4-bisphosphate 1-phosphatase activity; 3'(2'),5'-bisphosphate nucleotidase activity; nucleotide phosphatase activity;
Solyc05g056510.2.1	uncharacterized loc101218160		mitochondrion;
Solyc05g056540.2.1	succinate-semialdehyde dehydrogenase -like	oxidation-reduction process;		nucleotide binding; cobalt ion binding; zinc ion binding; alcohol dehydrogenase (NAD) activity;
Solyc05g056570.2.1	calcium-dependent protein kinase sk5-like	protein phosphorylation; abscisic acid mediated signaling pathway;		calcium ion binding; ATP binding; calmodulin-dependent protein kinase activity;
Solyc05g056580.2.1	probable methyltransferase pmt26-like	methylation;	trans-Golgi network; Golgi apparatus; endosome;	methyltransferase activity;
Solyc06g005080.2.1	vacuolar protein sorting-associated protein 18 homolog	positive regulation of cell proliferation; vesicle-mediated transport; intracellular protein transport; gravitropism;		zinc ion binding;
Solyc06g005150.2.1	ascorbate peroxidase	oxidation-reduction process; response to oxidative stress;		heme binding; L-ascorbate peroxidase activity;
Solyc06g005160.2.1	ascorbate peroxidase	oxidation-reduction process; response to oxidative stress;		heme binding; L-ascorbate peroxidase activity;
Solyc06g005260.2.1	glutaredoxin	cell redox homeostasis; electron transport chain;	vacuole; Golgi apparatus; plasma membrane; cytosol; apoplast;	electron carrier activity; arsenate reductase (glutaredoxin) activity; protein disulfide oxidoreductase activity;
Solyc06g005360.2.1	actin-depolymerizing factor family protein	response to oxidative stress; actin filament depolymerization; defense response to bacterium; defense response signaling pathway, resistance gene-dependent; response to cadmium ion;	mitochondrion; actin cytoskeleton; chloroplast; nucleus; plasma membrane;	actin binding;
Solyc06g005370.2.1	cofactor-independent phosphoglycerate mutase	metabolic process;	cytosol;	metal ion binding; phosphoglycerate mutase activity;
Solyc06g005490.2.1	triosephosphate cytosolic-like	response to misfolded protein; pentose-phosphate shunt; photorespiration; gluconeogenesis; proteasomal ubiquitin-dependent protein catabolic process; water transport; proteasome core complex assembly; cellular carbohydrate metabolic process; hyperosmotic response; Golgi organization; glycolysis; aerobic respiration; cysteine biosynthetic process; response to temperature stimulus;	vacuolar membrane; apoplast; cell wall; cytosol; chloroplast stroma; plasmodesma; plasma membrane; mitochondrion;	triose-phosphate isomerase activity; copper ion binding;
Solyc06g005670.2.1	pumilio-like protein		plasma membrane;	mRNA binding;
Solyc06g005710.2.1	protein tic chloroplastic-like	stomatal complex morphogenesis; photosynthesis, light reaction; pentose-phosphate shunt; response to far red light; carotenoid biosynthetic process; response to red light; chloroplast relocation; chlorophyll biosynthetic process; response to blue light; glucosinolate biosynthetic process; rRNA processing; thylakoid membrane organization; circadian rhythm;	chloroplast envelope; plastid chromosome; chloroplast thylakoid membrane;	nucleotide binding;
Solyc06g005940.2.1	pdi-like 1-1 isoform 2	glycerol ether metabolic process; seed development; response to endoplasmic reticulum stress; protein folding; response to salt stress; cell redox homeostasis; regulation of programmed cell death; response to zinc ion; response to cadmium ion; embryo development;	lytic vacuole within protein storage vacuole; plant-type cell wall; thylakoid; endoplasmic reticulum lumen; chloroplast; plasma membrane;	protein disulfide isomerase activity; electron carrier activity; dolichyl-diphosphooligosaccharide-protein glycotransferase activity; protein disulfide oxidoreductase activity;
Solyc06g005970.2.1	lysosomal beta glucosidase-like	carbohydrate metabolic process;	extracellular region; cytosol;	beta-glucosidase activity;
Solyc06g006100.2.1	anthranilate synthase component i- chloroplastic-like	tryptophan biosynthetic process;		anthranilate synthase activity;
Solyc06g007200.2.1	proliferation-associated protein 2g4-like	G2 phase of mitotic cell cycle; pyrimidine ribonucleotide biosynthetic process; RNA methylation; cullin deneddylation; photomorphogenesis; purine nucleotide biosynthetic process; proteolysis; protein import into nucleus;	nucleolus; plasma membrane;	metalloexopeptidase activity; aminopeptidase activity;
Solyc06g007310.2.1	deoxyribonuclease tatdn1-like		nucleus;	endodeoxyribonuclease activity, producing 5'-phosphomonoesters;
Solyc06g007320.2.1	ubiquitin-activating enzyme e1 2-like	cellular protein modification process;		ligase activity; small protein activating enzyme activity; ATP binding;
Solyc06g007340.2.1	gamma-interferon-inducible lysosomal thiol reductase	metabolic process;	extracellular region; vacuole;	catalytic activity;
Solyc06g007520.2.1	60s ribosomal protein l10-like	translation;	ribosome;	structural constituent of ribosome;
Solyc06g007570.2.1	40s ribosomal protein s8-like	maturation of SSU-rRNA from tricistronic rRNA transcript (SSU-rRNA, 5.8S rRNA, LSU-rRNA); translational elongation;	cytosolic small ribosomal subunit; chloroplast;	rRNA binding; structural constituent of ribosome;
Solyc06g007620.2.1	POT family domain containing protein expressed
Solyc06g007630.1.1	adrenodoxin-like mitochondrial-like	photorespiration; ubiquitin-dependent protein catabolic process; proteasome core complex assembly; response to misfolded protein;	chloroplast; mitochondrion;	iron-sulfur cluster binding; electron carrier activity;
Solyc06g007670.2.1	60s ribosomal protein l5-like	translation; adaxial/abaxial pattern specification; leaf morphogenesis; root morphogenesis; cell proliferation;	nucleolus; chloroplast; vacuole; cytosolic large ribosomal subunit; plasma membrane;	structural constituent of ribosome; 5S rRNA binding;
Solyc06g007930.2.1	cytochrome b5	electron transport chain; defense response to bacterium; pentacyclic triterpenoid biosynthetic process; sterol biosynthetic process;	integral to membrane; endoplasmic reticulum membrane;	metal ion binding; nitrate reductase (NADH) activity; heme binding;
Solyc06g007980.2.1	sterol 3-beta-glucosyltransferase-like	lipid glycosylation; sterol metabolic process; seed development;	plasma membrane;	beta-sitosterol UDP-glucosyltransferase activity;
Solyc06g008120.1.1	Mitochondrial import receptor subunit TOM22
Solyc06g008260.2.1	60s ribosomal protein l14-2-like	translation;	ribosome;	structural constituent of ribosome;
Solyc06g008620.1.1	protein tolb	intracellular signal transduction; methylglyoxal catabolic process to D-lactate; proteolysis; response to cyclopentenone; abscisic acid mediated signaling pathway; response to ethylene stimulus; toxin catabolic process;	membrane; nucleus;
Solyc06g008920.2.1	probable acyl-activating enzyme peroxisomal-like	chlorophyll catabolic process;	peroxisome;	AMP binding; o-succinylbenzoate-CoA ligase activity;
Solyc06g009020.2.1	glutathione s-transferase	auxin mediated signaling pathway; response to stress;		glutathione transferase activity;
Solyc06g009400.2.1	pii protein	response to fructose stimulus; aromatic amino acid family metabolic process; response to glucose stimulus; sulfur amino acid metabolic process; oxygen transport; regulation of arginine biosynthetic process via ornithine; response to sucrose stimulus; systemic acquired resistance, salicylic acid mediated signaling pathway; unsaturated fatty acid biosynthetic process; sulfur compound biosynthetic p…	cell wall; cytosol; plasmodesma; chloroplast thylakoid; plasma membrane;	acetylglutamate kinase regulator activity; protein binding; heme binding; oxygen binding; iron ion binding; magnesium ion binding; ATP binding; oxygen transporter activity;
Solyc06g009630.1.1	calvin cycle protein cp12- chloroplastic-like	reductive pentose-phosphate cycle; regulation of biological process; response to red or far red light;	chloroplast part;
Solyc06g009660.2.1	ADP-ribosylation factor-like protein 3			GTPase activity
Solyc06g009750.2.1	importin subunit alpha-1-like	protein import into nucleus;	cytoplasm; nucleus;	protein transporter activity;
Solyc06g009970.2.1	Elongation factor 1-alpha			actin filament binding
Solyc06g011280.2.1	elongation factor 1-gamma 2	response to cadmium ion; response to zinc ion; translational elongation;	vacuole; eukaryotic translation elongation factor 1 complex; plasma membrane; cell wall;	translation elongation factor activity; copper ion binding;
Solyc06g011400.2.1	chaperone protein mitochondrial-like	protein folding; response to hydrogen peroxide; protein processing; response to high light intensity; response to heat; ATP catabolic process;	chloroplast envelope; chloroplast stroma; mitochondrion;	ATPase activity; ATP binding;
Solyc06g031680.2.1	FYVE zinc finger family protein			zinc ion binding
Solyc06g034020.2.1	peptide methionine sulfoxide reductase-like	cellular response to oxidative stress; oxidation-reduction process; response to karrikin;	chloroplast stroma;	peptide-methionine (S)-S-oxide reductase activity;
Solyc06g034120.2.1	quinone oxidoreductase 1-like	cell differentiation; response to high light intensity; oxidation-reduction process;	chloroplast; cytosol;	oxidoreductase activity; zinc ion binding; nucleotide binding;
Solyc06g034220.2.1	Vesicle-associated membrane protein-associated protein			protein heterodimerization activity
Solyc06g034370.1.1	Pectinesterase			pectinesterase activity
Solyc06g035520.2.1	carboxylesterase 1-like	metabolic process;	nucleus;	carboxylesterase activity;
Solyc06g035920.2.1	remorin 1	transport; cell-cell signaling;	vacuole; plasma membrane;	galacturonate binding;
Solyc06g035960.2.1	4-coumarate-- ligase-like 10-like	nitrate transport; seed coat development; response to nitrate; para-aminobenzoic acid metabolic process; positive regulation of seed germination; oxalate catabolic process; response to cadmium ion; defense response to fungus;	plasmodesma; chloroplast stroma; apoplast;	oxalate-CoA ligase activity; o-succinylbenzoate-CoA ligase activity; AMP binding;
Solyc06g036290.2.1	heat shock protein 83-like	protein folding; response to high light intensity; response to hydrogen peroxide; defense response to bacterium, incompatible interaction;	plasma membrane; cell wall; cytosol;	ATP binding; unfolded protein binding;
Solyc06g036330.1.1	ornithine cyclodeaminase	systemic acquired resistance; response to endoplasmic reticulum stress; metabolic process;	chloroplast;	ornithine cyclodeaminase activity; structural constituent of eye lens; nucleotide binding;
Solyc06g036350.2.1	probable nadh dehydrogenase	ubiquitin-dependent protein catabolic process; pentose-phosphate shunt; response to salt stress; response to misfolded protein; proteasome core complex assembly; respiratory electron transport chain; photorespiration;	mitochondrial respiratory chain complex I; chloroplast;	NADH dehydrogenase (ubiquinone) activity;
Solyc06g036430.2.1	reticulon-like protein b5-like		membrane;
Solyc06g042990.1.1	ATPase subunit 4
Solyc06g048410.2.1	superoxide dismutase	superoxide metabolic process; oxidation-reduction process;	chloroplast;	metal ion binding; superoxide dismutase activity;
Solyc06g048540.2.1	abc transporter i family member chloroplastic-like	embryo development ending in seed dormancy; ovule development; glucosinolate biosynthetic process; indoleacetic acid biosynthetic process; cysteine biosynthetic process; ATP catabolic process; rRNA processing; tryptophan catabolic process; thylakoid membrane organization; transcription from plastid promoter; iron-sulfur cluster assembly; vegetative to reproductive phase transition of meristem; ar…	chloroplast stroma;	protein binding; polyamine-transporting ATPase activity; ATP binding;
Solyc06g048610.2.1	probable methionine--trna ligase-like	histone lysine methylation; regulation of flower development; photomorphogenesis; pyrimidine ribonucleotide biosynthetic process; cullin deneddylation; G2 phase of mitotic cell cycle;	cytosol; plasmodesma;	aminoacyl-tRNA ligase activity; tRNA binding;
Solyc06g048730.2.1	uroporphyrinogen decarboxylase	protoporphyrinogen IX biosynthetic process; chlorophyll biosynthetic process;	chloroplast envelope; chloroplast stroma;	uroporphyrinogen decarboxylase activity;
Solyc06g048840.2.1	Late embryogenesis abundant protein
Solyc06g049080.2.1	manganese superoxide dismutase	removal of superoxide radicals; oxidation-reduction process;	mitochondrial matrix;	metal ion binding; superoxide dismutase activity;
Solyc06g050130.2.1	melibiase family protein	fatty acid beta-oxidation; intra-Golgi vesicle-mediated transport; oligosaccharide metabolic process; lipid transport; lithium ion transport; protein import into peroxisome matrix; hormone-mediated signaling pathway; root hair elongation; glycosylceramide catabolic process; glycoside catabolic process;	cytoplasmic membrane-bounded vesicle; plant-type cell wall; vacuole; extracellular region;	raffinose alpha-galactosidase activity;
Solyc06g050550.2.1	sorting nexin 2a-like	intracellular signal transduction; protein maturation; seedling development;	multivesicular body membrane; retromer complex; nucleus; cytosol;	phosphatidylinositol binding; protein self-association;
Solyc06g050570.1.1	pra1 family protein b4-like	vesicle-mediated transport;	endoplasmic reticulum;
Solyc06g050590.2.1	biotin lipoyl attachment domain-containing family protein		chloroplast;
Solyc06g050770.2.1	alpha-soluble nsf attachment protein	vesicle-mediated transport; intracellular protein transport;	vacuole; plasma membrane;
Solyc06g050980.2.1	ferritin	response to oxidative stress; cellular iron ion homeostasis; response to abscisic acid stimulus; iron ion transport; oxidation-reduction process;	chloroplast;	ferric iron binding; ferroxidase activity;
Solyc06g051410.2.1	N-(5&apos-phosphoribosyl)anthranilate isomerase			glutamate racemase activity;phosphoribosylanthranilate isomerase activity
Solyc06g051620.2.1	phospholipase c	lipid metabolic process; intracellular signal transduction;		signal transducer activity; phosphatidylinositol phospholipase C activity; calcium ion binding;
Solyc06g051810.2.1	xh xs domain-containing isoform 1	gene silencing by RNA;
Solyc06g052030.2.1	importin subunit beta-1-like	cell wall pectin metabolic process; protein import into nucleus, docking; plant-type cell wall cellulose metabolic process;	nuclear pore; chloroplast;	protein transporter activity; Ran GTPase binding;
Solyc06g053200.2.1	probable 6-phosphogluconolactonase chloroplastic-like	defense response to oomycetes; cellular response to redox state; pentose-phosphate shunt; defense response to bacterium;	peroxisome; chloroplast stroma; plasma membrane;	6-phosphogluconolactonase activity;
Solyc06g053430.2.1	15 kda seleno			selenium binding;
Solyc06g053460.1.1	probable prefoldin subunit 2-like	protein folding;	prefoldin complex;	unfolded protein binding;
Solyc06g053480.2.1	stearoyl-acp desaturase	fatty acid biosynthetic process; oxidation-reduction process; defense response to bacterium; defense response to insect; defense response to virus;	chloroplast stroma;	stearoyl-CoA 9-desaturase activity; transition metal ion binding; acyl-[acyl-carrier-protein] desaturase activity;
Solyc06g053600.2.1	protein tas-like	isopentenyl diphosphate biosynthetic process, methylerythritol 4-phosphate pathway; oxidation-reduction process;	chloroplast envelope; chloroplast stroma;	alditol:NADP+ 1-oxidoreductase activity;
Solyc06g054260.1.1	photosystem i reaction center subunit chloroplastic-like	photosynthesis;	photosystem I reaction center; chloroplast thylakoid membrane;
Solyc06g054320.1.1	disease resistance-responsive family protein		cell wall;
Solyc06g054490.2.1	Prolyl 4-hydroxylase alpha subunit-like protein			procollagen-proline 4-dioxygenase activity
Solyc06g059740.2.1
Solyc06g060130.2.1	Nucellin-like aspartic protease	Nucellin-like aspartic protease
Solyc06g060250.2.1	aldehyde dehydrogenase family 3 member h1-like	response to desiccation; response to abscisic acid stimulus; cellular aldehyde metabolic process; response to salt stress; oxidation-reduction process;	vacuole; membrane; endoplasmic reticulum;	aldehyde dehydrogenase [NAD(P)+] activity;
Solyc06g060260.2.1	ascorbate peroxidase	oxidation-reduction process; response to oxidative stress;	chloroplast;	heme binding; L-ascorbate peroxidase activity;
Solyc06g060290.2.1	pdi-like 1-1 isoform 2	protein folding; cell redox homeostasis; glycerol ether metabolic process;	endoplasmic reticulum lumen;	electron carrier activity; protein disulfide isomerase activity; dolichyl-diphosphooligosaccharide-protein glycotransferase activity; protein disulfide oxidoreductase activity;
Solyc06g060340.2.1	photosystem ii 22 kda chloroplastic-like	stomatal complex morphogenesis; positive regulation of catalytic activity; starch biosynthetic process; photosystem II assembly; maltose metabolic process; response to karrikin; nonphotochemical quenching; cysteine biosynthetic process; rRNA processing; thylakoid membrane organization;	PSII associated light-harvesting complex II; integral to membrane; photosystem II;	xanthophyll binding; chlorophyll binding;
Solyc06g060420.2.1	prolyl-trna synthetase associated domain-containing protein 1-like	regulation of transcription, DNA-dependent; regulation of translational fidelity;	cytosol; nucleus;	aminoacyl-tRNA editing activity; DNA binding; sequence-specific DNA binding transcription factor activity;
Solyc06g060490.2.1	transcription factor vip1-like	negative regulation of cellular process; regulation of transcription, DNA-dependent; cellular response to stress; single-organism transport; response to chemical stimulus; cell communication;		sequence-specific DNA binding; protein binding; sequence-specific DNA binding transcription factor activity;
Solyc06g060720.2.1	peroxisome biogenesis protein 19-1-like	peroxisome organization;	peroxisome; cytosol; nucleus;
Solyc06g060790.1.1	3-isopropylmalate dehydratase small subunit-like	response to salt stress; response to temperature stimulus; hyperosmotic response; water transport; Golgi organization; glycolysis; response to cadmium ion; leucine biosynthetic process;	3-isopropylmalate dehydratase complex; mitochondrion; chloroplast stroma;	3-isopropylmalate dehydratase activity;
Solyc06g060840.1.1	oleosin kda-like	lipid storage; seed dormancy process;	monolayer-surrounded lipid storage body; integral to membrane;
Solyc06g060850.2.1	Ubiquitin carboxyl-terminal hydrolase isozyme L3			ubiquitin-specific protease activity;ubiquitin thiolesterase activity
Solyc06g061070.2.1	glycine cleavage system h mitochondrial-like	glycine decarboxylation via glycine cleavage system;	chloroplast; thylakoid; nucleus; glycine cleavage complex; mitochondrion;	aminomethyltransferase activity;
Solyc06g061180.1.1	Abscisic acid receptor PYR1			protein homodimerization activity
Solyc06g062280.2.1	thioredoxin superfamily protein		cell wall; vacuole;
Solyc06g062810.1.1	glycylpeptide n-tetradecanoyltransferase 1-like	N-terminal protein myristoylation; growth; embryonic shoot morphogenesis;	ribosome; cytosol;	glycylpeptide N-tetradecanoyltransferase activity;
Solyc06g062840.2.1	threonine synthase	threonine biosynthetic process;	chloroplast stroma; cytosol;	pyridoxal phosphate binding; threonine synthase activity;
Solyc06g062950.1.1	subtilisin-like protease-like	chlorophyll catabolic process; proteolysis; negative regulation of catalytic activity;	cytosol; plant-type cell wall; vacuolar membrane; apoplast;	identical protein binding; serine-type endopeptidase activity;
Solyc06g063000.2.1	Polyadenylate-binding protein			protein binding
Solyc06g063090.2.1	alanine aminotransferase mitochondrial-like	response to hypoxia; biosynthetic process; L-alanine catabolic process, by transamination; response to cadmium ion;	mitochondrion; chloroplast;	copper ion binding; transaminase activity; ATP binding; pyridoxal phosphate binding;
Solyc06g063240.2.1	o-fucosyltransferase family protein		plant-type cell wall; Golgi apparatus;
Solyc06g063310.1.1	Fiber protein Fb15
Solyc06g063370.2.1	chlorophyll a-b binding protein chloroplastic-like	response to sucrose stimulus; response to red light; nonphotochemical quenching; rRNA processing; response to blue light; regulation of proton transport; response to far red light; photosynthesis, light harvesting; response to high light intensity; cysteine biosynthetic process;	PSII associated light-harvesting complex II; mitochondrion; photosystem II antenna complex; chloroplast stromal thylakoid; plastoglobule;	chlorophyll binding; metal ion binding;
Solyc06g064470.2.1	60s ribosomal protein l7a-like	RNA methylation; translation; ribosome biogenesis;	nucleolus; plasmodesma; vacuolar membrane; chloroplast; cytosolic large ribosomal subunit;	structural constituent of ribosome;
Solyc06g064550.2.1	bifunctional aspartokinase homoserine chloroplastic-like	aspartate family amino acid biosynthetic process; oxidation-reduction process; phosphorylation;	chloroplast stroma;	homoserine dehydrogenase activity; aspartate kinase activity; amino acid binding; NADP binding;
Solyc06g065270.2.1	probable adenylate kinase chloroplastic-like	protein autophosphorylation; nucleotide phosphorylation; DNA-dependent transcription, elongation; carotenoid biosynthetic process; regulation of proton transport;	chloroplast stroma;	adenylate kinase activity; ATP binding;
Solyc06g065370.2.1	Subtilase family protein			negative regulation of catalytic activity
Solyc06g065470.2.1	rna-binding protein 8a-like	RNA processing;	cytoplasm; nucleolus; exon-exon junction complex; nuclear body;	RNA binding; nucleotide binding;
Solyc06g065520.2.1	t-complex protein 1 subunit eta-like	protein folding; response to salt stress; cell wall modification; glycolysis; gluconeogenesis; plant-type cell wall organization; response to cadmium ion;	cytosol;	ATP binding; unfolded protein binding;
Solyc06g065590.2.1	60s ribosomal protein l18a-like	translation;	plasma membrane; cytosolic large ribosomal subunit;	structural constituent of ribosome;
Solyc06g065710.2.1	nucleic acid binding isoform 1	single-organism cellular process;
Solyc06g065840.2.1	trafficking protein particle complex subunit 9-like	cell plate assembly;	Golgi apparatus;
Solyc06g065990.1.1	atp synthase subunit b chloroplastic-like	salicylic acid biosynthetic process; photorespiration; regulation of plant-type hypersensitive response; glucosinolate biosynthetic process; response to chitin; positive regulation of catalytic activity; negative regulation of defense response; defense response to fungus; pentose-phosphate shunt; jasmonic acid mediated signaling pathway; rRNA processing; detection of biotic stimulus; defense resp…	chloroplast envelope; proton-transporting ATP synthase complex, coupling factor F(o); integral to membrane; chloroplast thylakoid membrane;	hydrogen ion transmembrane transporter activity; ATP binding;
Solyc06g066030.2.1	Os02g0200800 protein
Solyc06g066100.2.1	Nucleic acid binding protein			nucleic acid binding
Solyc06g066610.2.1	golgin candidate 5	membrane fusion; cytokinesis by cell plate formation; Golgi vesicle transport;	Golgi apparatus; extracellular region; nucleus;	protein binding;
Solyc06g067940.2.1	cytochrome c oxidase subunit 5b		mitochondrial envelope;	cytochrome-c oxidase activity;
Solyc06g068090.2.1	phospholipase d	positive regulation of abscisic acid mediated signaling pathway; seed germination; lipid catabolic process; phosphatidylcholine metabolic process; regulation of stomatal movement; response to cadmium ion;	mitochondrion; chloroplast envelope; clathrin-coated vesicle; vacuole; endoplasmic reticulum; nucleus; plasma membrane;	calcium ion binding; phosphatidylinositol-4,5-bisphosphate binding; phospholipase D activity; NAPE-specific phospholipase D activity;
Solyc06g068140.2.1	methyl-cpg-binding domain 10		cytosol; nucleus;	methyl-CpG binding;
Solyc06g068320.2.1	class ii aars and biotin synthetases superfamily protein	prolyl-tRNA aminoacylation;	cytosol; plasmodesma; membrane;	proline-tRNA ligase activity; ATP binding;
Solyc06g068860.2.1	lysosomal alpha-mannosidase-like	mannose metabolic process; microtubule nucleation; cysteine biosynthetic process;	plant-type cell wall; vacuolar membrane; apoplast;	zinc ion binding; carbohydrate binding; alpha-mannosidase activity;
Solyc06g069010.2.1	guanine nucleotide-binding protein subunit beta-like
Solyc06g069020.2.1	eukaryotic peptide chain release factor gtp-binding subunit erf3a-like	GTP catabolic process; translational termination;	cytosol; vacuole;	translation release factor activity; sulfate adenylyltransferase (ATP) activity; GTPase activity; GTP binding;
Solyc06g069090.2.1	40s ribosomal protein s7-like protein	translation;	ribosome;	structural constituent of ribosome;
Solyc06g069180.2.1	serine threonine-protein phosphatase 2a 65 kda regulatory subunit a beta isoform-like	positive regulation of abscisic acid mediated signaling pathway; cell growth; regulation of phosphorylation; auxin polar transport; cell morphogenesis; regulation of stomatal movement; Golgi vesicle transport; response to ethylene stimulus; response to cadmium ion;	cytosol; cell wall; plasma membrane;	protein phosphatase type 2A regulator activity;
Solyc06g069390.2.1	D-tyrosyl-tRNA(Tyr) deacylase			D-aminoacyl-tRNA deacylase activity
Solyc06g069470.2.1	glycerophosphoryl diester phosphodiesterase-like	glycerol metabolic process; lipid metabolic process;		glycerophosphodiester phosphodiesterase activity; glycerophosphocholine phosphodiesterase activity;
Solyc06g069530.2.1	biotin carboxyl carrier protein subunit	tissue development; developmental growth involved in morphogenesis; cellular metabolic process; steroid biosynthetic process; organ development; alcohol biosynthetic process; regulation of hormone levels; plant-type cell wall organization or biogenesis; cellular developmental process; cell growth; cell wall organization;	chloroplast part;	ligase activity;
Solyc06g069570.2.1	synaptosomal associated	negative regulation of defense response; N-terminal protein myristoylation; detection of biotic stimulus; response to wounding; jasmonic acid mediated signaling pathway; salicylic acid biosynthetic process; nucleotide transport; systemic acquired resistance, salicylic acid mediated signaling pathway; cytokinesis by cell plate formation; membrane fusion; regulation of plant-type hypersensitive res…	integral to membrane; chloroplast; cell plate; plasma membrane; nucleus;	SNAP receptor activity;
Solyc06g069860.2.1	60s ribosomal protein l34-like	translation;	nucleolus; plasma membrane; cytosolic large ribosomal subunit; chloroplast;	structural constituent of ribosome;
Solyc06g071000.2.1	delta-1-pyrroline-5-carboxylate dehydrogenase mitochondrial-like	oxidation-reduction process; response to salt stress; reactive oxygen species metabolic process; proline catabolic process to glutamate;	mitochondrion; chloroplast;	zinc ion binding; cobalt ion binding; 3-chloroallyl aldehyde dehydrogenase activity; 1-pyrroline-5-carboxylate dehydrogenase activity; aldehyde dehydrogenase (NAD) activity;
Solyc06g071050.2.1	hypersensitive-induced response protein	regulation of meristem growth; cysteine biosynthetic process;	cytosol; plasmodesma; vacuolar membrane; Golgi apparatus; nucleus; plasma membrane;	protein kinase activity; protein histidine kinase binding;
Solyc06g071070.1.1	short-chain type dehydrogenase reductase-like	oxidation-reduction process;	chloroplast;	3-oxoacyl-[acyl-carrier-protein] reductase (NADPH) activity; nucleotide binding;
Solyc06g071100.2.1	plasma membrane h+-atpase	proton transport; response to salt stress; ATP biosynthetic process; ATP catabolic process;	integral to membrane; plasma membrane;	hydrogen-exporting ATPase activity, phosphorylative mechanism; metal ion binding; ATP binding;
Solyc06g071200.2.1	transportin-3-like isoform 1	regulation of RNA splicing; protein import into nucleus;	nuclear pore;	protein transporter activity; Ran GTPase binding;
Solyc06g071460.2.1	exosome complex component rrp40-like	translation;	ribosome; exosome (RNase complex);	exonuclease activity; structural constituent of ribosome; RNA binding;
Solyc06g071470.2.1	peroxisomal membrane protein pex14-like	protein targeting to peroxisome;	peroxisome; membrane;
Solyc06g071510.2.1	Isoamyl acetate-hydrolyzing esterase			carboxylesterase activity
Solyc06g071530.2.1	60s ribosomal protein l44-like	translation;	cytosolic large ribosomal subunit; mitochondrion;	structural constituent of ribosome;
Solyc06g071790.2.1	elongation factor chloroplastic-like	very long-chain fatty acid metabolic process; translational elongation; GTP catabolic process; cuticle development;	chloroplast envelope; apoplast; nucleoid; nucleolus; chloroplast stroma; chloroplast thylakoid membrane;	translation elongation factor activity; GTP binding; GTPase activity;
Solyc06g071870.2.1	60s ribosomal protein l17-1-like	translation;	large ribosomal subunit;	structural constituent of ribosome;
Solyc06g071910.2.1	3-oxoacyl-	fatty acid biosynthetic process; oxidation-reduction process;	chloroplast envelope; chloroplast stroma;	NAD binding; copper ion binding; 3-oxoacyl-[acyl-carrier-protein] reductase (NADPH) activity;
Solyc06g071920.2.1	glyceraldehyde 3-phosphate dehydrogenase	cytoskeleton organization; pentose-phosphate shunt; gluconeogenesis; response to sucrose stimulus; response to hydrogen peroxide; water transport; response to salt stress; proteasomal protein catabolic process; hyperosmotic response; Golgi organization; glycolysis; response to endoplasmic reticulum stress; response to cadmium ion; aerobic respiration; response to heat; response to redox state; se…	vacuolar membrane; apoplast; chloroplast; Golgi apparatus; cytosol; mitochondrial envelope; plasma membrane; nucleus;	NAD binding; NADP binding; glyceraldehyde-3-phosphate dehydrogenase (NAD+) (phosphorylating) activity; glyceraldehyde-3-phosphate dehydrogenase (NADP+) (non-phosphorylating) activity; copper ion binding;
Solyc06g071960.2.1	nucleotide diphosphate kinase ia	response to hydrogen peroxide; CTP biosynthetic process; red, far-red light phototransduction; auxin mediated signaling pathway; isopentenyl diphosphate biosynthetic process, methylerythritol 4-phosphate pathway; response to UV; nucleoside diphosphate phosphorylation; GTP biosynthetic process; UTP biosynthetic process;	chloroplast envelope; chloroplast stroma; thylakoid; nucleus;	protein binding; nucleoside diphosphate kinase activity; metal ion binding; ATP binding;
Solyc06g072120.2.1	40s ribosomal protein sa-like	translation; response to salt stress; ribosomal small subunit assembly; mature ribosome assembly;	cytosolic small ribosomal subunit; chloroplast; nucleus; plasma membrane;	structural constituent of ribosome;
Solyc06g072300.2.1	protein argonaute 1-like	translational initiation;		translation initiation factor activity;
Solyc06g072380.2.1	-dihydroxy-2-butanone kinase	glycerol metabolic process; response to symbiotic fungus; galactolipid biosynthetic process; cellular response to water deprivation; phosphorylation; cellular response to phosphate starvation;	cytoplasm;	ATP binding; glycerone kinase activity;
Solyc06g072490.2.1	40s ribosomal protein s3a-like	translation;	cytosolic small ribosomal subunit;	structural constituent of ribosome;
Solyc06g072580.2.1	pyruvate dehydrogenase e1 component subunit mitochondrial-like	defense response to bacterium; acetyl-CoA biosynthetic process from pyruvate; oxidation-reduction process;	nucleolus; plasma membrane; mitochondrion;	pyruvate dehydrogenase (acetyl-transferring) activity;
Solyc06g073060.2.1	iaa-amino acid hydrolase ilr1-like 5-like	proteolysis; auxin metabolic process;	cytoplasmic membrane-bounded vesicle;	hippurate hydrolase activity; IAA-amino acid conjugate hydrolase activity; metallopeptidase activity;
Solyc06g073150.2.1	cop9 signalosome complex subunit 5a-like	negative regulation of photomorphogenesis; COP9 signalosome assembly; cullin deneddylation; response to auxin stimulus; phosphorylation; specification of floral organ identity; G2 phase of mitotic cell cycle;		kinase activity;
Solyc06g073190.2.1	fructokinase 2	D-ribose metabolic process; phosphorylation; starch biosynthetic process;	plasma membrane;	ribokinase activity; ATP binding; fructokinase activity;
Solyc06g073240.2.1	probable carbohydrate esterase at4g34215-like		nucleus;	hydrolase activity;
Solyc06g073260.2.1	chloroplast stem-loop binding protein of 41 kda chloroplastic-like	sugar mediated signaling pathway; embryo development ending in seed dormancy; gibberellin biosynthetic process; salicylic acid biosynthetic process; leaf morphogenesis; carotenoid biosynthetic process; photorespiration; response to red light; regulation of plant-type hypersensitive response; response to chitin; positive regulation of translation; response to freezing; positive regulation of catal…	peroxisome; stromule; plasmodesma; chloroplast envelope; plastoglobule; Golgi apparatus; vacuole; ribosome; apoplast; membrane;	nutrient reservoir activity; heteropolysaccharide binding; protein binding; RNA binding;
Solyc06g073280.2.1	ll-diaminopimelate chloroplastic-like	lysine biosynthetic process via diaminopimelate; chromatin silencing by small RNA; methylation-dependent chromatin silencing; cell-cell signaling; systemic acquired resistance, salicylic acid mediated signaling pathway; histone H3-K9 methylation; ethylene biosynthetic process; vegetative phase change; determination of bilateral symmetry; xylem and phloem pattern formation; leaf morphogenesis; mer…	Golgi apparatus; cytosol; chloroplast stroma; mitochondrion;	L-aspartate:2-oxoglutarate aminotransferase activity; L,L-diaminopimelate aminotransferase activity; L-phenylalanine:2-oxoglutarate aminotransferase activity; pyridoxal phosphate binding; copper ion binding;
Solyc06g073300.1.1	60s ribosomal protein l27-like	translation;	cytosolic large ribosomal subunit; membrane;	structural constituent of ribosome;
Solyc06g073310.2.1	60s ribosomal protein	translation; adaxial/abaxial pattern specification;	nucleolus; plasmodesma; chloroplast envelope; vacuolar membrane; cytosolic large ribosomal subunit; Golgi apparatus; plasma membrane;	rRNA binding; structural constituent of ribosome;
Solyc06g073330.2.1	lysyl-trna synthetase-like	lysyl-tRNA aminoacylation;	cytoplasm;	nucleic acid binding; lysine-tRNA ligase activity; ATP binding;
Solyc06g073460.2.1	glutathione peroxidase	oxidation-reduction process; cellular response to water deprivation; abscisic acid mediated signaling pathway; toxin catabolic process; response to hydrogen peroxide;	cytosol; mitochondrion; nucleus; plasma membrane;	glutathione peroxidase activity; protein binding;
Solyc06g073540.2.1	protein argonaute 4-like	translational initiation;		translation initiation factor activity;
Solyc06g073740.2.1	lysosomal beta glucosidase-like	carbohydrate metabolic process;		beta-glucosidase activity;
Solyc06g073800.2.1	40S ribosomal protein S11	structural constituent of ribosome		protein binding
Solyc06g073840.2.1	outer envelope protein chloroplastic-like	cytosol to ER transport; protein peptidyl-prolyl isomerization;	cytosol; chloroplast outer membrane; endoplasmic reticulum membrane;	peptidyl-prolyl cis-trans isomerase activity; FK506 binding;
Solyc06g073900.2.1	succinate dehydrogenase 6	photorespiration;	vacuolar membrane; mitochondrial respiratory chain complex II; plastid;
Solyc06g073920.2.1	YABBY-like transcription factor CRABS CLAW-like protein			sequence-specific DNA binding transcription factor activity
Solyc06g073960.2.1	Serine/threonine-protein phosphatase			protein serine/threonine phosphatase activity;protein binding
Solyc06g074120.2.1	BEL1-like homeodomain protein 1			protein heterodimerization activity;protein homodimerization activity
Solyc06g074300.2.1	60s ribosomal protein l10a	translation; adaxial/abaxial pattern specification; post-embryonic organ development;	nucleolus; plasmodesma; chloroplast; cytosolic large ribosomal subunit; plasma membrane;	RNA binding; structural constituent of ribosome;
Solyc06g074650.2.1	ap-2 complex subunit alpha-2-like	vesicle-mediated transport; intracellular protein transport;	plasma membrane; clathrin adaptor complex;	protein transporter activity;
Solyc06g074710.1.1	agmatine coumaroyltransferase-2-like			agmatine N4-coumaroyltransferase activity; anthranilate N-benzoyltransferase activity;
Solyc06g074790.1.1	histone	nucleosome assembly;	nucleosome; nucleolus; chloroplast;	DNA binding; protein heterodimerization activity;
Solyc06g074890.1.1	trigger factor-like	protein folding; protein transport;
Solyc06g074980.2.1	cell division cycle protein 48 homolog	cell cycle; cell division;	plasma membrane;	ATP binding; microtubule-severing ATPase activity;
Solyc06g075010.2.1	ru large subunit-binding protein subunit chloroplastic-like	protein refolding; iron-sulfur cluster assembly; chloroplast organization; ovule development; embryo development ending in seed dormancy;	mitochondrion; chloroplast envelope; thylakoid; chloroplast stroma; cytosolic ribosome; membrane; apoplast;	ATP binding;
Solyc06g075080.2.1	NADH pyrophosphatase			hydrolase activity;metal ion binding
Solyc06g075340.2.1	carbamoyl-phosphate synthase large chain-like	cytoskeleton organization; cellular response to phosphate starvation; gluconeogenesis; histone H3-K9 methylation; proteasomal protein catabolic process; chromatin silencing; arginine biosynthetic process;	membrane; carbamoyl-phosphate synthase complex; cytosol; chloroplast stroma; mitochondrion;	metal ion binding; carbamoyl-phosphate synthase (glutamine-hydrolyzing) activity; ATP binding; carbamoyl-phosphate synthase (ammonia) activity;
Solyc06g075810.2.1	nadh dehydrogenase	photorespiration; oxidation-reduction process;	mitochondrial respiratory chain complex I;	oxidoreductase activity, acting on NAD(P)H, quinone or similar compound as acceptor; NADH dehydrogenase activity;
Solyc06g076020.2.1	heat shock protein 70	response to stress;		ATP binding;
Solyc06g076090.2.1	act1_tobac ame: full=actin	proteasomal protein catabolic process; actin cytoskeleton organization; gluconeogenesis;	cytoskeleton; mitochondrion; plasmodesma; chloroplast envelope; chloroplast stroma; plasma membrane;	ATP binding; structural constituent of cytoskeleton;
Solyc06g076360.2.1	protein toc75- chloroplastic-like	embryonic morphogenesis; chloroplast organization; ovule development; protein import into chloroplast stroma;	integral to chloroplast outer membrane; vacuolar membrane; Toc complex;	P-P-bond-hydrolysis-driven protein transmembrane transporter activity;
Solyc06g076480.2.1	thylakoid lumenal 15 kda protein chloroplastic-like	pentose-phosphate shunt; carotenoid biosynthetic process; unsaturated fatty acid biosynthetic process; positive regulation of catalytic activity; isopentenyl diphosphate biosynthetic process, methylerythritol 4-phosphate pathway; photosynthesis; defense response to bacterium; chlorophyll biosynthetic process; response to cold;	chloroplast thylakoid lumen; chloroplast thylakoid membrane;	protein binding;
Solyc06g076520.1.1	kda class I heat shock	response to stress;	cytoplasm;
Solyc06g076540.1.1	kda class I heat shock	response to stress;	cytoplasm;
Solyc06g076570.1.1	class I heat shock protein
Solyc06g076650.2.1	cytosolic enolase 3-like	glycolysis;	phosphopyruvate hydratase complex; nucleus;	phosphopyruvate hydratase activity; magnesium ion binding;
Solyc06g076660.2.1	proliferating cell nuclear antigen	regulation of DNA replication;	PCNA complex; nucleus;	DNA polymerase processivity factor activity; DNA binding;
Solyc06g076750.2.1	peptide transporter ptr1-like	oligopeptide transport;	integral to membrane;	transporter activity;
Solyc06g076780.2.1	lysosomal beta glucosidase-like	carbohydrate metabolic process;	extracellular region; cytosol; vacuole;	beta-glucosidase activity;
Solyc06g076880.2.1	Flavoprotein wrbA			identical protein binding
Solyc06g076890.1.1	pleckstrin homology domain-containing protein 1-like	signal transduction;	cytoplasm;	phosphatidylinositol binding;
Solyc06g076940.2.1	NudC domain-containing protein 2
Solyc06g076970.2.1	peptidyl-prolyl cis-trans isomerase cyp19-4-like	protein folding; root development; protein peptidyl-prolyl isomerization;	multivesicular body; Golgi stack; cytoplasmic membrane-bounded vesicle; chloroplast; cytosol; endoplasmic reticulum; mitochondrion;	peptidyl-prolyl cis-trans isomerase activity;
Solyc06g081980.1.1	probable pyridoxal biosynthesis protein pdx1-like	pentose-phosphate shunt; positive regulation of catalytic activity; starch biosynthetic process; response to non-ionic osmotic stress; maltose metabolic process; response to lipid hydroperoxide; pyridoxal phosphate biosynthetic process; hyperosmotic salinity response; response to UV-B; cellular amino acid metabolic process; chlorophyll metabolic process; pyridoxine biosynthetic process;	chloroplast; cytosol; endomembrane system; plasma membrane;	protein heterodimerization activity; protein homodimerization activity; catalytic activity;
Solyc06g082090.2.1	proliferation-associated protein 2g4-like	G2 phase of mitotic cell cycle; pyrimidine ribonucleotide biosynthetic process; RNA methylation; cullin deneddylation; photomorphogenesis; purine nucleotide biosynthetic process; proteolysis; protein import into nucleus;	nucleolus; plasma membrane;	metalloexopeptidase activity; aminopeptidase activity;
Solyc06g082120.2.1	ran-binding protein 1 homolog c-like	intracellular transport;
Solyc06g082220.2.1	rna binding		chloroplast;	nucleic acid binding; nucleotide binding; zinc ion binding;
Solyc06g082580.2.1	eukaryotic translation initiation factor 2 subunit beta-like	translational initiation;	plasma membrane;	translation initiation factor activity;
Solyc06g082660.2.1	26S protease regulatory subunit 6B	ATP binding	cytoplasm	nucleoside-triphosphatase activity
Solyc06g082750.2.1	50s ribosomal protein chloroplastic-like	translation; isopentenyl diphosphate biosynthetic process, methylerythritol 4-phosphate pathway;	ribosome; chloroplast envelope; chloroplast stroma;	rRNA binding; structural constituent of ribosome;
Solyc06g082870.2.1	60s ribosomal protein l5-like	translation; adaxial/abaxial pattern specification; leaf morphogenesis; root morphogenesis; cell proliferation;	nucleolus; chloroplast; vacuole; cytosolic large ribosomal subunit; plasma membrane;	structural constituent of ribosome; 5S rRNA binding;
Solyc06g082920.2.1	probably inactive leucine-rich repeat receptor-like protein kinase at5g48380-like	negative regulation of defense response; protein phosphorylation;	plasma membrane; integral to membrane;	protein kinase activity; ATP binding;
Solyc06g083180.2.1	40s ribosomal protein s8-like	maturation of SSU-rRNA from tricistronic rRNA transcript (SSU-rRNA, 5.8S rRNA, LSU-rRNA); translational elongation;	cytosolic small ribosomal subunit; chloroplast;	rRNA binding; structural constituent of ribosome;
Solyc06g083190.2.1	70 kda peptidyl-prolyl isomerase	response to endoplasmic reticulum stress; seed germination; protein peptidyl-prolyl isomerization; protein folding; response to osmotic stress; N-terminal protein myristoylation; cellular heat acclimation; response to high light intensity; response to hydrogen peroxide;	cytosol; cell periphery;	calmodulin binding; phosphatidylinositol-3-phosphate binding; peptidyl-prolyl cis-trans isomerase activity; phosphatidylinositol-3,5-bisphosphate binding;
Solyc06g083300.2.1	rna binding	transport;	intracellular;	nucleic acid binding; nucleotide binding;
Solyc06g083530.2.1	Vesicle-associated membrane protein 7B			SNAP receptor activity
Solyc06g083580.2.1	probable pectate lyase 15-like		membrane;	pectate lyase activity;
Solyc06g083620.2.1	26s proteasome regulatory subunit 4 homolog a-like	proteasomal ubiquitin-dependent protein catabolic process; proteasome assembly; response to misfolded protein; meristem structural organization; leaf morphogenesis; response to heat; root cap development; meristem growth; response to cadmium ion; maintenance of root meristem identity;	proteasome regulatory particle, base subcomplex; cytoplasm; plasma membrane;	nucleoside-triphosphatase activity; ATP binding;
Solyc06g083690.2.1	glutaredoxin- chloroplastic-like	iron-sulfur cluster assembly; cell redox homeostasis;	chloroplast stroma;	electron carrier activity; glutathione-disulfide reductase activity; protein disulfide oxidoreductase activity;
Solyc06g083790.2.1	succinyl- ligase	ubiquitin-dependent protein catabolic process; succinate metabolic process; response to salt stress; response to misfolded protein; succinyl-CoA metabolic process; methylglyoxal catabolic process to D-lactate; proteasome core complex assembly; tricarboxylic acid cycle; glycolysis; gluconeogenesis; photorespiration; response to cadmium ion;	mitochondrion; Golgi apparatus;	copper ion binding; succinate-CoA ligase (ADP-forming) activity; ATP binding; succinate-CoA ligase (GDP-forming) activity;
Solyc06g083810.2.1	pleckstrin homology domain family a	Golgi organization; glycolipid transport; calcium ion transport; response to salt stress;	plasma membrane; cytosol; plastid;	glycolipid binding; glycolipid transporter activity;
Solyc06g083820.2.1	60s ribosomal protein l14-2-like	translation;	nucleolus; vacuole; plasma membrane; cytosolic large ribosomal subunit; chloroplast; endoplasmic reticulum;	structural constituent of ribosome;
Solyc06g084010.2.1	kh domain-containing protein at4g18375-like	positive regulation of flower development;	nucleus;	RNA binding;
Solyc06g084090.2.1	histone z	defense response to bacterium; regulation of flower development; regulation of DNA methylation; detection of temperature stimulus; nucleosome assembly; chromatin remodeling;	nucleosome; nucleus;	DNA binding; protein heterodimerization activity;
Solyc06g084210.2.1	protein transport protein sec24-like at4g32640-like	response to oxidative stress; intracellular protein transport; ER to Golgi vesicle-mediated transport;	COPII vesicle coat;	zinc ion binding;
Solyc06g084390.2.1	ER auxin binding protein 1			protein binding
Solyc06g084440.2.1	npl4-like protein 1-like		cytosol;
Solyc07g005100.2.1	class v	response to jasmonic acid stimulus; carbohydrate metabolic process; chitin catabolic process; response to abscisic acid stimulus; response to salt stress;	cell wall; extracellular region;	endochitinase activity; exochitinase activity;
Solyc07g005200.2.1	vamp-like protein ykt61-like	protein targeting to vacuole; Golgi organization; membrane fusion; Golgi vesicle transport; mitosis; vacuole organization;	Golgi apparatus; integral to membrane; nucleus; cytosol;
Solyc07g005210.2.1	temperature-induced lipocalin	hyperosmotic salinity response; response to cold; transport; response to heat; response to light stimulus;	Golgi apparatus; plasmodesma; plasma membrane; vacuolar membrane; endoplasmic reticulum; mitochondrion;	transporter activity;
Solyc07g005390.2.1	nadp-dependent glyceraldehyde-3-phosphate dehydrogenase-like	chloroplast relocation; cysteine biosynthetic process; oxidation-reduction process;	cytoplasm;	3-chloroallyl aldehyde dehydrogenase activity; glyceraldehyde-3-phosphate dehydrogenase (NADP+) (non-phosphorylating) activity;
Solyc07g005560.2.1	eukaryotic initiation factor 5a2	translational initiation; translational frameshifting; peptidyl-lysine modification to hypusine; positive regulation of translational termination; positive regulation of translational elongation;		translation initiation factor activity; translation elongation factor activity; ribosome binding;
Solyc07g005600.2.1	transmembrane 9 superfamily member 4-like		integral to membrane;
Solyc07g005640.2.1	26s proteasome non-atpase regulatory subunit 9-like	proteasomal ubiquitin-dependent protein catabolic process; regulation of unidimensional cell growth; intracellular signal transduction; proteasome assembly; response to misfolded protein; DNA endoreduplication;	proteasome regulatory particle;
Solyc07g005760.2.1	hydroxycinnamoyl quinate transferase			hydroxycinnamoyltransferase activity;
Solyc07g005810.2.1	eukaryotic initiation factor iso-4f subunit p82-34-like	translational initiation; spread of virus in host, cell to cell; RNA metabolic process; response to virus;	cytoplasm; nucleus;	DNA binding; translation initiation factor activity;
Solyc07g005940.2.1	v-type proton atpase subunit h-like	protein targeting to vacuole; calcium ion transport; response to salt stress; ATP hydrolysis coupled proton transport; cell morphogenesis; vacuole organization; Golgi organization; Golgi vesicle transport; protein glycosylation; cell growth;	plant-type vacuole; chloroplast; Golgi apparatus; vacuolar proton-transporting V-type ATPase, V1 domain; plasma membrane;	proton-transporting ATPase activity, rotational mechanism; heme binding;
Solyc07g006070.1.1	gdp-l-fucose synthase 2	GDP-L-fucose biosynthetic process; oxidation-reduction process; L-fucose biosynthetic process; oligopeptide transport;	extracellular matrix; extracellular region; cytoplasm;	oxalate oxidase activity; GDP-L-fucose synthase activity; nucleotide binding; coenzyme binding;
Solyc07g006180.2.1	tetratricopeptide repeat protein 1-like	response to stress;	cytoplasm; nucleus;	Hsp90 protein binding;
Solyc07g006280.2.1	Senescence-associated protein		integral to membrane
Solyc07g006500.2.1	Alpha alpha-trehalose-phosphate synthase			alpha,alpha-trehalose-phosphate synthase (UDP-forming) activity;trehalose-phosphatase activity
Solyc07g006530.2.1	adenylosuccinate lyase-like	IMP biosynthetic process;	chloroplast stroma;	N6-(1,2-dicarboxyethyl)AMP AMP-lyase (fumarate-forming) activity; (S)-2-(5-amino-1-(5-phospho-D-ribosyl)imidazole-4-carboxamido)succinate AMP-lyase (fumarate-forming) activity;
Solyc07g006570.2.1	aleurone ribonuclease	leaf senescence; leaf abscission; nucleic acid phosphodiester bond hydrolysis; response to stress;	cytoplasmic membrane-bounded vesicle;	RNA binding; ribonuclease T2 activity;
Solyc07g006650.2.1	xylose isomerase-like	pentose-phosphate shunt; D-xylose metabolic process;	vacuolar membrane; endoplasmic reticulum; Golgi apparatus; plasma membrane;	metal ion binding; xylose isomerase activity;
Solyc07g006790.2.1	dihydrolipoyllysine-residue acetyltransferase component 3 of pyruvate dehydrogenase mitochondrial-like	pyruvate metabolic process; response to cadmium ion;	chloroplast envelope; pyruvate dehydrogenase complex; mitochondrion;	copper ion binding; dihydrolipoyllysine-residue acetyltransferase activity; dihydrolipoyllysine-residue (2-methylpropanoyl)transferase activity;
Solyc07g007120.2.1	Homeobox protein knotted-1-like 3			protein binding
Solyc07g007370.2.1	nedd8 ultimate buster 1-like		nucleus;
Solyc07g007450.2.1	iron-sulfur cluster assembly protein 1-like	iron-sulfur cluster assembly;		iron ion binding; iron-sulfur cluster binding;
Solyc07g007600.2.1	pyrophosphate-energized vacuolar membrane proton pump-like	response to water deprivation; response to salt stress; auxin polar transport; leaf development; proton transport;	mitochondrion; integral to membrane; chloroplast envelope; plant-type vacuole membrane; endosome membrane; plasma membrane;	inorganic diphosphatase activity; hydrogen-translocating pyrophosphatase activity;
Solyc07g007790.2.1	sucrose phosphate synthase	sucrose biosynthetic process;	plasmodesma; plasma membrane; cytosol;	sucrose-phosphate synthase activity;
Solyc07g007870.2.1	12-oxophytodienoate reductase 3	response to wounding; jasmonic acid mediated signaling pathway; response to water deprivation; hyperosmotic salinity response; tryptophan catabolic process; jasmonic acid biosynthetic process; indoleacetic acid biosynthetic process; abscisic acid mediated signaling pathway; oxidation-reduction process; response to ethylene stimulus; response to auxin stimulus; oxylipin biosynthetic process;	peroxisome;	12-oxophytodienoate reductase activity; FMN binding;
Solyc07g007890.2.1	ccr4-not transcription complex subunit 10-like	glucose catabolic process;
Solyc07g007930.2.1	galactinol--sucrose galactosyltransferase 6	response to sucrose stimulus; response to cold; response to oxidative stress; metabolic process; response to fructose stimulus; response to karrikin;	plasmodesma; chloroplast;	raffinose alpha-galactosidase activity; galactinol-raffinose galactosyltransferase activity;
Solyc07g008170.2.1	methyl- -binding domain-containing protein 10-like		nucleus;	DNA binding;
Solyc07g008330.2.1	nucleolar and coiled-body phosphoprotein		nucleolus;
Solyc07g008340.2.1	abc transporter e family member 2-like	ATP catabolic process; protein maturation;		iron-sulfur cluster binding; electron carrier activity; ATP binding; ATPase activity; transporter activity;
Solyc07g008350.2.1	mitochondrial outer membrane protein porin 4-like	transmembrane transport; regulation of anion transport;	plasma membrane; mitochondrial outer membrane;	voltage-gated anion channel activity;
Solyc07g008370.2.1	60s ribosomal protein l7	RNA methylation; translation;	nucleolus; plasmodesma; chloroplast; vacuole; membrane; cytosolic large ribosomal subunit; Golgi apparatus;	structural constituent of ribosome;
Solyc07g008570.2.1	Purple acid phosphatase			protein serine/threonine phosphatase activity;protein binding
Solyc07g008610.1.1	abc transporter f family member 4-like	ATP catabolic process;		organic phosphonate transmembrane-transporting ATPase activity; ATP binding;
Solyc07g008720.2.1	btf3-like transcription factor
Solyc07g008800.2.1	10 kda chaperonin-like	gluconeogenesis; positive regulation of superoxide dismutase activity; protein folding; response to hydrogen peroxide; isopentenyl diphosphate biosynthetic process, methylerythritol 4-phosphate pathway; response to salt stress; glycolysis; response to endoplasmic reticulum stress; response to high light intensity; tryptophan catabolic process; chloroplast organization; response to cadmium ion; re…	chloroplast envelope; apoplast; cytosol; chloroplast stroma; chloroplast thylakoid membrane; mitochondrion;	chaperone binding; copper ion binding; calmodulin binding; ATP binding;
Solyc07g008950.2.1	probable methionine--trna ligase-like	response to cadmium ion; methionyl-tRNA aminoacylation;	cytosol;	methionine-tRNA ligase activity; ATP binding; tRNA binding;
Solyc07g009140.2.1	probable 26s proteasome non-atpase regulatory subunit 6-like	G2 phase of mitotic cell cycle; response to misfolded protein; fatty acid beta-oxidation; proteasomal ubiquitin-dependent protein catabolic process; protein maturation; toxin catabolic process; proteasome core complex assembly; regulation of unidimensional cell growth; root hair elongation; cullin deneddylation; photomorphogenesis; amino acid import; trichome morphogenesis; DNA endoreduplication;…	cytosol; proteasome regulatory particle, lid subcomplex; plasma membrane; nucleus;
Solyc07g009160.2.1	er membrane protein complex subunit 8 9 homolog	embryo development ending in seed dormancy;	endoplasmic reticulum;
Solyc07g009320.2.1	metaxin-related protein	protein import into nucleus; protein targeting to mitochondrion; protein maturation; mRNA export from nucleus;	mitochondrial inner membrane; plastid; mitochondrial outer membrane; nucleus;	protein binding;
Solyc07g014700.2.1	dolichyl-diphosphooligosaccharide--protein glycosyltransferase subunit 2-like	protein N-linked glycosylation via asparagine; cellulose biosynthetic process; response to cold; rRNA processing;	oligosaccharyltransferase complex; mitochondrion; plasmodesma; plant-type cell wall; vacuolar membrane; Golgi apparatus; plasma membrane;	dolichyl-diphosphooligosaccharide-protein glycotransferase activity;
Solyc07g016150.2.1	elongation factor 1-beta	plant-type cell wall assembly; regulation of transcription, DNA-dependent; translational elongation; lignin metabolic process; regulation of cellulose biosynthetic process; response to cadmium ion;	cytosol; eukaryotic translation elongation factor 1 complex; nucleus; plasma membrane;	translation elongation factor activity; DNA binding; sequence-specific DNA binding transcription factor activity;
Solyc07g016200.2.1	20s proteasome subunit pba1	response to misfolded protein; fatty acid beta-oxidation; water transport; proteasomal ubiquitin-dependent protein catabolic process; regulation of plant-type hypersensitive response; response to salt stress; toxin catabolic process; proteasome core complex assembly; hyperosmotic response; Golgi organization; response to zinc ion; glycolysis; response to cadmium ion; response to temperature stimu…	vacuolar membrane; proteasome core complex; cytosol; nucleus;	threonine-type endopeptidase activity;
Solyc07g017490.2.1	protein red-like	RNA splicing;	nucleus;
Solyc07g017510.2.1	Phosphatidylinositol-4-phosphate 5-kinase family protein			1-phosphatidylinositol-4-phosphate 5-kinase activity;phosphatidylinositol binding
Solyc07g017610.2.1	alpha-aminoadipic semialdehyde synthase-like	oxidation-reduction process;		saccharopine dehydrogenase (NADP+, L-lysine-forming) activity; saccharopine dehydrogenase (NADP+, L-glutamate-forming) activity;
Solyc07g017780.2.1	plasma membrane h+-atpase	proton transport; regulation of stomatal movement; response to water deprivation; ATP biosynthetic process; response to abscisic acid stimulus; ATP catabolic process;	vacuole; integral to membrane; plasma membrane; nucleus;	hydrogen-exporting ATPase activity, phosphorylative mechanism; metal ion binding; ATP binding;
Solyc07g017900.2.1	glucose-6-phosphate 1-epimerase-like	carbohydrate metabolic process; response to abscisic acid stimulus;	plant-type cell wall; plasma membrane;	carbohydrate binding; isomerase activity;
Solyc07g018360.2.1	elongation factor ts	hydrogen peroxide catabolic process; carotenoid biosynthetic process; embryo development ending in seed dormancy; isopentenyl diphosphate biosynthetic process, methylerythritol 4-phosphate pathway; chloroplast relocation; translational elongation; ncRNA metabolic process; response to cadmium ion; thylakoid membrane organization;	chloroplast envelope; chloroplast stroma;	translation elongation factor activity;
Solyc07g019440.2.1	adp-glucose pyrophosphorylase large subunit	starch biosynthetic process; glycogen biosynthetic process;	cytosol; amyloplast; chloroplast;	ATP binding; glucose-1-phosphate adenylyltransferase activity;
Solyc07g020860.2.1	thioredoxin-dependent peroxidase 1	toxin catabolic process; response to oxidative stress; response to cadmium ion; oxidation-reduction process;	plasma membrane; chloroplast; cytosol;	metal ion binding; heme binding; peroxidase activity; peroxiredoxin activity;
Solyc07g021540.2.1	gem-like protein 1-like	protein targeting to vacuole; membrane fusion; endosomal transport; vesicle-mediated transport;
Solyc07g026770.2.1	hydrogen-transporting atp rotational	ATP synthesis coupled proton transport; protein targeting to mitochondrion;	plastid; mitochondrial proton-transporting ATP synthase complex, coupling factor F(o);	hydrogen ion transmembrane transporter activity;
Solyc07g032740.2.1	aspartate chloroplastic-like	response to misfolded protein; fatty acid beta-oxidation; proteasomal ubiquitin-dependent protein catabolic process; ethylene biosynthetic process; toxin catabolic process; proteasome core complex assembly; root hair elongation; aspartate metabolic process; glutamate metabolic process; 2-oxoglutarate metabolic process; response to cytokinin stimulus;	plastid; cell wall; peroxisome; cytosol; plasma membrane;	L-aspartate:2-oxoglutarate aminotransferase activity; L-phenylalanine:2-oxoglutarate aminotransferase activity; pyridoxal phosphate binding; copper ion binding;
Solyc07g037960.1.1	ectonucleotide pyrophosphatase phosphodiesterase family member 3-like	methionine biosynthetic process; nucleotide metabolic process; RNA splicing, via endonucleolytic cleavage and ligation;	vacuole; nucleus;	phosphodiesterase I activity;
Solyc07g039450.2.1	Density-regulated protein			protein binding;RNA binding factor activity
Solyc07g040720.2.1	Serine/threonine kinase			protein serine/threonine kinase activity
Solyc07g041150.2.1	unconventional myosin-va-like	gynoecium development; root hair cell tip growth; peroxisome localization; fruit development; cell division; leaf pavement cell development; mitochondrion localization; trichome branching; Golgi localization; actin filament-based movement;	myosin complex; plasmodesma;	ATP binding; motor activity; actin binding;
Solyc07g041310.2.1	40s ribosomal protein s3-3-like	translation;	small ribosomal subunit;	structural constituent of ribosome; RNA binding;
Solyc07g041490.1.1	stress responsive alpha-beta barrel domain protein	response to jasmonic acid stimulus; methionine biosynthetic process; defense response to fungus, incompatible interaction; RNA splicing, via endonucleolytic cleavage and ligation; glucosinolate biosynthetic process; cysteine biosynthetic process;	cytosol; peroxisome; chloroplast stroma;
Solyc07g041730.2.1	Mps one binder kinase activator-like 1A			kinase binding
Solyc07g041870.2.1	tubulin--tyrosine ligase-like protein 12-like	transcription factor import into nucleus; cellular protein modification process;	cytosol; chloroplast; apoplast;	nutrient reservoir activity; manganese ion binding; tubulin-tyrosine ligase activity;
Solyc07g041900.2.1	cysteine protease	proteolysis;	vacuole;	cysteine-type peptidase activity;
Solyc07g042250.2.1	20 kda chloroplastic-like	gluconeogenesis; positive regulation of superoxide dismutase activity; protein folding; isopentenyl diphosphate biosynthetic process, methylerythritol 4-phosphate pathway; response to salt stress; glycolysis; chloroplast organization; response to cadmium ion; response to cold; cysteine biosynthetic process; ovule development;	chloroplast envelope; apoplast; chloroplast stroma; chloroplast thylakoid membrane; mitochondrion;	copper ion binding; calmodulin binding; ATP binding;
Solyc07g042440.2.1	peroxiredoxin q	oxidation-reduction process; rRNA processing; chlorophyll biosynthetic process; carotenoid biosynthetic process; glucosinolate biosynthetic process; cysteine biosynthetic process;	chloroplast envelope; chloroplast stromal thylakoid; chloroplast thylakoid membrane; plastoglobule;	peroxidase activity; peroxiredoxin activity;
Solyc07g042550.2.1	sucrose synthase	biosynthetic process; sucrose metabolic process;		sucrose synthase activity;
Solyc07g042570.2.1	eukaryotic translation initiation factor 3 subunit k-like	formation of translation preinitiation complex; rRNA processing; regulation of translational initiation;	cytosol; eukaryotic 43S preinitiation complex; eukaryotic translation initiation factor 3 complex; eukaryotic 48S preinitiation complex; nucleus;	translation initiation factor activity; ribosome binding;
Solyc07g042620.2.1	Prefoldin subunit 1			protein binding;sequence-specific DNA binding transcription factor activity
Solyc07g043310.2.1	uncharacterized aminotransferase y4ub-like	root development; inositol metabolic process; response to misfolded protein; beta-alanine catabolic process; fatty acid beta-oxidation; glutamine metabolic process; gamma-aminobutyric acid catabolic process; proteasomal ubiquitin-dependent protein catabolic process; fruit development; calcium ion transport; response to salt stress; toxin catabolic process; proteasome core complex assembly; pollen…	vacuolar membrane; chloroplast; Golgi apparatus; plasma membrane; mitochondrion;	4-aminobutyrate:pyruvate transaminase activity; zinc ion binding; cobalt ion binding; N2-acetyl-L-ornithine:2-oxoglutarate 5-aminotransferase activity; pyridoxal phosphate binding;
Solyc07g043320.2.1	myosin-related family protein	response to cadmium ion; response to abscisic acid stimulus;	plasma membrane;
Solyc07g043570.2.1	uncharacterized oxidoreductase chloroplastic-like	oxidation-reduction process;	plastoglobule; chloroplast envelope; chloroplast thylakoid membrane;	alditol:NADP+ 1-oxidoreductase activity;
Solyc07g044760.2.1	dead-box atp-dependent rna helicase 53-like	Group II intron splicing; response to cold;	cell wall; protein complex; mitochondrion; nucleolus;	nucleic acid binding; ATP-dependent helicase activity; ATP binding;
Solyc07g044810.2.1	endoplasmic reticulum-golgi intermediate compartment protein 3-like		endoplasmic reticulum;
Solyc07g044840.2.1	-bisphosphoglycerate-independent phosphoglycerate mutase-like	response to cold; response to cadmium ion; glycolysis;	plasma membrane; mitochondrial envelope; chloroplast; cytosol; apoplast;	manganese ion binding; phosphoglycerate mutase activity;
Solyc07g044860.2.1	photosystem Ⅱ subunit p-1	regulation of proton transport; negative regulation of defense response; response to far red light; detection of biotic stimulus; response to sucrose stimulus; jasmonic acid mediated signaling pathway; salicylic acid biosynthetic process; systemic acquired resistance, salicylic acid mediated signaling pathway; regulation of plant-type hypersensitive response; response to red light; regulation of …	chloroplast envelope; apoplast; chloroplast photosystem II; chloroplast stroma; oxygen evolving complex; extrinsic to membrane; chloroplast thylakoid lumen;	calcium ion binding; poly(U) RNA binding;
Solyc07g045210.1.1	uncharacterized loc101217823
Solyc07g045230.2.1	Hydroxyproline-rich glycoprotein family protein-like			protein binding;ribonuclease III activity
Solyc07g045240.2.1	rna-binding family protein isoform 1			nucleotide binding; RNA binding;
Solyc07g045290.2.1	long chain acyl- synthetase 8-like	fatty acid biosynthetic process; long-chain fatty acid metabolic process;	chloroplast envelope; Golgi apparatus; endoplasmic reticulum;	long-chain fatty acid-CoA ligase activity;
Solyc07g045350.2.1	acetyl- cytosolic 1-like	metabolic process;		acetyl-CoA C-acetyltransferase activity;
Solyc07g045440.1.1	fasciclin-like arabinogalactan protein 2-like	brassinosteroid biosynthetic process; root hair elongation; response to salt stress; acetyl-CoA metabolic process; calcium ion transport; Golgi organization; sterol biosynthetic process;	vacuolar membrane; anchored to plasma membrane;
Solyc07g047790.2.1	heat shock protein 90-like	protein folding; response to stress;	cell wall; chloroplast stroma; mitochondrion;	ATP binding; unfolded protein binding;
Solyc07g047800.2.1	alcohol dehydrogenase	oxidation-reduction process;	peroxisome;	nucleotide binding; alcohol dehydrogenase (NAD) activity;
Solyc07g047850.2.1	chlorophyll a b binding protein	response to red light; protein-chromophore linkage; response to blue light; response to far red light; photosynthesis, light harvesting;	photosystem I; integral to membrane; chloroplast envelope; chloroplast thylakoid membrane; photosystem II; plastoglobule; plasma membrane;	chlorophyll binding; metal ion binding;
Solyc07g047970.2.1	sec12-like protein 2-like	oxidation-reduction process;	integral to endoplasmic reticulum membrane; plasma membrane;	2-alkenal reductase [NAD(P)] activity;
Solyc07g049150.2.1	Ribonuclease III family protein
Solyc07g049260.2.1	uba and ubx domain-containing protein at4g15410-like
Solyc07g049450.2.1	protein disulfide isomerase-like 2-3-like	protein folding; response to endoplasmic reticulum stress; cell redox homeostasis; glycerol ether metabolic process;	plant-type cell wall; vacuole; cytoplasmic membrane-bounded vesicle; plasma membrane; extracellular region; endoplasmic reticulum;	electron carrier activity; protein disulfide isomerase activity; protein disulfide oxidoreductase activity;
Solyc07g049530.2.1	1-aminocyclopropane-1-carboxylate oxidase	ethylene biosynthetic process; defense response; fruit ripening; oxidation-reduction process;		metal ion binding; L-ascorbic acid binding; 1-aminocyclopropane-1-carboxylate oxidase activity; oxidoreductase activity, acting on paired donors, with incorporation or reduction of molecular oxygen, 2-oxoglutarate as one donor, and incorporation of one atom each of oxygen into both donors;
Solyc07g049690.2.1	fatty acid hydroperoxide lyase	indoleacetic acid biosynthetic process; fatty acid metabolic process; oxidation-reduction process; response to wounding; tryptophan catabolic process;	chloroplast envelope;	lyase activity; oxidoreductase activity, acting on paired donors, with incorporation or reduction of molecular oxygen; electron carrier activity; monooxygenase activity; heme binding; iron ion binding;
Solyc07g049730.2.1	at1g05070 t7a14_6	virus induced gene silencing; vegetative phase change;	endosome; Golgi apparatus; trans-Golgi network;
Solyc07g051850.2.1	aspartic proteinase	lipid metabolic process; protein targeting to vacuole; response to salt stress; response to temperature stimulus; proteolysis; hyperosmotic response; water transport; organ development; Golgi organization; glycolysis; response to cadmium ion;	cytosol; plasmodesma; extracellular region; vacuole;	aspartic-type endopeptidase activity;
Solyc07g052350.2.1	aconitate cytoplasmic-like	response to oxidative stress; nitrate transport; proteasomal protein catabolic process; cytoskeleton organization; aerobic respiration; response to nitrate; glycolysis; gluconeogenesis; isocitrate metabolic process; citrate metabolic process; protein N-linked glycosylation;	cytosol; chloroplast;	citrate dehydratase activity; copper ion binding; isocitrate hydro-lyase (cis-aconitate-forming) activity; 4 iron, 4 sulfur cluster binding;
Solyc07g052960.1.1	GRAS family transcription factor			sequence-specific DNA binding transcription factor activity
Solyc07g053150.2.1	Protein cyaY			ferrous iron binding;iron chaperone activity
Solyc07g053260.2.1	14-3-3 protein			protein domain specific binding;
Solyc07g053280.2.1	ketol-acid reductoisomerase	oxidation-reduction process; purine nucleotide biosynthetic process; response to salt stress; glycolysis; gluconeogenesis; branched-chain amino acid biosynthetic process; response to cadmium ion;	cytosol; cell wall; mitochondrion; chloroplast envelope; chloroplast stroma; apoplast;	copper ion binding; ketol-acid reductoisomerase activity; nucleotide binding; isomerase activity; coenzyme binding;
Solyc07g053310.2.1	Adaptin ear-binding coat-associated protein 1			protein binding;ATPase activity, coupled to transmembrane movement of substances
Solyc07g053540.1.1	fasciclin-like arabinogalactan protein 9		anchored to plasma membrane;
Solyc07g053650.2.1	26s proteasome non-atpase regulatory subunit 2 1a-like	proteasomal ubiquitin-dependent protein catabolic process; proteasome assembly; regulation of cell cycle; response to misfolded protein; cytoskeleton organization; regulation of protein catabolic process; gluconeogenesis; gravitropism; regulation of catalytic activity;	cytosol; proteasome regulatory particle, base subcomplex; plasmodesma; nucleus; plasma membrane;	ubiquitin binding; enzyme regulator activity;
Solyc07g053690.2.1	dna-binding family protein	photorespiration; ubiquitin-dependent protein catabolic process; proteasome core complex assembly; response to misfolded protein;	nucleus; cytosol;
Solyc07g053710.2.1	Tyrosine aminotransferase			L-tyrosine:2-oxoglutarate aminotransferase activity
Solyc07g053830.2.1	carrier protein mitochondrial-like	transmembrane transport; mitochondrial transport; response to endoplasmic reticulum stress; purine nucleotide transport; systemic acquired resistance;	integral to membrane; mitochondrial inner membrane; chloroplast envelope;	ATP:ADP antiporter activity;
Solyc07g054210.2.1	protochlorophyllide chloroplastic-like	oxidation-reduction process; chlorophyll biosynthetic process; photosynthesis;	chloroplast envelope; chloroplast thylakoid membrane;	NADPH dehydrogenase activity; protochlorophyllide reductase activity;
Solyc07g054290.1.1	thylakoid lumenal protein chloroplastic-like	rRNA processing; plastid organization; photosystem II assembly; photosystem II repair; regulation of protein dephosphorylation;	chloroplast photosystem II; chloroplast thylakoid lumen;
Solyc07g054820.2.1	protein thylakoid chloroplastic-like	G-protein coupled receptor signaling pathway; phosphatidylglycerol biosynthetic process; regulation of protein dephosphorylation; photosystem II assembly; isopentenyl diphosphate biosynthetic process, methylerythritol 4-phosphate pathway; chloroplast relocation; defense response to bacterium; photosynthetic electron transport in photosystem I; sugar mediated signaling pathway; regulation of trans…	stromule; integral to membrane; chloroplast outer membrane; chloroplast stroma; photosystem II; chloroplast thylakoid membrane; plastid inner membrane;	protein binding;
Solyc07g055060.2.1	phosphoenolpyruvate carboxylase	tricarboxylic acid cycle; carbon fixation;		2-alkenal reductase [NAD(P)] activity; phosphoenolpyruvate carboxylase activity;
Solyc07g055200.2.1	Kinase family protein	protein phosphorylation
Solyc07g055210.2.1	aspartate mitochondrial-like	pyrimidine ribonucleotide biosynthetic process; cellular amino acid metabolic process; response to cadmium ion;	mitochondrion;	copper ion binding; L-aspartate:2-oxoglutarate aminotransferase activity; L-phenylalanine:2-oxoglutarate aminotransferase activity; pyridoxal phosphate binding;
Solyc07g055290.2.1	ras-related protein rab11d-like	photoperiodism, flowering; GTP catabolic process; intracellular protein transport; hyperosmotic salinity response; vesicle-mediated transport; small GTPase mediated signal transduction; response to auxin stimulus;	vacuolar membrane; trans-Golgi network; plasma membrane;	GTP binding; GTPase activity;
Solyc07g055320.2.1	atp-dependent zinc metalloprotease ftsh chloroplastic-like	cell division; thylakoid membrane organization; proteolysis; photoinhibition; protein catabolic process;	thylakoid lumen; integral to membrane; chloroplast envelope; chloroplast thylakoid membrane;	zinc ion binding; metalloendopeptidase activity; ATP binding; microtubule-severing ATPase activity;
Solyc07g055860.2.1	serine threonine-protein phosphatase 5	nucleocytoplasmic transport; chloroplast-nucleus signaling pathway; red or far-red light signaling pathway; response to cadmium ion; protein dephosphorylation; negative regulation of chlorophyll biosynthetic process;	integral to endoplasmic reticulum membrane; nuclear speck; nuclear membrane; cytosol; plasmodesma;	protein binding; metal ion binding; tetrapyrrole binding; protein serine/threonine phosphatase activity;
Solyc07g056140.2.1	adp-glucose pyrophosphorylase small subunit	regulation of proton transport; pentose-phosphate shunt; photorespiration; response to far red light; response to sucrose stimulus; positive regulation of catalytic activity; embryo development ending in seed dormancy; starch biosynthetic process; response to red light; isopentenyl diphosphate biosynthetic process, methylerythritol 4-phosphate pathway; maltose metabolic process; photoperiodism, f…	apoplast; heterotetrameric ADPG pyrophosphorylase complex; amyloplast; chloroplast stroma;	glucose-1-phosphate adenylyltransferase activity; ATP binding;
Solyc07g056220.2.1	vacuolar protein sorting-associated protein 16 homolog	glucuronoxylan metabolic process; protein desumoylation; protein targeting to vacuole; vegetative to reproductive phase transition of meristem; xylan biosynthetic process; Golgi organization; vacuole organization; hydrogen peroxide biosynthetic process; protein N-linked glycosylation;	plant-type vacuole membrane;
Solyc07g056370.2.1	tropomyosin- isoform 1	mitochondrion organization;	vacuolar membrane; integral to mitochondrial outer membrane; cytosol; plastid;
Solyc07g056420.2.1	probable glutathione s-transferase	auxin mediated signaling pathway;		peroxidase activity; glutathione transferase activity;
Solyc07g056490.2.1	probable glutathione s-transferase	auxin mediated signaling pathway;		glutathione transferase activity;
Solyc07g056500.2.1	probable glutathione s-transferase	auxin mediated signaling pathway;		peroxidase activity; glutathione transferase activity;
Solyc07g056510.2.1	glutathione s-			glutathione transferase activity; peroxidase activity; lactoylglutathione lyase activity;
Solyc07g056540.2.1	aldolase-type tim barrel family protein isoform 1	oxidation-reduction process; defense response to bacterium; hydrogen peroxide biosynthetic process;	peroxisome; plasmodesma; chloroplast stroma; vacuole; cytosolic ribosome; membrane; nucleus; apoplast;	glycolate oxidase activity; FMN binding;
Solyc07g061790.2.1	heme-binding protein 2-like		cytoplasmic membrane-bounded vesicle; vacuole; plasma membrane;
Solyc07g061800.2.1	heme-binding protein 2-like	glucosinolate biosynthetic process;	cytoplasmic membrane-bounded vesicle; plasma membrane; vacuolar membrane; chloroplast;
Solyc07g061990.2.1	solanesyl diphosphate synthase	isoprenoid biosynthetic process; ubiquinone biosynthetic process; photosynthesis;	chloroplast; endoplasmic reticulum;	trans-hexaprenyltranstransferase activity; trans-octaprenyltranstransferase activity;
Solyc07g062060.2.1	peptide methionine sulfoxide reductase chloroplastic-like	oxidation-reduction process; response to oxidative stress;	chloroplast stroma;	peptide-methionine (R)-S-oxide reductase activity; peptide-methionine (S)-S-oxide reductase activity;
Solyc07g062130.2.1	probable rhamnose biosynthetic enzyme 1-like	response to sucrose stimulus; response to UV-B; extracellular polysaccharide biosynthetic process; UDP-rhamnose biosynthetic process; flavonol biosynthetic process; auxin efflux;	cytosol; plasmodesma; chloroplast;	dTDP-4-dehydrorhamnose reductase activity; UDP-glucose 4,6-dehydratase activity; UDP-L-rhamnose synthase activity; nucleotide binding; coenzyme binding; dTDP-glucose 4,6-dehydratase activity;
Solyc07g062190.2.1	50s ribosomal protein chloroplastic-like	translation; protein targeting to chloroplast; embryo development ending in seed dormancy;	ribosome; chloroplast envelope; thylakoid; chloroplast stroma;	structural constituent of ribosome;
Solyc07g062470.2.1	Light-dependent short hypocotyls 1
Solyc07g062490.1.1	epidermis-specific secreted glycoprotein ep1-like	recognition of pollen; water transport;	extracellular region;
Solyc07g062500.2.1	secologanin synthase-like	oxidation-reduction process;		heme binding; oxidoreductase activity, acting on paired donors, with incorporation or reduction of molecular oxygen; monooxygenase activity; iron ion binding; electron carrier activity;
Solyc07g062530.2.1	phosphoenolpyruvate carboxylase	carbon fixation; tricarboxylic acid cycle; photosynthesis;	cytosol; apoplast;	2-alkenal reductase [NAD(P)] activity; phosphoenolpyruvate carboxylase activity;
Solyc07g062570.2.1	ubiquitin-conjugating enzyme e2 35-like	postreplication repair; ubiquitin-dependent protein catabolic process; root epidermal cell differentiation; response to iron ion; protein ubiquitination; response to cadmium ion;	cytosol; UBC13-MMS2 complex; chloroplast; nucleus; plasma membrane;	ubiquitin-protein ligase activity; protein binding;
Solyc07g062610.2.1	dj-1 family protein	response to cadmium ion; protein glycosylation; response to arsenic-containing substance;	vacuole; plasma membrane; chloroplast stroma;	glyoxalase III activity;
Solyc07g062650.2.1	mitochondrial malate dehydrogenase	response to salt stress; defense response to bacterium; response to cold; malate metabolic process; tricarboxylic acid cycle; cellular carbohydrate metabolic process; hyperosmotic response; water transport; Golgi organization; glycolysis; gluconeogenesis; response to cadmium ion;	cell wall; mitochondrion; chloroplast; membrane; apoplast;	copper ion binding; L-malate dehydrogenase activity; nucleotide binding;
Solyc07g062700.2.1	sodium calcium exchanger family protein	transmembrane transport; cellular response to salt stress; hydrogen peroxide catabolic process; calcium ion homeostasis; Golgi organization; vacuole organization;	integral to membrane; plant-type vacuole; plasmodesma; vacuolar membrane; chloroplast;	calcium:sodium antiporter activity; calcium ion binding;
Solyc07g062970.2.1	protein phosphatase 2c 39	protein dephosphorylation;		metal ion binding; protein serine/threonine phosphatase activity;
Solyc07g063040.2.1	probable bifunctional methylthioribulose-1-phosphate dehydratase enolase-phosphatase e1 1-like	L-methionine salvage from methylthioadenosine;	chloroplast stroma;	methylthioribulose 1-phosphate dehydratase activity; acireductone synthase activity; magnesium ion binding;
Solyc07g063100.2.1	proton pump-interactor 1-like	monovalent inorganic cation transport; membrane organization; regulation of programmed cell death; intracellular transport; regulation of ion transport; amino acid transport;	endoplasmic reticulum; plasma membrane;
Solyc07g063190.2.1	thioredoxin chloroplastic-like	cell redox homeostasis; glycerol ether metabolic process;	chloroplast part; thylakoid;	electron carrier activity; protein disulfide oxidoreductase activity;
Solyc07g063650.2.1	ubiquitin carboxyl-terminal hydrolase 14-like	ubiquitin-dependent protein catabolic process; root hair elongation; protein deubiquitination; embryo development ending in seed dormancy;	cytosol;	ubiquitin thiolesterase activity; omega peptidase activity; zinc ion binding; ubiquitin-specific protease activity;
Solyc07g063740.2.1	Ferredoxin-like
Solyc07g064130.1.1	polyubiquitin 10	protein ubiquitination; ubiquitin-dependent protein catabolic process; response to salicylic acid stimulus; aging;	cytoplasm; nucleus;
Solyc07g064160.2.1	thiamine thiazole synthase chloroplastic-like	thiazole biosynthetic process; response to cold; thiamine biosynthetic process; response to DNA damage stimulus;	cytosol; mitochondrion; chloroplast envelope; thylakoid; chloroplast stroma; stromule;	zinc ion binding; protein homodimerization activity;
Solyc07g064170.2.1	Pectinesterase		cell wall	pectinesterase activity
Solyc07g064180.2.1	pectin methylesterase	cell wall modification; fruit ripening; negative regulation of catalytic activity; pectin catabolic process;	plasma membrane; cell wall; extracellular region;	pectinesterase activity; aspartyl esterase activity; enzyme inhibitor activity;
Solyc07g064280.2.1	tryptophan synthase beta chain chloroplastic-like	indoleacetic acid biosynthetic process; response to oxidative stress; response to salt stress; tryptophan biosynthetic process;	chloroplast envelope; chloroplast stroma; plasma membrane;	tryptophan synthase activity; pyridoxal phosphate binding;
Solyc07g064510.2.1	polyadenylate-binding protein rbp45-like	mRNA processing;	nucleus;	nucleotide binding; poly(A) RNA binding;
Solyc07g064590.2.1	otu-like cysteine protease family protein		cytosol;	cysteine-type peptidase activity;
Solyc07g064600.2.1	ribonuclease uk114-like	response to salt stress; glycolysis; gluconeogenesis; glucosinolate biosynthetic process;	mitochondrion; chloroplast envelope; thylakoid; chloroplast stroma; vacuole;	deaminase activity; endoribonuclease activity;
Solyc07g064610.2.1	calcium-dependent protein kinase	protein phosphorylation;		calmodulin-dependent protein kinase activity; calcium ion binding; ATP binding;
Solyc07g064690.1.1	Unknown Protein
Solyc07g064800.2.1	dihydrolipoamide succinyltransferase	response to oxidative stress; response to endoplasmic reticulum stress; systemic acquired resistance; tricarboxylic acid cycle; response to cadmium ion;	mitochondrion; oxoglutarate dehydrogenase complex; cytosolic ribosome; membrane; Golgi apparatus;	zinc ion binding; dihydrolipoyllysine-residue succinyltransferase activity;
Solyc07g064810.2.1	imidazole glycerol phosphate synthase chloroplastic-like	histidine biosynthetic process; pyrimidine ribonucleotide biosynthetic process;	chloroplast stroma;	imidazoleglycerol-phosphate synthase activity; oxo-acid-lyase activity; isomerase activity;
Solyc07g064880.2.1	small ubiquitin-related modifier 2-like
Solyc07g064950.2.1	trigger factor-like protein tig-like	stomatal complex morphogenesis; carotenoid biosynthetic process; protein folding; starch biosynthetic process; isopentenyl diphosphate biosynthetic process, methylerythritol 4-phosphate pathway; chloroplast relocation; maltose metabolic process; protein transport; mRNA modification; ncRNA metabolic process; protein peptidyl-prolyl isomerization; thylakoid membrane organization;	chloroplast envelope; chloroplast stroma;	peptidyl-prolyl cis-trans isomerase activity;
Solyc07g064970.2.1	microtubule-associated protein map65-1a	microtubule bundle formation; cytokinesis; microtubule nucleation; positive regulation of microtubule polymerization;	cortical microtubule, transverse to long axis; preprophase band; spindle; phragmoplast; nucleus;	microtubule binding;
Solyc07g065010.2.1	bpi lbp family protein at1g04970-like		extracellular region; vacuolar membrane; plasma membrane;	lipid binding;
Solyc07g065050.2.1	plastid-dividing ring protein	microtubule-based process; pyrimidine ribonucleotide biosynthetic process; chloroplast fission; chloroplast relocation; cell division; GTP catabolic process; protein polymerization; response to blue light;	microtubule; chloroplast stroma; chloroplast thylakoid membrane;	structural molecule activity; protein self-association; GTP binding; identical protein binding; GTPase activity;
Solyc07g065090.1.1	polygalacturonase inhibiting protein		cell wall; apoplast;
Solyc07g065170.2.1	40s ribosomal protein s8-like	translation; oxidation-reduction process;	cell wall; nucleolus; chloroplast; cytosolic ribosome; plasma membrane;	structural constituent of ribosome; oxidoreductase activity, acting on paired donors, with incorporation or reduction of molecular oxygen; electron carrier activity; heme binding; iron ion binding;
Solyc07g065220.1.1	c2 domain-containing protein		nucleus;
Solyc07g065230.1.1	c2 domain-containing family protein
Solyc07g065540.1.1	Fasciclin-like arabinogalactan protein 10
Solyc07g065840.2.1	molecular chaperone hsp90-1	protein folding; defense response signaling pathway, resistance gene-dependent;	cytoplasm;	ATP binding; unfolded protein binding;
Solyc07g065950.2.1	enhancer of mrna-decapping protein 4-like
Solyc07g066150.1.1	photosystem I reaction center subunit chloroplastic-like	photosynthetic electron transport in photosystem I; protein stabilization; photosystem I stabilization; cellular cation homeostasis; divalent metal ion transport; cysteine biosynthetic process; photosynthetic NADP+ reduction;	chloroplast envelope; chloroplast photosystem I;	chlorophyll binding;
Solyc07g066170.2.1	WPP domain-interacting protein 1
Solyc07g066310.2.1	photosystem ii 10 kda chloroplastic	response to sucrose stimulus; response to red light; response to blue light; photosystem II oxygen evolving complex assembly; regulation of proton transport; response to far red light; response to high light intensity; cysteine biosynthetic process;	chloroplast thylakoid membrane; oxygen evolving complex;	protein binding;
Solyc07g066430.2.1	gtp-dependent nucleic acid-binding	heme biosynthetic process;	chloroplast stroma;	GTP binding;
Solyc07g066470.2.1	porphobilinogen chloroplastic-like	photosynthesis, light reaction; pentose-phosphate shunt; salicylic acid biosynthetic process; ubiquinone biosynthetic process; isopentenyl diphosphate biosynthetic process, methylerythritol 4-phosphate pathway; protoporphyrinogen IX biosynthetic process; defense response to bacterium; chlorophyll biosynthetic process; peptidyl-pyrromethane cofactor linkage; leaf morphogenesis; defense response, i…	chloroplast envelope; apoplast; chloroplast stroma;	hydroxymethylbilane synthase activity;
Solyc07g066580.2.1	mercaptopyruvate sulfurtransferase-like protein	methionine biosynthetic process; aging; RNA splicing, via endonucleolytic cleavage and ligation; glucosinolate biosynthetic process; embryo development ending in seed dormancy;	chloroplast;	thiosulfate sulfurtransferase activity; 3-mercaptopyruvate sulfurtransferase activity;
Solyc07g066600.2.1	phosphoglycerate cytosolic-like	response to endoplasmic reticulum stress; glycolysis; phosphorylation; response to arsenic-containing substance; response to cadmium ion;	cytosol; plasmodesma; vacuolar membrane; chloroplast stroma; nucleus; plasma membrane; apoplast;	phosphoglycerate kinase activity; ATP binding;
Solyc07g066610.2.1	phosphoglycerate kinase	starch biosynthetic process; cellular cation homeostasis; maltose metabolic process; phosphorylation; glycolysis; reductive pentose-phosphate cycle; divalent metal ion transport; response to cadmium ion; response to cold; cysteine biosynthetic process;	chloroplast envelope; apoplast; stromule; membrane; cell wall; cytosol; chloroplast stroma; thylakoid; nucleus; mitochondrion;	ATP binding; phosphoglycerate kinase activity;
Solyc07g066650.2.1	dcn1-like protein 2-like
Solyc08g005070.2.1	probable adp-ribosylation factor gtpase-activating protein agd8-like	embryo development ending in seed dormancy; regulation of ARF GTPase activity; pollen development; response to abscisic acid stimulus;	cytosol; nucleus;	zinc ion binding; DNA binding; ARF GTPase activator activity;
Solyc08g005630.2.1	Glucose-methanol-choline oxidoreductase			electron carrier activity;long-chain-alcohol oxidase activity
Solyc08g005770.2.1	Alcohol acetyltransferase			acetyl CoA:(Z)-3-hexen-1-ol acetyltransferase activity
Solyc08g005800.2.1	protein notum homolog			carboxylesterase activity;
Solyc08g005970.2.1	protein arginine n-methyltransferase -like	response to freezing; embryo development ending in seed dormancy; mRNA export from nucleus; phosphorylation; floral organ formation; photomorphogenesis; histone arginine methylation; embryo sac egg cell differentiation; lipid storage; sugar mediated signaling pathway; meristem structural organization; protein ubiquitination; seed germination; maintenance of meristem identity; vegetative to reprod…	cytosol;	kinase activity; histone-arginine N-methyltransferase activity;
Solyc08g006010.2.1	wd repeat domain phosphoinositide-interacting protein 3-like	response to oxidative stress; response to starvation; response to water deprivation; response to salt stress; protein import into peroxisome matrix; cellular macromolecule catabolic process; fatty acid beta-oxidation; leaf senescence; autophagic cell death; defense response to fungus; autophagy;	cytosol; organelle membrane; nucleus;	protein binding; phosphatidylinositol-3,5-bisphosphate binding;
Solyc08g006030.2.1	dna repair atpase-related family protein		plasma membrane; endoplasmic reticulum;
Solyc08g006060.2.1	probable protein phosphatase 2c 60-like	protein dephosphorylation; response to symbiotic fungus; galactolipid biosynthetic process; cellular response to water deprivation; response to abscisic acid stimulus; cellular response to phosphate starvation;	protein serine/threonine phosphatase complex; nucleus; plasma membrane;	metal ion binding; protein serine/threonine phosphatase activity;
Solyc08g006090.2.1	peptidyl-prolyl cis-trans isomerase-like 3-like	protein folding; protein peptidyl-prolyl isomerization;	nucleus;	peptidyl-prolyl cis-trans isomerase activity;
Solyc08g006110.2.1	Opaque 2			protein heterodimerization activity;DNA binding
Solyc08g006430.2.1	sarcosine oxidase	tetrahydrofolate metabolic process; oxidation-reduction process;	cytoplasm;	sarcosine oxidase activity;
Solyc08g006510.2.1	catalytic coenzyme binding protein	cellular metabolic process;	mitochondrion; plasma membrane;	catalytic activity; coenzyme binding; nucleotide binding;
Solyc08g006540.2.1	peptidyl-prolyl cis-trans isomerase chloroplastic-like isoform 1	stomatal complex morphogenesis; protein peptidyl-prolyl isomerization; protein folding; isopentenyl diphosphate biosynthetic process, methylerythritol 4-phosphate pathway; chlorophyll biosynthetic process; carotenoid biosynthetic process; unsaturated fatty acid biosynthetic process;	membrane; chloroplast thylakoid lumen;	peptidyl-prolyl cis-trans isomerase activity; FK506 binding; protein binding;
Solyc08g006650.2.1	er membrane protein complex subunit 4-like		integral to membrane; endoplasmic reticulum;
Solyc08g006720.2.1	glutathione peroxidase	toxin catabolic process; response to oxidative stress; oxidation-reduction process; response to karrikin;	chloroplast envelope; chloroplast stroma; chloroplast thylakoid membrane;	glutathione peroxidase activity;
Solyc08g006770.2.1	probable 2-oxoglutarate fe -dependent dioxygenase-like	flavonol biosynthetic process; oxidation-reduction process;		leucocyanidin oxygenase activity; iron ion binding; oxidoreductase activity, acting on single donors with incorporation of molecular oxygen, incorporation of two atoms of oxygen; flavonol synthase activity;
Solyc08g006780.2.1	nucleoid-associated protein synpcc7942_0464-like	methylglyoxal catabolic process to D-lactate;	chloroplast envelope; chloroplast stroma; chloroplast thylakoid membrane;
Solyc08g006900.2.1	Ribosomal protein L32		ribosome
Solyc08g007220.2.1	hyaluronan mrna binding family isoform 1		cytoplasm; intracellular membrane-bounded organelle;
Solyc08g007320.2.1	tryptophan rna-binding attenuator		endoplasmic reticulum;
Solyc08g007420.2.1	L-lactate dehydrogenase			L-lactate dehydrogenase activity
Solyc08g008210.2.1	v-type proton atpase subunit e-like	response to salt stress; defense response to bacterium; response to cold; Golgi organization; ATP hydrolysis coupled proton transport; plant-type cell wall biogenesis;	plant-type vacuole membrane; cytosolic ribosome; proton-transporting two-sector ATPase complex, catalytic domain; plasma membrane;	proton-transporting ATPase activity, rotational mechanism;
Solyc08g008340.2.1	nucleoside diphosphate kinase chloroplastic mitochondrial-like	CTP biosynthetic process; nucleoside diphosphate phosphorylation; GTP biosynthetic process; UTP biosynthetic process; response to oxidative stress;	mitochondrial inner membrane; chloroplast thylakoid lumen;	zinc ion binding; nucleoside diphosphate kinase activity; cobalt ion binding; ATP binding;
Solyc08g008530.1.1	2-keto-3-deoxy-l-rhamnonate aldolase-like	cellular aromatic compound metabolic process;	mitochondrion; chloroplast;	2-dehydro-3-deoxyglucarate aldolase activity;
Solyc08g008670.2.1	phosphomannomutase	proteasomal protein catabolic process; mannose biosynthetic process; response to salt stress; second-messenger-mediated signaling; cytoskeleton organization; response to temperature stimulus; hyperosmotic response; water transport; Golgi organization; glycolysis; gluconeogenesis; L-ascorbic acid biosynthetic process; GDP-mannose biosynthetic process; response to cadmium ion;	cytosol;	phosphomannomutase activity;
Solyc08g013860.2.1	nad-dependent malic enzyme 62 kda mitochondrial-like	oxidation-reduction process; response to salt stress; response to temperature stimulus; malate metabolic process; hyperosmotic response; water transport; Golgi organization; glycolysis; response to cadmium ion;	mitochondrial matrix; chloroplast;	NAD binding; zinc ion binding; oxidoreductase activity, acting on NAD(P)H, NAD(P) as acceptor; cobalt ion binding; malate dehydrogenase (decarboxylating) activity; ATP binding; protein homodimerization activity; oxaloacetate decarboxylase activity; malate dehydrogenase (oxaloacetate-decarboxylating) activity;
Solyc08g014000.2.1	lipoxygenase	oxylipin biosynthetic process; oxidation-reduction process;	cytoplasm;	linoleate 13S-lipoxygenase activity; iron ion binding;
Solyc08g014130.2.1	2-isopropylmalate synthase	leucine biosynthetic process;	chloroplast envelope; chloroplast stroma;	2-isopropylmalate synthase activity;
Solyc08g014340.2.1	cysteine synthase	cysteine biosynthetic process from serine;	chromoplast; chloroplast stroma;	cysteine synthase activity; transferase activity;
Solyc08g014470.2.1	amidohydrolase ytcj-like	regulation of mitotic cell cycle; histidine catabolic process to glutamate and formamide;	endoplasmic reticulum; perinuclear region of cytoplasm;	hydrolase activity, acting on carbon-nitrogen (but not peptide) bonds, in cyclic amides;
Solyc08g014480.2.1	glycoside hydrolase family 2 family protein	carbohydrate metabolic process;	cytosol; beta-galactosidase complex; chloroplast;	carbohydrate binding; beta-galactosidase activity; cation binding;
Solyc08g015690.2.1	late embryogenesis abundant group 2 isoform 1	cell growth; response to salt stress; response to desiccation; cell morphogenesis; glycolysis; Golgi vesicle transport; gluconeogenesis; response to cadmium ion; cysteine biosynthetic process; embryo development ending in seed dormancy;	cytosol; plasmodesma; Golgi apparatus; plasma membrane;
Solyc08g015860.2.1	rab gdp dissociation inhibitor alpha-like	plasma membrane to endosome transport; protein transport;		Rab GDP-dissociation inhibitor activity;
Solyc08g015960.2.1	aminoacyl trna synthase complex-interacting multifunctional protein 1-like		chloroplast;	tRNA binding; aminoacyl-tRNA ligase activity;
Solyc08g016170.2.1	3-oxoacyl-	very long-chain fatty acid metabolic process; fatty acid biosynthetic process; cuticle development; response to cold; chloroplast fission; embryo development;	chloroplast envelope; chloroplast stroma; membrane;	3-oxoacyl-[acyl-carrier-protein] synthase activity;
Solyc08g016180.2.1	60s ribosomal protein l18a-like	translation;	plasma membrane; cytosolic large ribosomal subunit;	structural constituent of ribosome;
Solyc08g016510.2.1	proteasome subunit alpha type-5-like	ubiquitin-dependent protein catabolic process; fatty acid beta-oxidation; photorespiration;	proteasome core complex, alpha-subunit complex; cytosolic ribosome; nucleus;	threonine-type endopeptidase activity; ribonuclease activity;
Solyc08g016670.2.1	sgs domain-containing protein	protein folding; response to high light intensity; response to endoplasmic reticulum stress; response to hydrogen peroxide; response to heat;	plasma membrane; nucleus;
Solyc08g016750.2.1	pyruvate dehydrogenase e1 component subunit beta-like	brassinosteroid biosynthetic process; pollen tube development; oxidation-reduction process; acetyl-CoA metabolic process; sterol biosynthetic process;	chloroplast envelope;	pyruvate dehydrogenase (acetyl-transferring) activity; zinc ion binding; transketolase activity;
Solyc08g022210.2.1	methylthioribose-1-phosphate isomerase	L-methionine salvage from methylthioadenosine; RNA splicing, via endonucleolytic cleavage and ligation; translational initiation; cellular response to ethylene stimulus; cellular response to nitric oxide; positive regulation of catalytic activity; starch biosynthetic process; maltose metabolic process; L-methionine biosynthetic process from S-adenosylmethionine; cellular response to iron ion;	extracellular region; plasmodesma; nucleus; eukaryotic translation initiation factor 2B complex;	S-methyl-5-thioribose-1-phosphate isomerase activity; GTP binding; translation initiation factor activity;
Solyc08g028690.2.1	momilactone a synthase-like	oxidation-reduction process;		3-oxoacyl-[acyl-carrier-protein] reductase (NADPH) activity;
Solyc08g029110.2.1	protein memo1-like
Solyc08g029160.1.1	probable steroid-binding protein 3-like	oxidation-reduction process;	extracellular region; cytosol;	heme binding; 2-alkenal reductase [NAD(P)] activity;
Solyc08g041870.2.1	aspartate aminotransferase	ethylene biosynthetic process; response to cold; cellular amino acid metabolic process; response to cadmium ion;	cytosol; chloroplast envelope; chloroplast stroma; stromule; apoplast;	L-aspartate:2-oxoglutarate aminotransferase activity; L-phenylalanine:2-oxoglutarate aminotransferase activity; aspartate-prephenate aminotransferase activity; glutamate-prephenate aminotransferase activity; pyridoxal phosphate binding;
Solyc08g041890.2.1	importin subunit alpha-1-like	protein import into nucleus;	nucleolus; cell wall; nuclear envelope; cytosol;	protein transporter activity;
Solyc08g043170.2.1	pyrroline-5-carboxylate synthetase	oxidation-reduction process; L-proline biosynthetic process; phosphorylation;	cytoplasm;	ATP binding; glutamate-5-semialdehyde dehydrogenase activity; glutamate 5-kinase activity;
Solyc08g061000.2.1	dead-box atp-dependent rna helicase 56-like	response to cadmium ion;	cytosol; cell wall; nucleolus; plasmodesma;	double-stranded DNA binding; ATP-dependent RNA helicase activity; double-stranded RNA binding; ATP binding; single-stranded DNA binding;
Solyc08g061960.2.1	Ribosomal protein			structural constituent of ribosome
Solyc08g062190.2.1	omega-amidase nit2-like	nitrogen compound metabolic process;	cytosol; chloroplast stroma;	hydrolase activity, acting on carbon-nitrogen (but not peptide) bonds; zinc ion binding;
Solyc08g062630.2.1	puromycin-sensitive aminopeptidase-like	proteasomal protein catabolic process; auxin polar transport; regulation of anion channel activity; cytoskeleton organization; gluconeogenesis;	cytosol; nucleus; plasma membrane;	zinc ion binding; aminopeptidase activity; metallopeptidase activity;
Solyc08g062660.2.1	ran-binding protein 1 homolog c-like	intracellular transport;
Solyc08g062820.2.1	cytokinin riboside 5 -monophosphate phosphoribohydrolase log8		cytosol; nucleus;	protein homodimerization activity; lyase activity;
Solyc08g062920.2.1	elongation factor 2-like	translational elongation; GTP catabolic process; response to cold;	chloroplast; nucleolus; cytosol; plasma membrane;	translation elongation factor activity; GTP binding; GTPase activity; copper ion binding;
Solyc08g063080.2.1	udp-sulfoquinovose synthase	sulfolipid biosynthetic process; galactolipid biosynthetic process; cellular response to phosphate starvation;	chloroplast stroma;	zinc ion binding; UDPsulfoquinovose synthase activity; sulfotransferase activity; nucleotide binding; coenzyme binding;
Solyc08g065220.2.1	glycine dehydrogenase	pentose-phosphate shunt; unsaturated fatty acid biosynthetic process; positive regulation of catalytic activity; starch biosynthetic process; isopentenyl diphosphate biosynthetic process, methylerythritol 4-phosphate pathway; vitamin metabolic process; maltose metabolic process; secondary metabolic process; lipoate metabolic process; chlorophyll biosynthetic process; coenzyme biosynthetic process…	glycine cleavage complex; chloroplast envelope; apoplast; chloroplast stroma; chloroplast thylakoid; mitochondrion;	protein binding; glycine dehydrogenase (decarboxylating) activity; pyridoxal phosphate binding; ATP binding;
Solyc08g065480.2.1	Ferrochelatase			ferrochelatase activity
Solyc08g065490.2.1	serine mitochondrial-like	purine nucleotide biosynthetic process; glycine metabolic process; methylation; tetrahydrofolate interconversion; L-serine metabolic process;	cytosol; chloroplast stroma;	glycine hydroxymethyltransferase activity; pyridoxal phosphate binding; methyltransferase activity;
Solyc08g065610.2.1	Vacuolar processing enzyme-1b			cysteine-type endopeptidase activity
Solyc08g065640.2.1	pith domain-containing protein 1-like		nucleus;
Solyc08g065880.2.1	3&apos-5&apos exonuclease domain-containing protein-like		intracellular	nucleic acid binding;RNA binding
Solyc08g065890.2.1	clathrin interactor epsin 1-like	protein targeting to vacuole;	Golgi apparatus; actin filament; thylakoid;	protease binding; phospholipid binding; clathrin binding;
Solyc08g065900.2.1	vacuolar protein sorting-associated protein 32 homolog 2-like	protein transport;
Solyc08g066240.2.1	Decarboxylase family protein	carboxylic acid metabolic process		pyridoxal phosphate binding
Solyc08g066330.1.1	cyclin-dependent protein kinase p34cdc2	vernalization response; cellular response to nitrogen starvation; embryo development ending in seed dormancy; stomatal lineage progression; asymmetric cell division; positive regulation of cell proliferation; mitosis; DNA endoreduplication; pollen development; regulation of meiosis; negative regulation of cyclin-dependent protein serine/threonine kinase activity; cytokinesis;	cytosol; preprophase band; plasma membrane; cortical microtubule, transverse to long axis;	cyclin-dependent protein serine/threonine kinase activity; RNA polymerase II carboxy-terminal domain kinase activity; ATP binding;
Solyc08g066570.1.1	Regulator of chromosome condensation RCC1 domain-containing protein			Ran guanyl-nucleotide exchange factor activity
Solyc08g066800.2.1	phospholipase d alpha 1-like	regulation of stomatal movement; seed germination; phosphatidylcholine catabolic process; response to cadmium ion; positive regulation of abscisic acid mediated signaling pathway;	chloroplast envelope; vacuole; endoplasmic reticulum; clathrin-coated vesicle; plasma membrane; nucleus; mitochondrion;	phosphatidylinositol-4,5-bisphosphate binding; phospholipase D activity; calcium ion binding; NAPE-specific phospholipase D activity;
Solyc08g067030.2.1	PREDICTED: uncharacterized protein LOC101262737	response to karrikin;	extracellular region; plant-type cell wall;
Solyc08g067100.2.1	protein aspartic protease in guard cell 1-like	proteolysis;	apoplast;	DNA binding; aspartic-type endopeptidase activity;
Solyc08g067880.2.1	mitochondrial glycoprotein			copper ion binding;
Solyc08g068150.2.1	burp domain-containing protein	response to desiccation; response to cold; response to abscisic acid stimulus; response to salt stress;	endosome; Golgi apparatus; trans-Golgi network;	nutrient reservoir activity;
Solyc08g068210.2.1	beta-adaptin-like protein a	cellulose biosynthetic process; Golgi vesicle transport; intracellular protein transport; protein N-linked glycosylation;	clathrin adaptor complex; nucleus;	protein transporter activity; protein histidine kinase binding;
Solyc08g068310.2.1	lupus la protein homolog a-like	macromolecule localization; nucleocytoplasmic transport; post-embryonic development; RNA processing; anatomical structure development; organic substance transport;	nucleus; ribonucleoprotein complex;	nucleotide binding; RNA binding;
Solyc08g068330.2.1	aspartate chloroplastic-like	response to misfolded protein; fatty acid beta-oxidation; proteasomal ubiquitin-dependent protein catabolic process; ethylene biosynthetic process; toxin catabolic process; proteasome core complex assembly; root hair elongation; tricarboxylic acid cycle; aspartate metabolic process; leaf senescence; glutamate metabolic process; 2-oxoglutarate metabolic process; response to cytokinin stimulus; ala…	plastid; cell wall; peroxisome; cytosol; plasma membrane; mitochondrion;	L-aspartate:2-oxoglutarate aminotransferase activity; L-phenylalanine:2-oxoglutarate aminotransferase activity; pyridoxal phosphate binding; copper ion binding;
Solyc08g068340.2.1	eukaryotic translation initiation factor 3 subunit l-like	formation of translation preinitiation complex; regulation of translational initiation;	eukaryotic 43S preinitiation complex; eukaryotic translation initiation factor 3 complex; eukaryotic 48S preinitiation complex; plasma membrane;	translation initiation factor activity;
Solyc08g068370.2.1	tom1-like protein 1-like	Golgi vesicle transport; intracellular protein transport; cellular component organization;	intracellular; plasma membrane;
Solyc08g068570.2.1	tocopherol cyclase	fatty acid metabolic process; chlorophyll metabolic process; myo-inositol hexakisphosphate biosynthetic process; vitamin E biosynthetic process; response to temperature stimulus; phloem sucrose loading; regulation of defense response; xanthophyll metabolic process;	chloroplast inner membrane; chloroplast thylakoid; plastoglobule;	tocopherol cyclase activity;
Solyc08g068690.1.1	N-acetyltransferase	metabolic process
Solyc08g069030.2.1	delta-aminolevulinic acid dehydratase	pentose-phosphate shunt; rRNA processing; chlorophyll biosynthetic process; protoporphyrinogen IX biosynthetic process;	chloroplast stroma;	porphobilinogen synthase activity; metal ion binding;
Solyc08g074240.2.1	40S ribosomal protein S6	structural constituent of ribosome		protein binding
Solyc08g074290.2.1	dna repair atpase-related family protein	D-xylose metabolic process; glucose catabolic process;	Golgi apparatus; plasma membrane; vacuolar membrane; endoplasmic reticulum;
Solyc08g074410.2.1	tryptophanyl-trna synthetase-like protein	nucleotide biosynthetic process; tryptophanyl-tRNA aminoacylation;	cytosol;	tryptophan-tRNA ligase activity; ATP binding;
Solyc08g074630.1.1	polyphenol oxidase	pigment biosynthetic process; oxidation-reduction process;	chloroplast thylakoid lumen;	metal ion binding; catechol oxidase activity;
Solyc08g074790.2.1	eukaryotic translation initiation factor 3 subunit g-like	response to misfolded protein; photorespiration; proteasome core complex assembly; ubiquitin-dependent protein catabolic process; formation of translation preinitiation complex; regulation of translational initiation; mRNA splicing, via spliceosome; protein import into nucleus;	eukaryotic translation initiation factor 3 complex; eukaryotic 43S preinitiation complex; plasma membrane; eukaryotic 48S preinitiation complex;	zinc ion binding; nucleotide binding; translation initiation factor activity;
Solyc08g074940.2.1	Aspartic proteinase nepenthesin-2	proteolysis
Solyc08g075020.2.1	Pectinacetylesterase like protein			carboxylesterase activity
Solyc08g075160.2.1	bifunctional purine biosynthesis	purine nucleotide biosynthetic process; response to cold; pyrimidine ribonucleotide biosynthetic process;	chloroplast stroma; stromule;	phosphoribosylaminoimidazolecarboxamide formyltransferase activity; IMP cyclohydrolase activity;
Solyc08g075310.2.1	ap-4 complex subunit epsilon-like	glucose catabolic process; vesicle-mediated transport; intracellular protein transport; protein N-linked glycosylation;	cytosol; plasmodesma; membrane coat; plasma membrane;	clathrin binding;
Solyc08g075390.2.1	nudix hydrolase 3-like	proteolysis;	cytosol; vacuole;	dipeptidyl-peptidase activity; protein binding;
Solyc08g075530.2.1	alpha-glucosidase 2-like	carbohydrate metabolic process;	nucleus; chloroplast;	maltose alpha-glucosidase activity; carbohydrate binding;
Solyc08g075540.2.1	alternative oxidase	cellular respiration; response to cold; mitochondria-nucleus signaling pathway; electron transport chain;	mitochondrial inner membrane; respiratory chain; integral to membrane;	metal ion binding; alternative oxidase activity;
Solyc08g075690.2.1	acyl- -binding protein	response to freezing; lipid transport;	plasma membrane; cytosol;	fatty-acyl-CoA binding; phosphatidylcholine binding;
Solyc08g075700.2.1	60s ribosomal protein l13-2-like	translation;	nucleolus; plasma membrane; cell wall; cytosolic large ribosomal subunit;	structural constituent of ribosome;
Solyc08g075730.2.1	Anamorsin homolog			protein binding
Solyc08g075750.2.1	atp-dependent clp protease proteolytic subunit chloroplastic-like	regulation of protein dephosphorylation; photosystem II assembly; isopentenyl diphosphate biosynthetic process, methylerythritol 4-phosphate pathway; chloroplast relocation; regulation of timing of transition from vegetative to reproductive phase; proteolysis; positive regulation of transcription, DNA-dependent; transcription from plastid promoter; rRNA processing; thylakoid membrane organization;	chloroplast envelope; chloroplastic endopeptidase Clp complex; cytosol; chloroplast thylakoid membrane;	serine-type endopeptidase activity;
Solyc08g075870.2.1	methyltransferase pmt20	response to desiccation; response to cold; response to abscisic acid stimulus; methylation; response to salt stress;	endosome; Golgi apparatus; trans-Golgi network;	methyltransferase activity;
Solyc08g075960.2.1	Mps one binder kinase activator-like 1A			kinase binding
Solyc08g076210.2.1	secretory carrier-associated membrane protein 4-like	membrane fusion; transmembrane transport; vesicle-mediated transport; protein transport;	Golgi apparatus; plasma membrane; integral to membrane; mitochondrion;	transmembrane transporter activity;
Solyc08g076220.2.1	chloroplastic-like	salicylic acid biosynthetic process; response to red light; regulation of plant-type hypersensitive response; response to chitin; cysteine biosynthetic process; negative regulation of defense response; defense response to fungus; pentose-phosphate shunt; jasmonic acid mediated signaling pathway; rRNA processing; detection of biotic stimulus; defense response to bacterium; protein targeting to mem…	stromule; chloroplast stroma; chloroplast envelope; apoplast; chloroplast thylakoid membrane;	phosphoribulokinase activity; ATP binding;
Solyc08g076450.2.1	nad -binding rossmann-fold superfamily protein isoform 1	response to oxidative stress; cellular metabolic process; cellular response to water deprivation;	plastoglobule; thylakoid;	coenzyme binding; isomerase activity; zinc ion binding; nucleotide binding;
Solyc08g076480.2.1	plastid lipid-associated protein chloroplastic-like	oxidation-reduction process;	plastoglobule; chloroplast thylakoid membrane;	2-alkenal reductase [NAD(P)] activity; structural molecule activity;
Solyc08g076530.2.1	nucleic acid binding			nucleic acid binding; nucleotide binding;
Solyc08g076650.2.1	-trehalose-phosphate synthase	starch biosynthetic process; positive regulation of catalytic activity; maltose metabolic process; trehalose biosynthetic process;		alpha,alpha-trehalose-phosphate synthase (UDP-forming) activity; trehalose-phosphatase activity;
Solyc08g076920.2.1	probable adp-ribosylation factor gtpase-activating protein agd8-like	embryo development ending in seed dormancy; regulation of ARF GTPase activity; pollen development; response to abscisic acid stimulus;		zinc ion binding; ARF GTPase activator activity;
Solyc08g076970.2.1	acetylornithine deacetylase-like	proteolysis;	cytosol;	acetylornithine deacetylase activity; metallopeptidase activity;
Solyc08g076990.2.1	acetylornithine deacetylase-like	proteolysis;	cytosol;	acetylornithine deacetylase activity; metallopeptidase activity;
Solyc08g077180.2.1	pyruvate kinase isozyme chloroplastic-like	fatty acid biosynthetic process; glycolysis; phosphorylation;	chloroplast stroma;	potassium ion binding; ATP binding; pyruvate kinase activity; magnesium ion binding;
Solyc08g077220.2.1	Tetraspanin family protein			protein binding
Solyc08g077240.2.1	probable methyltransferase pmt14-like	isopentenyl diphosphate biosynthetic process, methylerythritol 4-phosphate pathway; methylation; cell wall biogenesis;	endosome; plant-type cell wall; vacuolar membrane; trans-Golgi network; Golgi apparatus; plasma membrane;	methyltransferase activity;
Solyc08g077300.2.1	uridylate kinase	nucleotide phosphorylation; pyrimidine ribonucleoside monophosphate metabolic process;	cytosol; nucleus; apoplast;	cytidylate kinase activity; ATP binding; uridylate kinase activity; nucleoside triphosphate adenylate kinase activity;
Solyc08g077350.2.1	phosphorylated carbohydrates phosphatase tm_1254-like	metabolic process;	cytosol; plasma membrane;	phosphoglycolate phosphatase activity;
Solyc08g077510.2.1	poly -specific endoribonuclease-b-like		extracellular region;	hydrolase activity, acting on ester bonds;
Solyc08g077780.2.1	serine threonine-protein kinase sapk3-like	protein phosphorylation;		ATP binding; protein serine/threonine kinase activity;
Solyc08g077880.2.1	light harvesting-like protein 3		chloroplast thylakoid membrane;
Solyc08g077890.2.1	atp-dependent clp protease proteolytic subunit-related protein chloroplastic-like	response to reactive oxygen species; regulation of gene expression; regulation of protein localization; isopentenyl diphosphate biosynthetic process, methylerythritol 4-phosphate pathway; systemic acquired resistance; proteolysis; regulation of defense response;	chloroplast envelope; chloroplast stroma;	serine-type endopeptidase activity;
Solyc08g077920.2.1	isocitrate dehydrogenase	tricarboxylic acid cycle; leucine biosynthetic process;	chloroplast;	NAD binding; magnesium ion binding; isocitrate dehydrogenase (NAD+) activity; 3-isopropylmalate dehydrogenase activity;
Solyc08g078000.2.1	vesicle-associated protein 2-1-like	regulation of plant-type hypersensitive response; positive regulation of flavonoid biosynthetic process; protein targeting to membrane;	endoplasmic reticulum; plasma membrane;	structural molecule activity;
Solyc08g078050.1.1	ctf2a like oxidoreductase	oxidation-reduction process;	mitochondrion; chloroplast;	antheraxanthin epoxidase activity; zeaxanthin epoxidase [overall] activity; zeaxanthin epoxidase activity;
Solyc08g078070.2.1	small gtp-binding protein	phosphorelay signal transduction system; small GTPase mediated signal transduction; regulation of transcription, DNA-dependent; ER to Golgi vesicle-mediated transport; protein transport;	Golgi membrane; cytoplasmic membrane-bounded vesicle; vacuole; trans-Golgi network membrane; plasma membrane;	DNA binding; hydrolase activity; GTP binding;
Solyc08g078250.2.1	palmitoyl-protein thioesterase 1-like	cellular protein modification process;	cytosol; vacuole;	palmitoyl-(protein) hydrolase activity;
Solyc08g078390.2.1	peroxisomal acyl- oxidase 1a	response to fungus; response to wounding; jasmonic acid biosynthetic process; fatty acid beta-oxidation; pollen development; defense response to insect; long-chain fatty acid metabolic process; response to cadmium ion;	peroxisome;	acyl-CoA dehydrogenase activity; acyl-CoA oxidase activity; flavin adenine dinucleotide binding;
Solyc08g078510.2.1	gem-like protein 5-like	heat acclimation;	cytoplasm;
Solyc08g078700.2.1	small heat shock chloroplastic-like	response to stress;	chloroplast;
Solyc08g079070.2.1	transaldolase 2	brassinosteroid biosynthetic process; acetyl-CoA metabolic process; carbohydrate metabolic process; cysteine biosynthetic process; sterol biosynthetic process;	chloroplast envelope; chloroplast stroma;	zinc ion binding; sedoheptulose-7-phosphate:D-glyceraldehyde-3-phosphate glyceronetransferase activity;
Solyc08g079090.2.1	monocopper oxidase-like protein sku5-like	multidimensional cell growth; oxidation-reduction process; root hair elongation; cellulose metabolic process; polysaccharide biosynthetic process; cell tip growth; cell wall organization; anthocyanin accumulation in tissues in response to UV light; regulation of hormone levels;	cytosol; plasmodesma; plant-type cell wall; vacuolar membrane; anchored to plasma membrane; apoplast;	copper ion binding; L-ascorbate oxidase activity;
Solyc08g079110.2.1	thylakoid lumenal protein chloroplastic-like		extracellular region; chloroplast thylakoid membrane; chloroplast thylakoid lumen;
Solyc08g079170.2.1	heat shock protein sti-like	response to high light intensity; nucleotide biosynthetic process; response to cadmium ion; response to hydrogen peroxide; response to heat;	plasma membrane; nucleus; cytosol;
Solyc08g079180.2.1	elongation factor chloroplastic-like	embryo development ending in seed dormancy; ovule development; positive regulation of catalytic activity; pentose-phosphate shunt; translational elongation; rRNA processing; seed germination; thylakoid membrane organization; starch biosynthetic process; maltose metabolic process; transcription from plastid promoter; iron-sulfur cluster assembly; vegetative to reproductive phase transition of meri…	chloroplast stroma; chloroplast envelope; mitochondrion; apoplast;	GTP binding; translation elongation factor activity; ATP binding; GTPase activity;
Solyc08g079260.2.1	fam10 family protein at4g22670-like	response to cadmium ion; oxidation-reduction process;		heme binding; oxidoreductase activity, acting on paired donors, with incorporation or reduction of molecular oxygen; monooxygenase activity; iron ion binding; electron carrier activity;
Solyc08g079430.2.1	primary amine oxidase-like	amine metabolic process; oxidation-reduction process;	endosome; vacuole; Golgi apparatus; extracellular region; trans-Golgi network;	primary amine oxidase activity; copper ion binding; quinone binding;
Solyc08g079660.2.1	clp protease-related protein chloroplastic-like	carboxylic acid metabolic process; protein metabolic process; indole-containing compound metabolic process;	chloroplast envelope; thylakoid; chloroplast stroma;	ATP binding;
Solyc08g079820.2.1	nudix hydrolase chloroplastic-like		chloroplast stroma;	ADP-glucose pyrophosphohydrolase activity; ADP-ribose pyrophosphohydrolase activity;
Solyc08g079830.2.1	copper chaperone for superoxide dismutase-like	cellular copper ion homeostasis; superoxide metabolic process; metal ion transport; oxidation-reduction process;	chloroplast stroma;	superoxide dismutase activity; superoxide dismutase copper chaperone activity;
Solyc08g079870.1.1	subtilisin-like protease-like	negative regulation of catalytic activity; proteolysis;		identical protein binding; serine-type endopeptidase activity;
Solyc08g080090.2.1	Senescence-inducible chloroplast stay-green protein 2
Solyc08g080130.2.1	phospholipase d	lipid catabolic process; phosphatidylcholine metabolic process;	plasmodesma; membrane;	NAPE-specific phospholipase D activity; calcium ion binding; phospholipase D activity; phosphatidylinositol-4,5-bisphosphate binding;
Solyc08g080140.2.1	probable rhamnose biosynthetic enzyme 1-like	extracellular polysaccharide biosynthetic process; UDP-rhamnose biosynthetic process; dTDP-rhamnose biosynthetic process;	cytosol; plasmodesma; plasma membrane; apoplast;	dTDP-4-dehydrorhamnose 3,5-epimerase activity; dTDP-4-dehydrorhamnose reductase activity; UDP-4-keto-rhamnose-4-keto-reductase activity; UDP-4-keto-6-deoxy-glucose-3,5-epimerase activity; nucleotide binding;
Solyc08g080190.2.1	protein hothead-like	oxidation-reduction process; alcohol metabolic process;		flavin adenine dinucleotide binding; choline dehydrogenase activity; aldehyde-lyase activity;
Solyc08g080370.2.1	acetylornithine mitochondrial-like	response to water deprivation; ethylene mediated signaling pathway; regulation of transcription, DNA-dependent; defense response to bacterium; cutin biosynthetic process; arginine biosynthetic process; primary root development; ovule development; wax metabolic process; interspecies interaction between organisms;	chloroplast stroma; nucleus; mitochondrion;	N2-acetyl-L-ornithine:2-oxoglutarate 5-aminotransferase activity; sequence-specific DNA binding; pyridoxal phosphate binding; sequence-specific DNA binding transcription factor activity; copper ion binding;
Solyc08g080410.2.1	ubx domain-containing family protein		intracellular part;
Solyc08g080490.2.1	2S albumin seed storage protein (Fragment)			nutrient reservoir activity
Solyc08g080570.2.1	udp-d-glucose udp-d-galactose 4-epimerase 1	UDP-L-arabinose biosynthetic process; capsule polysaccharide biosynthetic process; pollen development; response to stress; galactose biosynthetic process;	cytosol; Golgi apparatus; plasma membrane;	UDP-arabinose 4-epimerase activity; protein dimerization activity; nucleotide binding; UDP-glucose 4-epimerase activity; coenzyme binding;
Solyc08g080650.1.1	Osmotin-like protein			protein binding
Solyc08g080680.2.1	elicitor-responsive protein 3-like	proteasomal protein catabolic process; mannose biosynthetic process; response to salt stress; second-messenger-mediated signaling; cytoskeleton organization; response to temperature stimulus; hyperosmotic response; water transport; Golgi organization; glycolysis; gluconeogenesis; L-ascorbic acid biosynthetic process; GDP-mannose biosynthetic process; response to cadmium ion;	cytosol;	polygalacturonate 4-alpha-galacturonosyltransferase activity; phosphomannomutase activity;
Solyc08g080720.2.1	selenium binding protein	cell redox homeostasis;	nucleus;	selenium binding;
Solyc08g080940.2.1	glutathione peroxidase	toxin catabolic process; circadian rhythm; response to oxidative stress; chromatin assembly or disassembly; response to cadmium ion; response to salt stress; oxidation-reduction process;	plasma membrane; chloroplast; cytosol; apoplast; mitochondrion;	phospholipid-hydroperoxide glutathione peroxidase activity; glutathione peroxidase activity;
Solyc08g081010.2.1	gamma-glutamylcysteine synthetase	flower development; gluconeogenesis; defense response to bacterium, incompatible interaction; response to salt stress; defense response by callose deposition in cell wall; response to jasmonic acid stimulus; defense response to fungus; indole phytoalexin biosynthetic process; glycolysis; cellulose biosynthetic process; glucosinolate biosynthetic process; defense response to insect; response to ca…	chloroplast stroma;	ATP binding; glutamate-cysteine ligase activity;
Solyc08g081190.2.1	water channel protein	response to stress; transport;	integral to membrane; plasma membrane;	transporter activity;
Solyc08g081200.2.1	short-chain dehydrogenase tic chloroplastic-like	oxidation-reduction process;		protochlorophyllide reductase activity;
Solyc08g081250.2.1	aminopeptidase n-like	methylglyoxal catabolic process to D-lactate; proteolysis; response to cadmium ion;	cytosol; chloroplast envelope; chloroplast stroma; vacuole; plasma membrane; apoplast;	zinc ion binding; metallopeptidase activity;
Solyc08g081280.2.1	cyclin-dependent kinase d-1-like	protein phosphorylation;		RNA polymerase II carboxy-terminal domain kinase activity; ATP binding;
Solyc08g081320.2.1	beta-adaptin-like protein c-like	vesicle-mediated transport; intracellular protein transport;	plasmodesma; plasma membrane; nucleus; clathrin adaptor complex;	clathrin binding; protein transporter activity;
Solyc08g081530.2.1	monodehydroascorbate reductase	hydrogen peroxide catabolic process; oxidation-reduction process; response to cold; response to cadmium ion;	cytosol; mitochondrion; chloroplast stroma; stromule;	DNA-(apurinic or apyrimidinic site) lyase activity; electron carrier activity; monodehydroascorbate reductase (NADH) activity; ATP binding; flavin adenine dinucleotide binding;
Solyc08g081570.2.1	2-c-methyl-d-erythritol -cyclodiphosphate synthase	isopentenyl diphosphate biosynthetic process, methylerythritol 4-phosphate pathway; chlorophyll biosynthetic process; carotenoid biosynthetic process;	mitochondrion; chloroplast stroma;	2-C-methyl-D-erythritol 2,4-cyclodiphosphate synthase activity;
Solyc08g081730.2.1	reticulon-like protein b2-like
Solyc08g082010.2.1	centromeric protein
Solyc08g082180.2.1	Abscisic acid receptor PYL9			protein homodimerization activity
Solyc08g082280.2.1	long chain acyl- synthetase 4-like	metabolic process;	plasma membrane;	ligase activity;
Solyc08g082440.2.1	udp-glucose 4-epimerase gepi48-like	galactose metabolic process; root epidermal cell differentiation; cell wall biogenesis; xyloglucan biosynthetic process; response to stress;	cytosol; Golgi stack;	protein dimerization activity; UDP-glucose 4-epimerase activity; coenzyme binding;
Solyc08g082580.2.1	rna polymerase ii transcriptional coactivator kelp-like	regulation of transcription, DNA-dependent;	nucleus;	transcription coactivator activity; DNA binding; protein binding;
Solyc08g082700.2.1	26s proteasome non-atpase regulatory subunit rpn12a-like	flower development; response to misfolded protein; fatty acid beta-oxidation; proteasomal ubiquitin-dependent protein catabolic process; protein maturation; toxin catabolic process; cotyledon development; proteasome core complex assembly; regulation of unidimensional cell growth; root hair elongation; regulation of anthocyanin biosynthetic process; DNA endoreduplication; skotomorphogenesis; respo…	chloroplast envelope; cytosol; proteasome regulatory particle, lid subcomplex; nucleus;	peptidase activity;
Solyc08g082760.2.1	Brain protein 44-like protein			protein binding
Solyc08g082820.2.1	luminal-binding protein 5-like	oxidation-reduction process; ER-associated protein catabolic process; polar nucleus fusion; response to heat;	cell wall; endoplasmic reticulum lumen; chloroplast; vacuole; plasma membrane;	ATP binding; 2-alkenal reductase [NAD(P)] activity;
Solyc08g082850.2.1	abc transporter f family member 3-like	cytoskeleton organization; gluconeogenesis; mRNA export from nucleus; response to salt stress; proteasomal protein catabolic process; defense response to bacterium; glycolysis; response to cadmium ion; ATP catabolic process; protein import into nucleus;	cytosol;	transporter activity; ATPase activity; ATP binding;
Solyc08g083040.2.1	Serine/threonine protein kinase	protein phosphorylation
Solyc08g083250.2.1	probable inactive purple acid phosphatase 27-like		cell wall;	metal ion binding; acid phosphatase activity;
Solyc08g083350.2.1	50s ribosomal protein chloroplastic-like	translation; rRNA processing; isopentenyl diphosphate biosynthetic process, methylerythritol 4-phosphate pathway; chlorophyll biosynthetic process; thylakoid membrane organization;	chloroplast envelope; chloroplast stroma; membrane; cytosolic large ribosomal subunit;	structural constituent of ribosome;
Solyc09g005620.2.1	monothiol glutaredoxin- chloroplastic-like	cell redox homeostasis; cation transport; anther development;	chloroplast stroma;	electron carrier activity; protein disulfide oxidoreductase activity;
Solyc09g005640.2.1	protein sco1 homolog mitochondrial-like	mitochondrial respiratory chain complex IV assembly; copper ion transport; methylglyoxal catabolic process to D-lactate; protein targeting to mitochondrion; cellular copper ion homeostasis; embryo development;	mitochondrial inner membrane;	copper ion binding;
Solyc09g005700.2.1	diaminopimelate chloroplastic-like	lysine biosynthetic process via diaminopimelate; ubiquinone biosynthetic process;	mitochondrion; chloroplast stroma;	diaminopimelate epimerase activity;
Solyc09g005720.2.1	60s ribosomal protein l23a-like	translation;	ribosome;	structural constituent of ribosome; rRNA binding; nucleotide binding;
Solyc09g005740.1.1	tetratricopeptide repeat domain-containing protein	protein targeting to mitochondrion;	chloroplast envelope; chloroplast thylakoid lumen; chloroplast thylakoid membrane;
Solyc09g007190.2.1	thioredoxin-like protein chloroplastic-like	myo-inositol hexakisphosphate biosynthetic process; oxidation-reduction process;	chloroplast;	peroxidase activity; peroxiredoxin activity;
Solyc09g007230.2.1	zinc finger ccch domain-containing protein 11-like		mitochondrion;	DNA binding; zinc ion binding;
Solyc09g007250.2.1	60s ribosomal protein l1	translation;	nucleolus; vacuole; plasma membrane; cell wall; cytosolic large ribosomal subunit; chloroplast;	structural constituent of ribosome;
Solyc09g007270.2.1	ascorbate peroxidase	protein folding; response to high light intensity; response to hydrogen peroxide; response to heat; oxidation-reduction process;	cytosol;	heme binding; L-ascorbate peroxidase activity;
Solyc09g007450.2.1	dolichyldiphosphatase 1-like	diacylglycerol biosynthetic process; pollen tube development; cellular protein modification process;	chloroplast; membrane;	phosphatidate phosphatase activity; dolichyldiphosphatase activity; palmitoyl-(protein) hydrolase activity;
Solyc09g007540.2.1	valine--trna ligase-like	valyl-tRNA aminoacylation; regulation of translational fidelity; embryo development ending in seed dormancy;	cytosol; mitochondrion; chloroplast;	valine-tRNA ligase activity; aminoacyl-tRNA editing activity; ATP binding;
Solyc09g007560.2.1	50s ribosomal protein chloroplastic-like	translation; isopentenyl diphosphate biosynthetic process, methylerythritol 4-phosphate pathway; cysteine biosynthetic process;	chloroplast envelope; chloroplast stroma; membrane; cytosolic large ribosomal subunit;	rRNA binding; structural constituent of ribosome;
Solyc09g007850.2.1	rna-binding protein	photosynthesis, light reaction; defense response to bacterium; response to cold; response to abscisic acid stimulus; mRNA processing; defense response, incompatible interaction; salicylic acid biosynthetic process;	chloroplast envelope; chloroplast thylakoid membrane; chloroplast stroma; ribonucleoprotein complex; stromule;	poly(U) RNA binding; nucleotide binding;
Solyc09g008200.2.1	uncharacterized loc101220110	metal ion transport;		metal ion binding;
[truncated: 636 more rows]
