# Supplementary material for: Regulation of BZR1 in fruit ripening revealed by iTRAQ proteomics analysis
Source: Sci Rep. 2016 Sep 29;6:33635. doi: 10.1038/srep33635 (PMC5041101; doi:10.1038/srep33635)
Supplement: Supplementary Dataset 2 [file srep33635-s3.xls]

## Sheet: IM and MG stage
Supplementary Table S2. Expression pattern of proteins from IM and MG stage.
Sequence Id	IM #6/ZS4 AVE FC	Log2FC	IM #23/ZS4 AVE FC	Log2FC	MG #6/ZS4 AVE FC	Log2FC	MG #23/ZS4 AVE FC	Log2FC	ZS4 MG/IM AVE FC	Log2FC	#6 MG/IM AVE FC	Log2FC	#23 MG/IM AVE FC	Log2FC
Solyc00g006800.2.1	0.863047	-0.212489	1.02254	0.0321507	1.06985	0.0974147	1.05621	0.0788912	0.890588	-0.16717	1.12093	0.16469	0.956043	-0.0648525
Solyc00g009020.2.1	1.4764	0.562087	1.11381	0.155497	1.34733	0.430101	1.25403	0.326566	1.00432	0.00621787	0.900678	-0.150917	1.14954	0.20106
Solyc00g009060.2.1	0.951708	-0.0714097	0.820572	-0.285299	0.978808	-0.0309017	0.920537	-0.119452	1.06656	0.0929605	1.09264	0.127814	1.21866	0.285292
Solyc00g042130.1.1	0.953085	-0.0693236	0.916504	-0.125787	1.04633	0.0653442	0.996794	-0.0046332	0.832683	-0.264161	0.913319	-0.130809	0.882284	-0.180685
Solyc00g140060.2.1	0.83462	-0.260809	1.14743	0.198412	0.953568	-0.0685922	0.930251	-0.104308	0.978809	-0.0309008	1.07867	0.109252	0.812419	-0.299704
Solyc00g174340.1.1	0.512137	-0.965398	0.703603	-0.507167	0.788984	-0.341931	0.94142	-0.0870901	0.842334	-0.247536	1.06173	0.0864162	1.06491	0.0907285
Solyc01g005250.2.1	0.96078	-0.0577217	0.968239	-0.0465651	1.0468	0.0659907	1.01296	0.0185704	0.941876	-0.0863917	1.01144	0.0164172	0.999034	-0.00139388
Solyc01g005410.2.1	1.23985	0.310171	1.14379	0.193823	1.14965	0.201199	1.21558	0.281643	0.920716	-0.119172	0.856451	-0.223557	0.996356	-0.00526659
Solyc01g005560.2.1	0.646892	-0.628404	0.808197	-0.307222	0.642959	-0.6372	0.63803	-0.648303	0.984285	-0.0228516	0.992636	-0.0106634	0.803143	-0.316272
Solyc01g005620.2.1	0.62156	-0.686034	0.828757	-0.270978	0.932954	-0.100122	0.944674	-0.0821117	0.764201	-0.387976	1.1658	0.221324	0.844049	-0.244601
Solyc01g005960.2.1	0.755785	-0.403952	1.1392	0.188023	1.05523	0.0775628	1.11505	0.15711	0.772337	-0.372697	1.07413	0.103163	0.76997	-0.377125
Solyc01g006170.2.1	1.16649	0.222172	1.11775	0.160601	1.27609	0.351733	1.18952	0.250375	0.951433	-0.0718262	1.04302	0.0607692	1.01832	0.0261937
Solyc01g006280.2.1	0.907913	-0.139374	0.812095	-0.300279	0.79778	-0.325937	0.725101	-0.463745	1.0124	0.0177805	0.924378	-0.113446	0.899147	-0.153371
Solyc01g006510.2.1	1.02914	0.0414343	1.02049	0.0292594	0.907471	-0.140076	0.901964	-0.148858	1.18915	0.249931	1.0638	0.0892254	1.08058	0.111811
Solyc01g006800.2.1	0.728538	-0.456924	0.890937	-0.166605	0.90498	-0.144042	0.87737	-0.188742	0.825911	-0.275941	1.00161	0.00232473	0.822305	-0.282255
Solyc01g006900.2.1	1.1814	0.240493	0.982975	-0.0247741	0.877527	-0.188484	0.962068	-0.0557898	1.30703	0.386291	0.95747	-0.0627006	1.24153	0.312116
Solyc01g006980.2.1	1.08097	0.112327	0.993286	-0.00971897	1.16378	0.21882	1.11866	0.161769	0.931897	-0.101758	0.99215	-0.0113699	0.999013	-0.00142443
Solyc01g007150.2.1	0.681994	-0.552169	0.87804	-0.187641	0.959588	-0.0595124	0.887205	-0.172661	0.76049	-0.394998	1.10073	0.138463	0.746132	-0.422496
Solyc01g007320.2.1	1.33125	0.412787	1.05794	0.0812583	1.14117	0.19051	1.24656	0.317948	0.977724	-0.0325003	0.83222	-0.264963	1.12258	0.166818
Solyc01g007330.2.1	1.08451	0.117041	1.24514	0.316308	1.1224	0.166588	1.49501	0.580157	0.851635	-0.231693	0.899933	-0.152111	0.999578	-0.00060929
Solyc01g007340.2.1	1.10287	0.141267	0.865089	-0.209079	1.01562	0.022355	1.01607	0.0230045	0.94715	-0.0783351	0.941887	-0.0863741	1.19016	0.251153
Solyc01g007380.1.1	1.47383	0.559567	1.06428	0.0898771	1.43311	0.519151	1.32731	0.408509	0.953444	-0.0687799	0.92665	-0.109903	1.19169	0.253006
Solyc01g007490.2.1	1.05855	0.0820897	1.05135	0.072249	1.14436	0.194545	1.11327	0.154805	1.01393	0.0199577	1.10993	0.150463	1.03904	0.0552462
Solyc01g007500.2.1	0.867266	-0.205454	1.02879	0.0409459	1.10021	0.137783	1.20009	0.263148	0.819436	-0.287296	1.02074	0.0296106	0.942417	-0.0855621
Solyc01g007740.2.1	1.24147	0.312052	1.03628	0.0514198	1.04159	0.0587814	1.13377	0.181132	1.1045	0.143389	0.924166	-0.113775	1.24234	0.313064
Solyc01g007860.2.1	1.52864	0.612249	1.03063	0.0435303	1.1386	0.187263	0.998399	-0.00231091	1.2953	0.373287	1.00961	0.0137923	1.26131	0.33492
Solyc01g007910.2.1	0.880629	-0.183394	0.875253	-0.192228	0.897003	-0.156815	1.01243	0.017817	0.952912	-0.0695844	0.985151	-0.0215839	1.08672	0.119982
Solyc01g007920.2.1	1.20038	0.263493	1.3329	0.414566	0.93701	-0.0938635	1.03749	0.0530946	1.24432	0.315359	0.981683	-0.0266706	0.992852	-0.0103494
Solyc01g008000.2.1	1.07886	0.109506	0.954771	-0.0667736	1.14076	0.189994	1.09013	0.124503	0.926011	-0.1109	0.979632	-0.0296883	1.07651	0.106365
Solyc01g008330.2.1	1.19584	0.258019	1.15423	0.206933	1.10242	0.140671	1.09733	0.133999	1.02271	0.0324024	0.946008	-0.0800755	0.957492	-0.0626669
Solyc01g008370.2.1	1.10408	0.142843	0.96358	-0.0535239	1.14931	0.200774	1.01463	0.0209518	1.02757	0.0392359	1.02455	0.0349849	1.03447	0.0488971
Solyc01g008550.2.1	0.7315	-0.45107	0.786538	-0.346412	1.03407	0.048327	0.892193	-0.164572	0.686396	-0.542888	1.01782	0.0254851	0.827825	-0.272602
Solyc01g008960.2.1	0.852154	-0.230815	1.08032	0.111459	1.12825	0.174087	1.06509	0.0909808	0.77428	-0.369072	1.03716	0.0526358	0.80791	-0.307734
Solyc01g009020.2.1	1.37002	0.454199	1.0949	0.130803	1.27596	0.35158	1.50158	0.586482	1.29147	0.369013	1.2208	0.28783	1.50346	0.588285
Solyc01g009050.2.1	0.889639	-0.168707	1.10491	0.143935	0.980548	-0.0283397	0.967695	-0.0473758	1.01896	0.0271011	1.12545	0.170503	0.897532	-0.155964
Solyc01g009100.2.1	0.884205	-0.177547	1.01182	0.0169495	1.08904	0.123061	1.08521	0.117977	0.8062	-0.31079	0.971621	-0.0415339	0.894055	-0.161564
Solyc01g009420.2.1	1.12665	0.172036	1.15289	0.205254	0.992717	-0.0105454	1.0544	0.076422	1.0332	0.0471161	0.935733	-0.0958307	0.983698	-0.0237122
Solyc01g009520.2.1	0.726724	-0.46052	0.822423	-0.282047	0.982339	-0.025707	0.977699	-0.0325375	0.719209	-0.475516	0.974228	-0.0376688	0.959394	-0.0598049
Solyc01g009970.2.1	1.18109	0.240116	1.07067	0.0985154	0.973301	-0.0390423	0.933191	-0.099755	1.05388	0.0757076	0.871237	-0.198864	0.935314	-0.0964774
Solyc01g009990.2.1	1.4412	0.527274	0.990205	-0.0142006	1.20155	0.264892	1.15421	0.206901	1.09099	0.125634	0.9117	-0.133369	1.31431	0.394307
Solyc01g010200.2.1	1.47266	0.558429	1.05241	0.0736922	1.70302	0.768095	1.3838	0.46864	0.843282	-0.245914	0.955299	-0.0659761	1.19379	0.255554
Solyc01g010270.2.1	1.50323	0.588066	0.995611	-0.00634656	1.4496	0.535655	1.18243	0.241756	1.21247	0.277952	1.15319	0.205628	1.36484	0.448731
Solyc01g010750.2.1	1.76964	0.823453	1.06337	0.0886446	1.28652	0.363472	1.13197	0.17884	1.30906	0.388529	0.952014	-0.0709451	1.41213	0.497872
Solyc01g010760.2.1	1.19576	0.257927	1.01327	0.0190189	0.999363	-0.000919915	0.829238	-0.270142	1.08807	0.121777	0.905998	-0.142421	0.916364	-0.126007
Solyc01g010870.2.1	0.674295	-0.568548	0.870605	-0.19991	0.88659	-0.173661	1.0096	0.013782	0.814683	-0.295689	1.11382	0.155512	0.943661	-0.0836599
Solyc01g010940.2.1	0.917518	-0.124192	1.02844	0.0404551	1.06702	0.0935857	1.04741	0.0668262	0.90371	-0.146068	1.05161	0.0725993	0.9385	-0.091572
Solyc01g021670.2.1	1.05375	0.0755308	0.964516	-0.0521231	0.781099	-0.356424	0.87098	-0.199289	1.38232	0.467087	0.994599	-0.00781284	1.20472	0.268694
Solyc01g022750.2.1	1.2938	0.371617	1.16021	0.214384	0.931512	-0.102354	1.01118	0.0160427	1.13755	0.185933	0.821623	-0.283451	1.00953	0.0136773
Solyc01g028810.2.1	0.988823	-0.0162162	0.931073	-0.103034	0.84807	-0.237745	0.818991	-0.288081	1.06886	0.096077	0.898781	-0.153958	0.961104	-0.0572362
Solyc01g028860.2.1	1.08722	0.120642	1.02677	0.0381086	1.07094	0.0988741	1.17039	0.226993	0.988024	-0.0173817	1.01863	0.0266354	1.12666	0.172047
Solyc01g044360.2.1	0.613043	-0.70594	0.818738	-0.288526	0.89681	-0.157126	0.902324	-0.148283	0.746716	-0.421368	1.21746	0.28387	0.82201	-0.282773
Solyc01g049650.2.1	0.801771	-0.318737	0.966999	-0.0484137	0.914091	-0.12959	1.07576	0.105359	0.837251	-0.256268	0.956551	-0.0640864	0.936759	-0.0942498
Solyc01g049680.2.1	1.01168	0.0167501	1.07306	0.101728	1.14915	0.200564	0.9734	-0.0388946	0.938324	-0.0918419	1.06559	0.0916572	0.911115	-0.134295
Solyc01g056360.2.1	2.46143	1.29949	1.25268	0.325021	1.0728	0.101382	1.24389	0.314861	1.29801	0.376305	0.530694	-0.914048	1.09383	0.129394
Solyc01g057000.2.1	0.885697	-0.175115	0.761638	-0.392823	0.64836	-0.625134	0.775501	-0.366799	1.56871	0.649583	1.04395	0.0620595	1.62641	0.701692
Solyc01g057210.2.1	1.2093	0.274178	0.945559	-0.0807606	1.03115	0.0442479	1.10989	0.150414	0.931921	-0.10172	0.813514	-0.297761	1.03235	0.0459384
Solyc01g057830.2.1	1.14159	0.191048	1.05514	0.0774317	1.12166	0.165629	1.11746	0.16022	1.0206	0.0294245	0.954643	-0.0669667	1.10766	0.147514
Solyc01g058390.2.1	0.798884	-0.323941	0.93127	-0.102728	0.975991	-0.0350595	0.92264	-0.11616	0.980075	-0.0290356	1.22421	0.291846	0.993028	-0.0100941
Solyc01g058730.2.1	0.725117	-0.463714	1.0883	0.12208	0.908545	-0.138371	0.998581	-0.00204876	0.832725	-0.264088	1.10859	0.148731	0.817069	-0.29147
Solyc01g059880.2.1	0.950627	-0.0730494	1.13916	0.187973	1.01011	0.0145138	1.01464	0.0209631	0.92237	-0.116583	0.955194	-0.0661348	0.668161	-0.581732
Solyc01g060020.2.1	0.819891	-0.286496	0.950661	-0.0729975	0.763679	-0.388962	0.874489	-0.193487	1.24675	0.318175	1.1815	0.240624	1.13695	0.18517
Solyc01g060470.2.1	0.875223	-0.192277	0.944453	-0.0824489	0.919923	-0.120415	0.825051	-0.277445	1.02822	0.0401516	1.01864	0.0266388	0.862994	-0.212578
Solyc01g066050.2.1	1.19692	0.259323	1.07298	0.101617	1.02774	0.0394766	1.04648	0.0655422	1.08226	0.114052	0.932253	-0.101207	1.0748	0.104062
Solyc01g066480.2.1	1.63762	0.711597	1.02876	0.0409081	1.27369	0.349018	1.2636	0.337544	1.11201	0.153168	0.897481	-0.156047	1.47996	0.565555
Solyc01g066520.2.1	0.793402	-0.333876	0.937595	-0.0929635	0.66796	-0.582166	0.728312	-0.457371	1.15766	0.211209	0.976677	-0.0340465	0.904409	-0.144953
Solyc01g066590.2.1	1.31608	0.396246	1.06951	0.0969534	1.14568	0.196207	1.06256	0.0875481	0.990361	-0.0139743	0.897948	-0.155296	1.01452	0.0207965
Solyc01g067100.2.1	0.688973	-0.537481	1.00781	0.0112242	1.03491	0.0495083	1.14142	0.190824	0.793582	-0.333549	1.19584	0.258027	0.915185	-0.127864
Solyc01g067730.2.1	1.31335	0.393249	1.14496	0.195298	1.23397	0.303308	1.13305	0.18021	1.17475	0.232355	1.10233	0.140553	1.176	0.233889
Solyc01g067740.2.1	1.62823	0.703304	1.04121	0.0582665	1.14311	0.192968	1.08405	0.116426	1.32419	0.40511	0.965331	-0.050905	1.33562	0.417513
Solyc01g067750.2.1	1.01782	0.0254871	1.23943	0.309671	1.0704	0.0981532	1.11552	0.157713	1.06074	0.0850648	0.937937	-0.0924371	0.889921	-0.168251
Solyc01g068130.2.1	0.819036	-0.288001	0.950555	-0.0731587	0.770427	-0.376269	0.806772	-0.309767	1.11272	0.154087	1.21239	0.27785	1.05728	0.0803576
Solyc01g068400.2.1	1.09684	0.133353	1.1148	0.156785	1.1405	0.189669	0.937865	-0.0925477	1.05799	0.0813197	1.10242	0.140669	0.895169	-0.159767
Solyc01g068530.2.1	0.549241	-0.864489	0.745222	-0.424258	1.08213	0.113873	1.01076	0.0154398	0.581024	-0.78333	1.10823	0.148261	0.812088	-0.300291
Solyc01g073640.2.1	0.813627	-0.29756	0.889203	-0.169415	1.27486	0.350341	1.01239	0.0177718	0.683191	-0.549638	1.12128	0.165147	0.754505	-0.406397
Solyc01g073650.2.1	0.888562	-0.170456	0.954841	-0.0666681	0.974258	-0.0376237	0.954177	-0.0676715	0.990729	-0.0134374	1.05067	0.0713095	0.949996	-0.0740073
Solyc01g073690.2.1	0.636323	-0.652168	0.829632	-0.269457	0.960497	-0.0581466	0.901631	-0.149391	0.703947	-0.506462	1.06057	0.0848403	0.833485	-0.262771
Solyc01g073740.2.1	0.889739	-0.168546	0.879463	-0.185305	0.930824	-0.10342	1.00414	0.00596113	0.900215	-0.151659	0.95078	-0.0728158	1.08294	0.114947
Solyc01g079250.2.1	0.96516	-0.0511604	1.12788	0.173611	1.00981	0.014078	1.08503	0.117731	0.786752	-0.34602	0.824878	-0.277747	0.761199	-0.393654
Solyc01g079540.2.1	1.13137	0.17807	0.921894	-0.117327	1.06948	0.0969053	0.922983	-0.115624	1.06271	0.0877512	0.975991	-0.0350604	1.05041	0.0709547
Solyc01g079590.2.1	0.815367	-0.294479	0.973218	-0.0391648	0.913798	-0.130053	0.886503	-0.173802	0.910391	-0.135442	0.982181	-0.0259391	0.862396	-0.213578
Solyc01g079610.2.1	1.1759	0.233763	1.04371	0.0617258	1.08649	0.119677	1.0071	0.0102032	1.05283	0.0742764	0.986359	-0.019815	1.03847	0.0544622
Solyc01g079790.2.1	1.20111	0.264372	1.26584	0.340094	1.12487	0.16976	1.23709	0.306946	0.857246	-0.222218	0.804522	-0.313796	0.842576	-0.247121
Solyc01g079820.2.1	1.71412	0.777466	1.14615	0.196799	1.32141	0.402077	1.34744	0.430222	1.04679	0.0659657	0.85546	-0.225228	1.3127	0.392542
Solyc01g079840.2.1	0.632706	-0.660392	0.896243	-0.158038	0.849005	-0.236155	0.99855	-0.00209336	0.909182	-0.13736	1.17768	0.235951	1.01161	0.0166544
Solyc01g079880.2.1	0.855454	-0.225238	1.06185	0.0865745	1.16322	0.21813	1.07174	0.0999538	0.871564	-0.198321	1.1805	0.239392	0.895983	-0.158457
Solyc01g080010.2.1	0.854517	-0.226818	1.01651	0.0236279	0.714743	-0.484504	0.828482	-0.271458	1.19837	0.261072	1.0014	0.00201453	0.992885	-0.0103008
Solyc01g080280.2.1	1.21445	0.2803	1.17129	0.228102	1.31173	0.39147	1.33144	0.412992	0.980059	-0.0290589	0.863524	-0.211692	1.16199	0.216598
Solyc01g080460.2.1	0.760127	-0.395688	0.899445	-0.152893	0.812787	-0.299051	0.86867	-0.20312	1.00382	0.00550067	1.03353	0.0475859	0.885937	-0.174724
Solyc01g080880.2.1	0.941176	-0.0874643	0.977187	-0.0332928	0.877912	-0.187852	1.07544	0.104922	0.987294	-0.0184489	0.922869	-0.115802	1.09279	0.128012
Solyc01g080940.2.1	1.2787	0.354679	0.975944	-0.0351294	0.999805	-0.000281433	1.06206	0.0868629	1.07376	0.102672	0.854896	-0.226179	1.14093	0.190211
Solyc01g081190.2.1	0.90316	-0.146946	1.02678	0.0381216	1.09623	0.132544	1.02866	0.0407671	0.883766	-0.178263	1.07494	0.104261	0.890463	-0.167372
Solyc01g081270.2.1	0.286128	-1.80527	0.419119	-1.25457	0.27926	-1.84032	0.60216	-0.731782	1.5665	0.647543	1.44409	0.530164	2.5245	1.336
Solyc01g081300.2.1	1.00083	0.00120338	0.980878	-0.0278538	1.10401	0.142748	1.33396	0.415714	0.901611	-0.149424	0.976755	-0.0339321	1.17946	0.238129
Solyc01g081310.2.1	1.04795	0.0675642	1.13692	0.185134	0.795021	-0.330935	0.860546	-0.216676	1.23267	0.301787	0.935978	-0.0954535	0.948102	-0.0768858
Solyc01g081610.2.1	0.803784	-0.31512	1.0612	0.0856988	0.954234	-0.0675856	1.00393	0.00565799	0.907776	-0.139592	1.07996	0.110977	0.863706	-0.211387
Solyc01g087120.2.1	1.05859	0.0821462	0.890423	-0.167438	1.05545	0.0778549	0.800983	-0.320156	0.954764	-0.0667839	0.931048	-0.103073	0.89159	-0.165548
Solyc01g087260.2.1	0.89053	-0.167265	0.900347	-0.151448	0.891691	-0.165384	0.874994	-0.192655	1.02621	0.0373308	1.02625	0.0373795	1.10351	0.142094
Solyc01g087520.2.1	1.7367	0.796352	1.20785	0.272436	1.21639	0.282603	1.22771	0.295975	1.12252	0.166739	0.818153	-0.289557	1.19477	0.256736
Solyc01g087550.2.1	1.01083	0.0155472	1.00731	0.0105123	0.972817	-0.0397601	1.2317	0.300655	0.993255	-0.00976366	0.959605	-0.0594877	1.22841	0.296797
Solyc01g087730.2.1	1.39591	0.481207	0.978557	-0.0312724	1.06485	0.0906521	1.00884	0.0126979	1.10122	0.139105	0.851444	-0.232017	1.16826	0.224364
Solyc01g087840.2.1	1.14677	0.197573	1.02625	0.0373766	0.747936	-0.419014	0.828716	-0.27105	1.40086	0.486316	0.847377	-0.238925	1.14766	0.198697
Solyc01g087850.2.1	0.991273	-0.0126461	1.07156	0.0997063	0.800577	-0.320887	0.921054	-0.118642	1.03947	0.0558529	0.794844	-0.331256	0.985047	-0.0217361
Solyc01g088020.2.1	0.696751	-0.521285	0.765457	-0.385607	0.765633	-0.385275	0.772885	-0.371675	0.964518	-0.0521195	1.0621	0.086924	0.97946	-0.029942
Solyc01g088080.2.1	0.686432	-0.542812	0.923136	-0.115385	0.948483	-0.0763061	0.904054	-0.145519	0.815578	-0.294105	1.12752	0.173153	0.81395	-0.296989
Solyc01g088370.2.1	0.801127	-0.319897	0.970042	-0.0438803	1.07776	0.108036	1.09513	0.131108	0.71955	-0.474833	0.967396	-0.0478211	0.869614	-0.201553
Solyc01g088480.2.1	1.55135	0.633525	1.24933	0.32115	1.40642	0.49203	1.07632	0.106108	1.11712	0.159779	0.971414	-0.0418412	1.00675	0.00969898
Solyc01g088510.2.1	0.805713	-0.311661	0.97984	-0.0293815	0.876628	-0.189963	0.881774	-0.181519	0.936582	-0.0945223	1.06766	0.0944586	0.896026	-0.158387
Solyc01g088610.2.1	1.17744	0.235658	1.09394	0.129532	1.29536	0.373355	1.2835	0.360084	1.08684	0.120143	1.00207	0.00297782	1.19969	0.262667
Solyc01g089970.2.1	1.42581	0.51178	1.01819	0.0260127	1.25505	0.327742	1.14318	0.193055	1.16443	0.219625	1.02483	0.035382	1.27645	0.352136
Solyc01g089980.2.1	0.965882	-0.0500808	0.945474	-0.0808904	0.941812	-0.0864882	1.04496	0.0634512	0.95039	-0.0734091	0.928616	-0.106846	1.06956	0.0970179
Solyc01g090190.2.1	1.5493	0.631619	1.12029	0.163869	0.966517	-0.0491332	1.1646	0.219832	1.29726	0.375466	0.850763	-0.233171	1.40586	0.491449
Solyc01g090750.2.1	0.637613	-0.649246	0.885198	-0.175927	0.879466	-0.1853	0.815078	-0.29499	0.848058	-0.237765	1.18467	0.244487	0.790079	-0.33993
Solyc01g090910.2.1	2.01272	1.00915	1.33284	0.414508	1.14496	0.1953	1.47744	0.563102	0.850809	-0.233092	0.547927	-0.867945	1.05698	0.0799419
Solyc01g091070.2.1	1.16502	0.220355	1.21917	0.285902	0.970717	-0.0428779	1.03617	0.05126	0.997281	-0.00392794	0.833401	-0.262918	0.8543	-0.227186
Solyc01g091170.2.1	1.21423	0.280039	1.04288	0.0605701	0.672474	-0.572449	0.768967	-0.379007	1.30862	0.388041	0.755183	-0.405101	0.993494	-0.00941642
Solyc01g091190.2.1	0.950725	-0.0728999	1.1627	0.217473	1.06364	0.0890033	1.10039	0.138016	0.904624	-0.14461	1.02325	0.0331654	0.892407	-0.164226
Solyc01g091310.2.1	0.714994	-0.483997	0.907396	-0.140196	0.927292	-0.108905	0.891241	-0.166112	0.979667	-0.0296364	1.03817	0.0540473	0.864091	-0.210745
Solyc01g091530.2.1	1.12915	0.175232	1.34854	0.431395	0.99696	-0.00439265	1.19579	0.257959	1.30685	0.38609	1.17671	0.234761	1.1905	0.251569
Solyc01g091690.2.1	0.577163	-0.792948	0.885139	-0.176025	0.640547	-0.642623	0.631039	-0.664199	1.19158	0.252876	1.26957	0.344345	0.84465	-0.243574
Solyc01g094030.2.1	0.666103	-0.586182	0.767524	-0.381716	0.926533	-0.110086	1.03509	0.0497613	0.732055	-0.449976	1.10545	0.14463	1.02491	0.0355011
Solyc01g094200.2.1	1.04072	0.0575815	0.954392	-0.0673465	0.85587	-0.224537	0.907333	-0.140296	1.03703	0.0524512	0.85095	-0.232853	1.06079	0.0851324
Solyc01g094220.2.1	0.88166	-0.181706	1.02221	0.0316902	0.878747	-0.18648	0.859734	-0.218038	1.08951	0.123677	1.11829	0.161293	0.948776	-0.0758603
Solyc01g094280.2.1	1.23393	0.30326	1.41839	0.504253	1.23212	0.301147	1.31271	0.39255	1.082	0.113706	1.08924	0.123328	1.04762	0.0671193
Solyc01g094340.2.1	0.913729	-0.130162	1.27678	0.352506	0.951932	-0.0710699	1.02952	0.0419708	0.979846	-0.0293735	1.02296	0.0327526	0.79462	-0.331663
Solyc01g094370.2.1	1.11988	0.163339	1.17617	0.2341	1.03856	0.0545834	1.38431	0.46917	0.942687	-0.0851496	0.938141	-0.0921227	1.15049	0.202246
Solyc01g094690.2.1	0.987464	-0.0182006	0.919862	-0.12051	1.07501	0.104349	1.13995	0.188968	0.84	-0.251539	0.933708	-0.0989568	1.08503	0.117738
Solyc01g094790.2.1	1.2095	0.274414	1.03771	0.0533968	0.877458	-0.188598	0.891129	-0.166293	1.22567	0.293573	0.876719	-0.189814	1.05637	0.0791196
Solyc01g095050.2.1	1.32742	0.408622	1.20247	0.266007	0.837871	-0.2552	0.764714	-0.387008	1.68547	0.753151	0.926192	-0.110617	1.20504	0.269077
Solyc01g095150.2.1	2.20779	1.1426	1.10499	0.144039	1.42784	0.513834	1.18451	0.244296	1.43359	0.519628	0.939883	-0.0894476	1.55005	0.632319
Solyc01g095200.2.1	0.788335	-0.343119	0.837266	-0.256242	0.820019	-0.28627	0.805411	-0.312203	0.91631	-0.126092	0.973418	-0.0388689	0.894742	-0.160456
Solyc01g095430.2.1	0.970632	-0.0430038	0.899185	-0.153309	1.2879	0.36502	1.20419	0.268068	0.817072	-0.291466	1.06617	0.0924334	1.05267	0.0740554
Solyc01g095670.2.1	1.15287	0.205234	0.897979	-0.155247	1.05099	0.0717461	1.00486	0.00699776	1.02644	0.0376488	0.96384	-0.0531341	1.17618	0.234109
Solyc01g096040.2.1	1.2819	0.358287	1.38569	0.470608	0.878504	-0.186878	1.00204	0.00293409	1.0644	0.0900455	0.793222	-0.334204	0.797475	-0.326489
Solyc01g096240.2.1	0.761609	-0.392877	0.635793	-0.653372	0.852283	-0.230596	1.06612	0.092367	0.867289	-0.205415	0.968452	-0.0462475	1.45667	0.542674
Solyc01g096420.2.1	1.13364	0.18096	0.931471	-0.102417	1.02282	0.0325464	1.11477	0.15675	0.942506	-0.0854269	0.852158	-0.230807	1.13444	0.181986
Solyc01g096450.2.1	0.76133	-0.393407	0.917783	-0.123774	0.951855	-0.0711863	0.971088	-0.0423258	0.933311	-0.0995695	0.974881	-0.0367015	0.928393	-0.107193
Solyc01g096660.2.1	1.93159	0.949792	1.10559	0.144818	1.33343	0.415143	1.34264	0.425069	1.16885	0.225095	0.841553	-0.248873	1.4278	0.51379
Solyc01g096780.2.1	0.819609	-0.286993	0.887474	-0.172223	0.852798	-0.229724	0.908023	-0.139198	0.970704	-0.042896	1.00994	0.0142721	0.996519	-0.00503112
Solyc01g096990.2.1	0.861955	-0.214315	1.10144	0.139388	0.912842	-0.131563	1.05295	0.0744312	0.964721	-0.051817	0.984116	-0.0230999	0.82212	-0.282579
Solyc01g097140.2.1	1.0877	0.121276	1.30344	0.382327	1.069	0.0962567	1.47705	0.562722	0.941956	-0.086268	0.927711	-0.108253	1.07354	0.102372
Solyc01g097190.2.1	0.981878	-0.0263846	1.02629	0.0374441	0.895518	-0.159205	0.899792	-0.152336	1.09944	0.13677	0.997671	-0.0033634	1.04101	0.0579849
Solyc01g097240.2.1	1.19707	0.259511	1.24692	0.318369	1.07826	0.108707	1.28907	0.366335	0.98544	-0.0211601	0.962913	-0.0545222	0.974467	-0.0373155
Solyc01g097300.2.1	1.40011	0.485545	1.05706	0.0800509	1.04935	0.0694932	0.975414	-0.035914	1.22741	0.295616	0.880016	-0.184398	1.15818	0.211858
Solyc01g097340.2.1	1.30723	0.386518	1.23315	0.302345	1.15447	0.207228	0.882147	-0.180909	1.14345	0.193387	1.01467	0.0210149	0.832691	-0.264147
Solyc01g097350.2.1	1.48773	0.573112	1.06078	0.0851213	1.26654	0.340887	1.10861	0.148757	1.13534	0.183122	1.03712	0.0525841	1.17665	0.234689
Solyc01g097450.2.1	1.52812	0.611754	1.04081	0.057709	1.19472	0.256671	0.983259	-0.0243562	1.21107	0.276286	0.945599	-0.0806996	1.18033	0.239185
Solyc01g097460.2.1	1.52605	0.609806	0.909991	-0.136076	1.27683	0.352565	1.22898	0.297459	1.11779	0.160644	0.924706	-0.112934	1.57481	0.655182
Solyc01g097510.2.1	0.824182	-0.278965	0.9894	-0.0153741	0.964903	-0.0515446	0.957396	-0.0628119	0.864561	-0.20996	1.0154	0.0220474	0.85186	-0.231312
Solyc01g097520.2.1	0.630626	-0.665143	0.877941	-0.187805	0.8571	-0.222464	0.805105	-0.312752	0.790628	-0.338928	1.1598	0.213875	0.77524	-0.367285
Solyc01g097760.2.1	0.791305	-0.337693	0.968771	-0.045773	1.44108	0.527147	1.31132	0.391022	0.65759	-0.60474	1.17165	0.228536	0.926713	-0.109806
Solyc01g097770.2.1	0.774772	-0.368156	0.7219	-0.470129	0.896428	-0.157741	0.905017	-0.143983	0.703841	-0.506678	0.800065	-0.32181	0.955258	-0.0660372
Solyc01g097880.2.1	1.05273	0.0741374	1.13324	0.18045	0.798454	-0.324719	0.906939	-0.140923	1.45981	0.545779	1.11796	0.16087	1.22013	0.287031
Solyc01g097890.2.1	1.30215	0.380896	0.99088	-0.0132178	0.853689	-0.228217	0.926987	-0.109379	1.16611	0.2217	0.752425	-0.410379	1.08959	0.123787
Solyc01g097970.2.1	0.994728	-0.00762634	1.14088	0.190149	1.5476	0.63003	1.16174	0.216287	0.872415	-0.196914	1.36016	0.443776	0.893456	-0.162531
Solyc01g098000.2.1	1.27245	0.347605	1.01623	0.0232236	1.21417	0.279965	1.07889	0.109548	0.957059	-0.0633198	0.936332	-0.094908	1.05585	0.0784002
Solyc01g098090.2.1	0.899943	-0.152095	1.08197	0.113656	0.93591	-0.0955577	0.97745	-0.0329055	0.960937	-0.057486	1.00145	0.00208507	0.873087	-0.195802
Solyc01g098170.2.1	0.788806	-0.342257	1.00397	0.00571746	1.04167	0.0588965	1.02962	0.0421119	0.845705	-0.241773	1.11626	0.158676	0.876022	-0.190961
Solyc01g098550.2.1	1.00709	0.010197	1.18199	0.241223	1.15981	0.213893	1.32442	0.405364	1.01721	0.0246126	1.18033	0.239196	1.17612	0.234031
Solyc01g098610.2.1	0.863929	-0.211015	0.981815	-0.0264769	0.901152	-0.150158	0.840691	-0.250352	1.14653	0.197271	1.20176	0.265153	1.0107	0.0153508
Solyc01g098640.2.1	1.3523	0.435412	1.25009	0.32203	1.35455	0.437817	1.41481	0.500608	0.964318	-0.0524187	0.917627	-0.124021	1.0609	0.0852889
Solyc01g098650.2.1	1.37862	0.463229	1.11456	0.156472	0.828192	-0.271964	0.876343	-0.190432	1.46348	0.549398	0.881965	-0.181207	1.17168	0.22858
Solyc01g098880.2.1	1.02936	0.0417463	1.09206	0.127047	1.07727	0.107374	1.09967	0.137072	0.969164	-0.0451868	0.988447	-0.0167649	0.98353	-0.0239596
Solyc01g098900.2.1	0.924099	-0.113881	1.04201	0.0593694	0.92133	-0.118211	1.00023	0.000326389	0.990334	-0.0140122	0.989445	-0.0153082	0.956071	-0.0648098
Solyc01g098920.2.1	0.96642	-0.049278	1.22679	0.294886	1.06399	0.089479	1.25188	0.324096	0.904947	-0.144095	0.998405	-0.00230347	0.911287	-0.134023
Solyc01g099090.2.1	0.743229	-0.428121	0.738643	-0.437051	0.834557	-0.260918	0.841916	-0.248252	0.905648	-0.142978	1.04886	0.0688165	0.985233	-0.0214627
Solyc01g099100.2.1	0.848021	-0.237828	1.04926	0.0693683	0.788634	-0.342572	0.959767	-0.0592445	1.06699	0.0935479	0.963847	-0.0531236	0.805079	-0.312798
Solyc01g099160.2.1	1.03831	0.0542432	1.37439	0.458793	0.472248	-1.08238	0.569903	-0.811211	2.16242	1.11265	0.952171	-0.0707073	0.91803	-0.123387
Solyc01g099190.2.1	0.733826	-0.44649	0.92994	-0.10479	0.56232	-0.830536	0.582624	-0.779363	2.07544	1.05342	1.50974	0.594303	1.30277	0.381581
Solyc01g099350.2.1	1.02679	0.0381381	0.786611	-0.346278	0.935383	-0.0963706	0.835342	-0.259561	0.948547	-0.0762091	0.816877	-0.291809	0.963473	-0.0536833
Solyc01g099410.2.1	1.04629	0.0652882	1.20073	0.263916	0.76961	-0.377801	0.861909	-0.214392	1.15162	0.20366	0.864124	-0.210689	0.840578	-0.250547
Solyc01g099630.2.1	1.12138	0.16527	1.3321	0.413706	1.31654	0.39675	1.08476	0.117378	0.889265	-0.169314	1.03995	0.0565114	0.737565	-0.439157
Solyc01g099670.2.1	0.602375	-0.731267	0.781129	-0.356368	0.937314	-0.0933961	0.846273	-0.240805	0.747388	-0.420071	1.0993	0.136579	0.789741	-0.340548
Solyc01g099690.2.1	1.41287	0.498626	1.24121	0.31175	1.07845	0.108954	1.12658	0.171954	1.18233	0.241628	0.935232	-0.0966043	1.07725	0.107349
Solyc01g099740.2.1	0.904992	-0.144023	0.872423	-0.196901	0.680456	-0.555426	0.643226	-0.636602	1.04229	0.0597618	0.803307	-0.315977	0.7836	-0.35181
Solyc01g099760.2.1	1.06944	0.0968581	0.966059	-0.0498166	0.94867	-0.0760219	0.916545	-0.125723	1.11591	0.158216	0.984586	-0.022411	1.05672	0.0795997
Solyc01g099770.2.1	1.53525	0.618471	0.954856	-0.0666445	1.00016	0.00022922	0.963213	-0.0540739	1.33634	0.418282	0.862807	-0.212891	1.39178	0.476934
Solyc01g099780.2.1	1.65849	0.729874	1.03299	0.0468321	1.32443	0.405374	1.2321	0.301123	1.22829	0.296646	0.984552	-0.0224608	1.49573	0.580846
Solyc01g099890.2.1	1.09645	0.132841	0.88614	-0.174393	0.946047	-0.0800168	0.820103	-0.286123	1.18158	0.240722	1.01322	0.0189528	1.09219	0.12723
Solyc01g099900.2.1	0.979532	-0.0298355	1.06515	0.0910526	1.05318	0.0747468	0.967736	-0.0473148	0.877872	-0.187918	0.945738	-0.0804874	0.789246	-0.341454
Solyc01g100030.2.1	1.88009	0.910805	1.29275	0.370449	1.54539	0.627968	1.36752	0.451562	1.01154	0.0165475	0.844616	-0.243632	1.0732	0.101924
Solyc01g100320.2.1	1.04203	0.0593927	0.996237	-0.00543975	0.898621	-0.154216	0.924774	-0.112828	1.07487	0.104167	0.978134	-0.0318955	1.04651	0.0655889
Solyc01g100350.2.1	1.00682	0.00980227	0.907011	-0.140809	0.953838	-0.0681844	0.895101	-0.159878	1.02259	0.0322244	1.06654	0.0929372	1.24771	0.31928
Solyc01g100360.2.1	1.20286	0.266463	1.12825	0.174089	1.12967	0.175899	1.02595	0.036959	1.07065	0.0984906	0.977011	-0.0335529	0.974353	-0.0374838
Solyc01g100520.2.1	1.25052	0.322524	1.14411	0.194225	1.11004	0.150615	1.07077	0.098653	1.09737	0.134055	0.999652	-0.000501627	1.0883	0.122074
Solyc01g100570.2.1	0.616288	-0.698323	0.852214	-0.230713	1.48557	0.571012	1.27588	0.351497	0.416631	-1.26316	1.00749	0.0107635	0.635136	-0.654864
Solyc01g100650.2.1	1.36642	0.450397	0.996868	-0.00452576	1.09377	0.129312	1.10318	0.141668	1.32629	0.407394	0.987968	-0.0174639	1.44552	0.531589
Solyc01g100970.2.1	1.49477	0.57992	1.07709	0.107133	1.16706	0.222882	1.29625	0.374343	0.996764	-0.00467678	0.785451	-0.348406	1.25327	0.325692
Solyc01g101040.2.1	0.844609	-0.243645	0.913103	-0.131151	0.922797	-0.115915	0.888624	-0.170355	0.8879	-0.171532	1.01839	0.0262921	0.858179	-0.22065
Solyc01g101060.2.1	1.09872	0.135823	1.23633	0.306069	0.987811	-0.0176926	0.801945	-0.318424	1.10486	0.143869	1.00511	0.00734948	0.66887	-0.580202
Solyc01g102310.2.1	1.18137	0.240464	0.694937	-0.525046	1.22934	0.297886	1.20312	0.266778	0.835424	-0.259419	0.91633	-0.12606	1.44545	0.531522
Solyc01g102330.2.1	0.907757	-0.139622	0.747317	-0.420208	0.696103	-0.522626	0.724208	-0.465525	1.24076	0.31123	0.927662	-0.108329	1.25406	0.326606
Solyc01g102400.2.1	1.12122	0.165066	1.01701	0.0243284	1.04823	0.0679512	1.01911	0.0273114	1.10437	0.143222	0.945271	-0.0812001	1.16576	0.221266
Solyc01g102410.2.1	0.619619	-0.690546	0.909769	-0.136428	0.944255	-0.0827515	0.969651	-0.044462	0.80227	-0.31784	1.21487	0.280799	0.82407	-0.279162
Solyc01g102510.2.1	0.828373	-0.271648	1.03138	0.0445777	0.94597	-0.0801336	1.04504	0.0635522	0.874788	-0.192995	0.995066	-0.00713528	0.902791	-0.147536
Solyc01g102660.2.1	0.960257	-0.0585074	0.956038	-0.06486	0.790443	-0.339267	0.957138	-0.0632005	1.22793	0.29623	1.04754	0.0670095	1.27516	0.350678
Solyc01g102820.2.1	1.28452	0.361233	0.971084	-0.0423323	1.12844	0.174331	1.08863	0.122509	1.02572	0.0366373	0.908454	-0.138514	1.16593	0.221486
Solyc01g103010.2.1	0.683341	-0.549323	1.06737	0.0940606	1.04082	0.0577194	0.961406	-0.0567823	0.822752	-0.28147	1.21984	0.286695	0.750849	-0.413406
Solyc01g103450.2.1	1.18915	0.249927	0.964329	-0.0524021	1.10523	0.144343	1.08181	0.113445	1.07083	0.0987236	0.979431	-0.029984	1.20466	0.268628
Solyc01g103480.2.1	0.863164	-0.212294	1.20982	0.274789	1.11021	0.15083	1.13321	0.180421	0.847506	-0.238704	1.09354	0.129006	0.808329	-0.306986
Solyc01g103540.2.1	1.15595	0.209077	1.08167	0.113262	0.827343	-0.273442	0.888678	-0.170268	1.39338	0.478592	0.999381	-0.000892884	1.23966	0.309949
Solyc01g103680.2.1	0.663439	-0.591964	0.929419	-0.105599	0.940562	-0.0884053	0.852738	-0.229825	0.950529	-0.073198	1.35041	0.433394	0.877105	-0.189178
Solyc01g103750.2.1	1.01356	0.0194294	1.00752	0.0108071	1.04724	0.0665965	1.08145	0.112961	0.957598	-0.0625075	0.998254	-0.0025205	0.992076	-0.0114768
Solyc01g103800.2.1	1.38382	0.468657	0.899538	-0.152744	1.22881	0.297263	1.11629	0.158711	1.25231	0.324594	1.12459	0.169393	1.5594	0.640988
Solyc01g103930.2.1	0.799262	-0.323259	1.12225	0.166396	0.98898	-0.0159869	1.06513	0.0910359	0.759701	-0.396496	0.942007	-0.0861898	0.725169	-0.463611
Solyc01g104020.2.1	0.654261	-0.612062	0.742291	-0.429943	0.651533	-0.618089	0.614168	-0.703294	1.02064	0.0294761	1.02831	0.040279	0.902489	-0.148019
Solyc01g104130.2.1	0.837326	-0.256138	1.09445	0.130211	0.444839	-1.16865	0.520225	-0.942792	1.99443	0.99598	1.06294	0.0880594	0.946125	-0.0798967
Solyc01g104170.2.1	1.34679	0.429528	0.990595	-0.0136328	1.03717	0.0526562	1.07941	0.110244	1.17762	0.235869	0.913686	-0.13023	1.33414	0.415906
Solyc01g104190.2.1	1.0213	0.0304128	0.934278	-0.098076	1.07228	0.100687	1.13884	0.187569	0.88493	-0.176365	1.01632	0.0233559	1.07454	0.103721
Solyc01g104370.2.1	1.20113	0.264393	1.04387	0.0619391	1.18363	0.24322	1.04697	0.066226	0.999174	-0.00119263	0.978199	-0.0317997	1.02545	0.0362505
Solyc01g104590.2.1	0.777327	-0.363406	1.06452	0.0901982	1.19935	0.262249	1.15456	0.207344	0.760987	-0.394057	1.18162	0.24077	0.866658	-0.206466
Solyc01g104600.2.1	1.10004	0.137558	1.20033	0.263436	1.00404	0.00581834	0.926277	-0.110485	1.22184	0.289056	1.08156	0.113117	0.892495	-0.164084
Solyc01g104770.2.1	0.805057	-0.312838	0.864569	-0.209947	0.945587	-0.0807186	0.917611	-0.124045	0.864058	-0.210799	1.01975	0.0282179	0.936964	-0.093935
Solyc01g104840.2.1	1.3597	0.443286	1.03262	0.046314	1.00055	0.000790746	1.0583	0.0817487	1.08216	0.113912	0.811737	-0.300915	1.19869	0.261456
Solyc01g104920.2.1	0.779608	-0.35918	1.02856	0.0406298	0.925399	-0.111852	0.849824	-0.234763	0.945687	-0.0805657	1.14723	0.198158	0.797029	-0.327295
Solyc01g104950.2.1	0.899316	-0.1531	0.802851	-0.316795	0.881837	-0.181417	0.98738	-0.0183225	0.949805	-0.0742975	0.931906	-0.101743	1.23519	0.304738
Solyc01g105030.2.1	1.2815	0.357835	0.986412	-0.0197384	1.32145	0.40212	1.54077	0.623654	0.869856	-0.201151	0.865436	-0.208501	1.44708	0.533148
Solyc01g105060.2.1	1.32097	0.401601	0.99503	-0.0071878	1.29888	0.377264	1.12217	0.166288	1.02425	0.034567	1.01838	0.0262755	1.13144	0.178166
Solyc01g105100.2.1	0.815062	-0.295018	1.10457	0.14349	0.905193	-0.143703	1.08701	0.120365	0.872076	-0.197475	0.943285	-0.084234	0.849024	-0.236122
Solyc01g105140.2.1	1.00436	0.00628315	1.08796	0.121629	1.39331	0.478514	1.21348	0.279156	0.822293	-0.282276	1.13627	0.1843	0.934156	-0.0982643
Solyc01g105340.2.1	1.17917	0.237773	1.00525	0.0075513	0.856412	-0.223623	0.917564	-0.12412	1.37345	0.457808	0.999616	-0.000553443	1.26084	0.334383
Solyc01g105410.2.1	0.526617	-0.925173	0.738992	-0.436369	0.770905	-0.375374	0.868617	-0.203208	0.702769	-0.508878	1.0259	0.036884	0.830473	-0.267995
Solyc01g105420.2.1	0.895109	-0.159864	1.18096	0.239964	0.75094	-0.41323	0.89726	-0.156402	1.20227	0.265756	1.03321	0.0471289	0.897339	-0.156275
Solyc01g106010.2.1	0.952847	-0.0696829	1.09631	0.132658	1.12749	0.17311	1.13753	0.18591	0.923832	-0.114297	1.09545	0.13153	0.964064	-0.0527998
Solyc01g106050.2.1	0.82824	-0.27188	1.04407	0.06222	1.11543	0.157596	1.09299	0.128279	0.871672	-0.198142	1.16933	0.225679	0.929419	-0.105599
Solyc01g106080.2.1	0.878031	-0.187656	1.0528	0.0742366	0.863534	-0.211675	1.03452	0.048961	0.98822	-0.0170952	0.949222	-0.0751828	1.05375	0.0755323
Solyc01g106210.2.1	1.21277	0.278308	1.0497	0.069973	0.987874	-0.0176016	1.01906	0.0272349	1.05283	0.0742701	0.858895	-0.219447	1.05609	0.0787337
Solyc01g106320.2.1	1.25058	0.322599	1.27553	0.351096	1.24026	0.310645	1.21843	0.285021	1.01456	0.0208549	1.01875	0.0268042	1.00001	1.07925e-05
Solyc01g106430.2.1	1.79528	0.84421	1.03987	0.0564013	1.50246	0.587329	1.27754	0.35337	1.05505	0.0773085	0.883735	-0.178314	1.28754	0.364619
Solyc01g106450.2.1	1.17345	0.230754	0.98146	-0.0269989	1.105	0.144044	0.961514	-0.0566195	1.05792	0.0812372	1.03264	0.0463407	1.07548	0.104978
Solyc01g106480.2.1	1.05907	0.0827997	1.17521	0.232922	1.02053	0.0293245	1.09667	0.13313	1.08346	0.115643	1.01921	0.0274446	0.969781	-0.0442698
Solyc01g107150.2.1	0.858843	-0.219534	1.0491	0.0691582	1.21032	0.27539	1.20438	0.268296	0.775086	-0.367572	1.11516	0.157247	0.916773	-0.125363
Solyc01g107160.2.1	0.872369	-0.196989	1.06301	0.0881512	1.10759	0.147419	1.14665	0.197427	0.843851	-0.24494	1.07898	0.109665	1.03944	0.0558048
Solyc01g107550.2.1	0.742117	-0.430281	0.890246	-0.167724	0.831558	-0.266111	0.874033	-0.19424	0.951098	-0.072334	1.09749	0.134208	0.900356	-0.151432
Solyc01g107590.2.1	1.12974	0.175995	1.27517	0.350689	1.55967	0.641239	1.24931	0.321132	0.949359	-0.074974	1.30949	0.389003	0.996918	-0.00445343
Solyc01g107750.2.1	0.865145	-0.208987	0.924197	-0.113728	0.98827	-0.0170222	1.02031	0.0290009	0.867267	-0.205451	0.964025	-0.0528577	1.00587	0.0084459
Solyc01g107860.2.1	1.68879	0.755993	1.02887	0.0410644	1.22709	0.295237	1.04858	0.0684348	1.29127	0.36879	0.902342	-0.148254	1.25417	0.326736
Solyc01g107870.2.1	1.08825	0.122007	0.859416	-0.218571	0.98953	-0.0151848	0.997513	-0.00359309	1.09014	0.12451	1.07536	0.104824	1.24851	0.32021
Solyc01g107990.2.1	0.825374	-0.276879	0.975551	-0.0357101	0.858304	-0.220439	0.917715	-0.123881	0.958375	-0.0613378	1.0391	0.0553375	0.954222	-0.0676024
Solyc01g108030.2.1	0.741023	-0.432409	0.753021	-0.409238	0.802601	-0.317244	0.831075	-0.266949	0.999884	-0.00016797	1.03425	0.0485791	1.03133	0.0445019
Solyc01g108250.2.1	0.705212	-0.503872	0.924286	-0.113589	0.67756	-0.561579	0.702769	-0.508878	1.10962	0.150061	1.00573	0.00824082	0.818791	-0.288432
Solyc01g108340.2.1	1.07427	0.103357	1.06624	0.0925334	1.1614	0.215861	0.910724	-0.134914	0.931174	-0.102877	0.983165	-0.024495	0.847646	-0.238466
Solyc01g108530.2.1	0.977165	-0.0333258	1.16339	0.218338	0.945207	-0.0812985	0.940724	-0.0881567	1.03438	0.0487641	0.999673	-0.00047144	0.847876	-0.238076
Solyc01g108580.2.1	1.04568	0.0644424	1.18611	0.246235	1.09846	0.135481	0.976381	-0.0344832	1.01831	0.026177	1.10365	0.142289	0.860408	-0.216906
Solyc01g108660.2.1	0.973149	-0.0392672	1.0155	0.0221884	0.940662	-0.0882515	1.08272	0.114661	1.01768	0.0252813	0.955444	-0.0657561	1.09161	0.126453
Solyc01g108890.2.1	0.93482	-0.0972401	0.882717	-0.179978	0.914039	-0.129672	0.778963	-0.360373	0.99033	-0.0140195	0.989267	-0.0155678	0.860362	-0.216984
Solyc01g109130.2.1	1.16979	0.226252	0.96552	-0.0506215	1.07697	0.106979	1.00764	0.0109816	1.12759	0.173247	0.944183	-0.0828609	1.32866	0.409969
Solyc01g109300.2.1	0.963812	-0.0531769	1.10611	0.145493	0.910068	-0.135954	0.971072	-0.0423492	1.02287	0.0326289	1.01926	0.0275213	0.948235	-0.0766841
Solyc01g109350.2.1	0.762273	-0.39162	1.08031	0.111443	0.971223	-0.0421252	1.01767	0.0252699	0.884985	-0.176275	1.09615	0.132449	0.821954	-0.282871
Solyc01g109410.2.1	0.839375	-0.252613	0.867216	-0.205537	0.889098	-0.169585	0.869815	-0.201219	0.955249	-0.0660506	1.0071	0.0102051	0.942505	-0.0854272
Solyc01g109520.2.1	0.861909	-0.214393	0.855457	-0.225232	0.892215	-0.164537	0.913639	-0.130305	0.930548	-0.103847	1.10493	0.143959	1.0693	0.0966648
Solyc01g109540.2.1	0.475811	-1.07154	0.725967	-0.462024	0.949719	-0.074427	0.86332	-0.212032	0.645135	-0.632327	1.24144	0.312019	0.778432	-0.361357
Solyc01g109570.2.1	1.28269	0.359171	1.14708	0.197962	1.17203	0.229014	1.15875	0.212565	0.969477	-0.0447215	0.886911	-0.173138	0.998057	-0.00280639
Solyc01g109620.2.1	1.10284	0.141224	1.00122	0.00176008	1.04679	0.0659734	0.999977	-3.33781e-05	1.01628	0.0232974	0.97753	-0.0327866	1.05094	0.0716748
Solyc01g109660.2.1	1.72828	0.789333	1.13726	0.185567	1.22234	0.289643	1.18787	0.248381	1.24316	0.314015	0.865812	-0.207875	1.28548	0.362311
Solyc01g109770.2.1	0.822853	-0.281294	0.949461	-0.0748188	1.04163	0.0588403	1.06719	0.0938222	0.91546	-0.127431	1.05988	0.0839004	1.09839	0.135393
Solyc01g109790.2.1	1.34127	0.423602	1.63795	0.71189	1.53061	0.61411	1.40696	0.49258	0.812879	-0.298888	0.910303	-0.135581	0.697651	-0.519423
Solyc01g109850.2.1	0.871504	-0.19842	0.911189	-0.134179	1.0685	0.095586	1.02911	0.0413927	0.892615	-0.16389	1.08245	0.114295	0.954466	-0.0672341
Solyc01g109890.2.1	0.946851	-0.0787907	0.830738	-0.267534	0.875873	-0.191206	0.791765	-0.336855	1.05446	0.0764982	0.995067	-0.00713478	0.991994	-0.011597
Solyc01g109930.2.1	1.07865	0.109225	1.08311	0.11518	1.01196	0.0171592	1.08713	0.12053	0.975401	-0.0359326	0.953932	-0.0680419	0.995197	-0.00694653
Solyc01g109940.2.1	1.00028	0.00040328	1.00902	0.0129611	0.982179	-0.0259418	1.1505	0.202264	1.09395	0.129545	1.07641	0.106234	1.25448	0.327094
Solyc01g110120.2.1	0.617148	-0.696312	0.895352	-0.159472	0.842434	-0.247364	0.814854	-0.295387	0.812433	-0.299679	1.14175	0.191252	0.795228	-0.33056
Solyc01g110360.2.1	1.63154	0.706239	1.35366	0.436865	1.02499	0.035614	1.54699	0.629468	1.08771	0.121294	0.684776	-0.546296	1.25019	0.322142
Solyc01g110390.2.1	1.10798	0.147928	1.02993	0.0425477	1.16902	0.225298	0.967199	-0.048115	1.03636	0.0515317	1.1018	0.139861	0.976699	-0.0340142
Solyc01g110410.2.1	1.22736	0.295558	1.05031	0.0708115	1.09402	0.129633	0.992726	-0.0105331	1.12822	0.174044	1.0173	0.0247393	1.11049	0.151199
Solyc01g110450.2.1	0.941238	-0.0873681	1.03364	0.0477398	0.839503	-0.252393	0.807661	-0.308178	1.13221	0.179138	1.00158	0.00227442	0.871268	-0.198812
Solyc01g110530.2.1	1.11424	0.15606	0.926067	-0.110812	1.06929	0.0966469	0.928478	-0.10706	1.00482	0.00693511	0.989288	-0.0155376	1.03315	0.0470563
Solyc01g111060.2.1	1.19787	0.260475	0.915391	-0.12754	0.978112	-0.031928	1.03559	0.0504519	1.3315	0.413048	1.11789	0.160778	1.3499	0.432853
Solyc01g111120.2.1	1.20321	0.266884	1.03446	0.0488757	1.11675	0.159306	1.10437	0.143228	1.02011	0.0287239	0.912235	-0.132522	1.06732	0.0939893
Solyc01g111150.2.1	1.15638	0.209613	1.102	0.140129	1.20168	0.265051	1.04047	0.057233	0.948211	-0.0767195	0.987431	-0.018248	0.900395	-0.15137
Solyc01g111170.2.1	1.50134	0.586254	1.17146	0.228313	1.25024	0.322211	0.933415	-0.0994097	1.16868	0.224885	0.985667	-0.0208283	0.955994	-0.0649267
Solyc01g111200.2.1	1.43944	0.525511	1.22331	0.290795	1.27048	0.345378	1.13157	0.178326	1.0637	0.0890939	0.952067	-0.0708655	0.943602	-0.083749
Solyc01g111240.2.1	1.41833	0.504194	1.25893	0.332203	1.11541	0.157579	1.44441	0.530484	0.913111	-0.131137	0.719607	-0.474719	1.05365	0.0753891
Solyc01g111260.2.1	0.614174	-0.703281	0.794259	-0.332318	0.836208	-0.258066	0.999816	-0.000265886	0.755665	-0.404182	1.05579	0.0783294	0.968362	-0.0463823
Solyc01g111300.2.1	1.42879	0.514797	1.05103	0.071807	1.29286	0.370565	1.10817	0.148184	1.07042	0.0981831	0.941138	-0.0875215	1.08203	0.113738
Solyc01g111440.2.1	0.813312	-0.29812	0.931163	-0.102894	0.755956	-0.403627	0.844002	-0.244681	1.1126	0.153939	1.03012	0.0428138	0.98876	-0.0163075
Solyc01g111450.2.1	1.21662	0.282883	1.09933	0.136623	1.04966	0.0699176	0.942177	-0.0859306	1.13109	0.177707	0.982323	-0.0257311	1.02496	0.0355736
Solyc01g111510.2.1	1.18113	0.240163	1.12071	0.164418	1.09009	0.124448	1.06412	0.0896625	0.965162	-0.0511577	0.96196	-0.055951	0.945319	-0.0811265
Solyc01g111520.2.1	0.834193	-0.261546	1.11601	0.158346	1.086	0.11902	1.02247	0.032052	0.885198	-0.175929	1.17112	0.227884	0.90113	-0.150194
Solyc01g111560.2.1	0.8572	-0.222296	0.926072	-0.110804	1.10701	0.146664	1.09043	0.124891	0.79793	-0.325666	1.01051	0.0150883	0.993174	-0.0098818
Solyc01g111630.2.1	0.785084	-0.34908	0.858225	-0.220572	0.759875	-0.396166	0.84786	-0.238102	0.966	-0.0499042	0.948074	-0.0769277	0.948215	-0.0767137
Solyc01g111650.2.1	1.43523	0.521283	0.892168	-0.164612	1.1694	0.225774	0.969575	-0.0445753	1.1783	0.236711	0.970987	-0.0424767	1.29755	0.375795
Solyc01g111710.2.1	0.758379	-0.399008	1.0677	0.0945051	1.07816	0.10857	1.07639	0.106205	0.829794	-0.269175	1.13106	0.177673	0.812035	-0.300385
Solyc01g111760.2.1	1.0928	0.128035	1.04738	0.0667801	0.97607	-0.0349432	0.971743	-0.0413534	1.04763	0.0671322	0.880798	-0.183117	1.06123	0.0857437
Solyc01g111780.2.1	0.685213	-0.545376	0.887958	-0.171437	0.849378	-0.235521	0.967963	-0.0469767	0.852713	-0.229867	1.04544	0.0641035	0.945956	-0.080155
Solyc01g111830.2.1	0.911631	-0.133479	1.06969	0.0971993	1.25267	0.325009	1.13594	0.183883	0.773251	-0.370992	1.0387	0.0547765	0.787124	-0.345338
Solyc01g112000.2.1	0.710702	-0.492682	0.7225	-0.468931	0.979799	-0.0294418	0.918181	-0.12315	0.83049	-0.267966	1.02024	0.0289122	0.954017	-0.0679136
Solyc01g112100.2.1	0.70423	-0.505881	1.04036	0.0570867	0.854787	-0.226363	0.920186	-0.120002	0.993879	-0.00885804	1.14294	0.192749	0.843257	-0.245956
Solyc01g112150.2.1	0.838688	-0.253794	0.878877	-0.186267	0.790824	-0.338571	0.863144	-0.212327	1.05072	0.0713715	1.00179	0.0025853	1.02273	0.03242
Solyc01g112160.2.1	0.892219	-0.164531	0.882192	-0.180835	0.951416	-0.0718521	0.937304	-0.093411	0.931707	-0.102052	0.996688	-0.00478594	1.00797	0.0114573
Solyc01g112280.2.1	1.18943	0.250275	0.967607	-0.0475076	0.943405	-0.0840515	1.01167	0.0167413	1.23275	0.301878	0.973934	-0.0381035	1.31277	0.392612
Solyc01g112290.2.1	0.982732	-0.0251297	1.13295	0.18008	1.00775	0.0111309	1.02934	0.0417209	0.883252	-0.179104	0.908617	-0.138256	0.817122	-0.291377
Solyc02g011990.1.1	0.913628	-0.130321	1.06604	0.0922554	1.12155	0.165491	1.23025	0.298957	0.776879	-0.364239	1.06008	0.0841764	0.852625	-0.230017
Solyc02g012020.1.1	1.13685	0.185038	1.029	0.0412426	1.05318	0.0747571	1.19313	0.254748	0.941115	-0.0875567	0.86602	-0.207528	1.16437	0.219547
Solyc02g014150.2.1	1.33194	0.413528	1.11566	0.157903	1.10956	0.14999	0.9678	-0.0472194	1.14214	0.191745	0.938676	-0.0913003	1.10216	0.140338
Solyc02g020940.2.1	1.34314	0.425608	1.21407	0.279853	1.17785	0.236162	1.28449	0.361194	0.979803	-0.0294369	0.870477	-0.200122	1.07446	0.103605
Solyc02g020980.2.1	0.554747	-0.850099	0.954896	-0.0665838	0.966789	-0.0487275	1.06897	0.0962172	0.667169	-0.583876	1.16642	0.222083	0.921673	-0.117673
Solyc02g021420.2.1	0.685607	-0.544546	0.850553	-0.233527	0.740579	-0.433274	0.784354	-0.350423	1.00851	0.0122222	1.09284	0.128081	0.946984	-0.0785881
Solyc02g021560.2.1	1.10209	0.140236	1.07677	0.106712	1.07842	0.108915	1.06335	0.0886183	1.01724	0.0246621	0.984756	-0.0221616	1.03201	0.0454515
Solyc02g021650.2.1	0.985988	-0.0203576	1.11474	0.156711	1.00539	0.00775224	1.10236	0.14059	0.90508	-0.143883	0.939459	-0.0900984	0.904568	-0.1447
Solyc02g023970.2.1	0.874073	-0.194175	1.00269	0.00388258	1.06835	0.0953811	1.03706	0.0525051	0.969805	-0.0442335	1.12235	0.16652	1.0516	0.0725841
Solyc02g030170.2.1	0.607958	-0.717956	0.880259	-0.183999	0.996233	-0.0054451	1.03901	0.0552117	0.670601	-0.576474	1.11101	0.151867	0.859883	-0.217787
Solyc02g031910.2.1	1.18646	0.246668	1.12984	0.176117	1.14043	0.18958	1.19207	0.253469	0.926142	-0.110694	0.898155	-0.154964	0.995029	-0.00718955
Solyc02g031950.2.1	1.56064	0.642139	1.68713	0.754567	1.37397	0.458354	1.68098	0.749303	1.11465	0.156591	1.02431	0.034657	1.2785	0.354454
Solyc02g031970.1.1	1.5592	0.640803	1.12676	0.172174	1.39981	0.485231	1.2618	0.335484	1.05021	0.0706773	0.994039	-0.00862552	1.22721	0.295379
Solyc02g036350.2.1	0.647194	-0.62773	0.579793	-0.78639	0.480281	-1.05805	0.854602	-0.226675	1.16861	0.224799	0.888307	-0.170869	1.66661	0.736913
Solyc02g049070.2.1	1.02047	0.0292333	0.985108	-0.0216463	1.07493	0.104238	0.987193	-0.0185964	1.00423	0.00609132	1.06005	0.0841302	1.01212	0.0173867
Solyc02g050240.2.1	0.792882	-0.334822	1.07884	0.109479	0.912721	-0.131753	0.88151	-0.181951	0.799229	-0.323318	0.922958	-0.115663	0.664959	-0.588663
Solyc02g050260.2.1	0.697973	-0.518757	0.980702	-0.028113	1.07374	0.102639	0.991168	-0.0127978	0.873283	-0.195479	1.28258	0.359044	0.845932	-0.241387
Solyc02g062340.2.1	1.72229	0.784327	1.59426	0.672889	1.44318	0.52925	1.53945	0.622416	0.963335	-0.0538912	0.815925	-0.293491	0.9792	-0.0303246
Solyc02g062460.2.1	0.444651	-1.16925	0.533643	-0.906053	0.711261	-0.491548	0.852127	-0.23086	0.791995	-0.336437	1.20868	0.273432	1.23871	0.308844
Solyc02g062500.2.1	3.10769	1.63584	3.47073	1.79524	4.46152	2.15754	6.28899	2.65283	0.819839	-0.286587	1.04009	0.0567075	1.41453	0.500322
Solyc02g062540.2.1	1.28043	0.356625	1.11847	0.161521	1.12532	0.170329	1.18801	0.248551	1.0638	0.0892204	0.923538	-0.114757	1.12918	0.175276
Solyc02g062600.2.1	0.897277	-0.156375	0.991721	-0.0119936	0.964271	-0.0524889	0.93293	-0.10016	0.946786	-0.0788893	0.976393	-0.0344662	0.91601	-0.126564
Solyc02g062620.2.1	1.0302	0.0429181	1.35774	0.441206	1.03437	0.0487558	1.09989	0.137365	0.980962	-0.0277312	0.988076	-0.0173065	0.809169	-0.305487
Solyc02g062970.2.1	0.850875	-0.232981	1.03322	0.0471513	0.976126	-0.0348612	0.928466	-0.107078	0.990951	-0.013115	1.16332	0.218249	0.885401	-0.175597
Solyc02g063070.2.1	0.950122	-0.0738156	0.933779	-0.0988477	0.999245	-0.00108977	0.944862	-0.0818246	1.01454	0.0208205	1.03928	0.055586	1.01044	0.0149809
Solyc02g063090.2.1	0.893319	-0.162752	0.967554	-0.0475853	0.926447	-0.110219	0.840242	-0.251123	1.00355	0.00511283	1.0236	0.0336521	0.895681	-0.158943
Solyc02g063130.2.1	1.61749	0.693756	1.02463	0.0351011	1.27643	0.35211	1.03295	0.046765	1.22324	0.290704	0.933209	-0.0997277	1.2873	0.364345
Solyc02g064550.2.1	1.07445	0.103601	1.04367	0.0616605	1.10987	0.150394	1.19797	0.260591	0.963264	-0.0539966	0.997448	-0.00368657	1.1288	0.174786
Solyc02g064700.2.1	0.853365	-0.228765	0.933129	-0.0998508	0.975042	-0.0364644	1.00856	0.0122923	0.947116	-0.0783873	1.07401	0.103012	1.04248	0.0600216
Solyc02g064940.1.1	0.867279	-0.205432	0.840688	-0.250358	0.637876	-0.648653	0.839937	-0.251648	1.14902	0.200399	0.668654	-0.580669	1.07635	0.106152
Solyc02g065080.2.1	0.92851	-0.10701	1.0507	0.0713505	0.962446	-0.0552218	0.987473	-0.0181864	0.878289	-0.187232	0.906828	-0.141099	0.840731	-0.250285
Solyc02g065300.1.1	0.742115	-0.430286	0.973619	-0.0385713	0.859136	-0.219042	0.864024	-0.210856	0.808892	-0.305981	1.01107	0.0158851	0.755586	-0.404332
Solyc02g065400.2.1	1.87095	0.90377	1.01286	0.0184357	1.64905	0.721633	1.51488	0.599204	0.985467	-0.02112	0.845672	-0.24183	1.41238	0.498127
Solyc02g065470.1.1	0.856162	-0.224044	0.816405	-0.292643	0.690396	-0.534504	0.697021	-0.520727	1.31909	0.399548	1.07627	0.106036	1.16025	0.214441
Solyc02g066930.2.1	1.6741	0.743387	1.30191	0.380634	1.24818	0.319831	1.27274	0.347932	1.13349	0.180765	0.779025	-0.360258	1.06643	0.0927902
Solyc02g067030.2.1	0.814372	-0.29624	1.06872	0.0958816	1.00307	0.00441906	0.959966	-0.058945	0.900033	-0.15195	1.13197	0.178831	0.84571	-0.241764
Solyc02g067080.2.1	0.930308	-0.10422	1.0634	0.0886819	1.00239	0.00344248	0.892338	-0.164338	1.0482	0.06791	1.13291	0.180037	0.868715	-0.203044
Solyc02g067180.2.1	1.02448	0.0348948	1.07136	0.0994413	0.930073	-0.104585	1.11741	0.160165	1.02437	0.034743	0.974784	-0.0368458	1.07434	0.103446
Solyc02g067210.2.1	0.842877	-0.246605	0.953051	-0.0693741	0.944382	-0.0825572	0.963031	-0.054346	0.867489	-0.205082	0.974004	-0.0380001	0.881597	-0.181809
Solyc02g067460.2.1	1.70872	0.772918	1.09623	0.132544	1.26416	0.338182	1.17347	0.230777	1.148	0.199129	0.847718	-0.238343	1.20767	0.272229
Solyc02g067690.2.1	0.615188	-0.700902	0.768509	-0.379866	0.843009	-0.24638	0.79434	-0.332171	0.86189	-0.214424	1.24562	0.316859	0.900244	-0.151613
Solyc02g068130.2.1	1.25931	0.332632	1.24082	0.311296	1.12773	0.173417	1.1012	0.139076	1.1381	0.18663	0.987954	-0.0174844	1.10396	0.142683
Solyc02g068150.2.1	1.72855	0.78956	1.17283	0.229996	1.28693	0.363929	1.0878	0.121407	1.24798	0.319593	0.970264	-0.0435504	1.22344	0.290941
Solyc02g068450.2.1	1.20413	0.267992	0.962566	-0.0550426	1.08835	0.122141	1.08981	0.124072	1.08239	0.114215	0.987427	-0.0182543	1.29048	0.367906
Solyc02g068640.2.1	1.3169	0.397145	0.970966	-0.0425066	1.01009	0.0144805	1.01492	0.0213692	1.09763	0.134398	0.824701	-0.278057	1.07056	0.0983618
Solyc02g068740.2.1	1.8188	0.86299	1.02354	0.0335704	1.31138	0.391084	1.1515	0.203509	1.2658	0.340045	0.910615	-0.135086	1.38554	0.470446
Solyc02g068900.2.1	0.861491	-0.215092	0.98814	-0.0172129	0.90442	-0.144936	1.03969	0.0561484	1.02864	0.0407384	1.0371	0.0525568	1.07315	0.101855
Solyc02g069010.2.1	1.22619	0.294177	1.20269	0.266269	1.05095	0.0716931	0.951953	-0.0710374	1.11747	0.160238	0.910325	-0.135546	0.980633	-0.0282148
Solyc02g069090.2.1	1.4279	0.5139	1.04763	0.0671354	0.810506	-0.303106	0.838969	-0.25331	1.60087	0.678857	0.874624	-0.193266	1.28837	0.365546
Solyc02g069100.2.1	0.739455	-0.435465	0.745954	-0.422841	0.797924	-0.325677	0.858504	-0.220103	0.969402	-0.0448326	1.04297	0.0606912	1.07668	0.106595
Solyc02g069120.2.1	0.917236	-0.124635	1.04293	0.0606397	0.92953	-0.105427	0.870591	-0.199933	1.12299	0.16735	1.07985	0.110831	0.913035	-0.131258
Solyc02g069150.2.1	0.737866	-0.43857	0.912765	-0.131685	1.04568	0.0644421	1.0253	0.036047	0.813382	-0.297995	1.07728	0.107396	0.910412	-0.135408
Solyc02g069260.2.1	0.855997	-0.224322	0.86746	-0.20513	1.03601	0.0510347	0.859352	-0.21868	0.777468	-0.363144	0.943961	-0.083201	0.74479	-0.425095
Solyc02g069460.2.1	0.885057	-0.176157	1.00462	0.0066475	1.12543	0.17048	1.23481	0.304284	0.714798	-0.484393	0.894133	-0.161439	0.942129	-0.0860029
Solyc02g069670.2.1	1.13664	0.184777	1.15102	0.202912	0.91308	-0.131188	1.08366	0.115917	1.11597	0.158299	0.899131	-0.153397	1.06347	0.0887805
Solyc02g069800.1.1	0.84388	-0.24489	0.895506	-0.159225	0.821724	-0.283274	0.963914	-0.0530242	1.15023	0.201922	1.13356	0.180861	1.27509	0.350596
Solyc02g069850.2.1	1.65951	0.73076	1.67463	0.743844	1.31268	0.392513	1.94354	0.958687	0.986405	-0.0197477	0.777196	-0.36365	1.16601	0.22158
Solyc02g070310.2.1	0.720954	-0.472021	0.921686	-0.117653	0.891923	-0.165008	0.758676	-0.398444	0.840829	-0.250116	0.994294	-0.00825565	0.705584	-0.50311
Solyc02g070360.2.1	0.601068	-0.734399	0.795001	-0.330971	1.08611	0.119168	1.14584	0.196409	0.609806	-0.713578	1.06269	0.0877177	0.890263	-0.167696
Solyc02g070460.2.1	0.942107	-0.0860375	1.15354	0.206069	0.934069	-0.098399	1.26289	0.336734	0.922508	-0.116367	0.911059	-0.134383	1.02867	0.0407837
Solyc02g070500.1.1	1.07454	0.103724	1.04261	0.0602053	1.09209	0.127089	0.884284	-0.177419	1.0355	0.0503329	1.05376	0.0755515	0.800329	-0.321334
Solyc02g070510.2.1	1.24157	0.312163	1.05267	0.0740538	1.15284	0.205191	0.95852	-0.0611197	1.20331	0.267003	1.11761	0.160421	1.10985	0.150368
Solyc02g070550.2.1	0.979426	-0.0299912	1.10492	0.143948	1.0511	0.0719009	1.01096	0.0157255	0.962241	-0.0555303	1.03384	0.0480141	0.892874	-0.163472
Solyc02g070570.2.1	0.855312	-0.225478	1.01016	0.0145776	0.938931	-0.0909095	0.811186	-0.301895	0.896707	-0.157291	0.977691	-0.0325495	0.756392	-0.402794
Solyc02g070650.2.1	0.56511	-0.823397	0.742756	-0.429039	1.10233	0.14056	0.987118	-0.0187055	0.559496	-0.8378	1.09983	0.13728	0.757418	-0.400838
Solyc02g070670.2.1	1.23854	0.308646	1.13979	0.188766	1.08097	0.112324	1.0765	0.10635	1.04714	0.0664479	0.935366	-0.0963977	1.03988	0.0564195
Solyc02g070770.2.1	1.02325	0.0331603	0.87287	-0.196161	0.965133	-0.0512003	1.0549	0.0771001	0.934722	-0.0973912	0.977062	-0.0334784	1.12728	0.172848
Solyc02g070790.2.1	1.06473	0.0904912	1.05085	0.0715536	1.01092	0.0156666	1.02625	0.0373764	1.03833	0.054265	0.987926	-0.0175255	1.01983	0.0283332
Solyc02g071150.2.1	1.52112	0.605134	1.57769	0.657817	1.06199	0.086775	0.833844	-0.26215	1.40116	0.486623	0.981358	-0.0271486	0.754055	-0.407259
Solyc02g071380.2.1	0.81301	-0.298656	0.789741	-0.340548	0.828851	-0.270815	0.671451	-0.574646	0.942625	-0.0852442	0.997831	-0.00313278	0.850297	-0.233961
Solyc02g071450.2.1	0.99096	-0.0131016	1.11387	0.155583	1.17869	0.237184	0.876752	-0.189759	1.07724	0.107338	1.24386	0.314821	0.872628	-0.196561
Solyc02g071750.2.1	0.822938	-0.281144	1.03966	0.0561062	1.03262	0.0463029	0.972636	-0.0400285	0.840105	-0.251358	1.05638	0.0791229	0.790454	-0.339247
Solyc02g071760.2.1	1.09545	0.131523	1.02872	0.0408477	1.70228	0.767472	1.97022	0.978355	0.892916	-0.163403	1.39837	0.483743	1.71156	0.775308
Solyc02g071890.2.1	1.12534	0.170364	1.09896	0.136143	0.923787	-0.114368	1.01884	0.026926	1.0277	0.0394122	0.86157	-0.21496	1.00547	0.00786371
Solyc02g072160.2.1	1.27545	0.35101	1.13677	0.184934	1.1113	0.152244	1.13484	0.182494	1.10864	0.148787	0.967627	-0.0474776	1.06525	0.0911869
Solyc02g076820.2.1	0.83571	-0.258926	1.22862	0.29704	1.10667	0.146229	1.22247	0.289804	0.814302	-0.296365	1.08059	0.111824	0.814872	-0.295355
Solyc02g077240.2.1	0.730515	-0.453014	1.00587	0.00844736	1.0653	0.0912569	1.18068	0.239617	0.847056	-0.23947	1.23417	0.303544	0.966554	-0.0490773
Solyc02g077740.2.1	1.0123	0.0176326	1.08342	0.115591	1.04352	0.0614541	0.954229	-0.0675923	1.05307	0.0746055	1.05606	0.0786864	0.92694	-0.109451
Solyc02g077990.2.1	1.14886	0.200204	1.07997	0.11099	1.19149	0.252762	1.00641	0.00922174	0.933579	-0.0991566	0.976166	-0.0348009	0.857586	-0.221648
Solyc02g078120.1.1	1.1049	0.143918	0.925827	-0.111185	1.02391	0.0340929	0.993151	-0.00991431	1.05317	0.0747319	0.998886	-0.00160773	1.05506	0.0773256
Solyc02g078380.2.1	1.14677	0.19758	0.897091	-0.156674	1.03961	0.0560493	0.892365	-0.164295	1.07034	0.098064	1.00867	0.0124478	1.09121	0.125927
Solyc02g078540.2.1	1.95146	0.964555	0.979278	-0.0302096	1.60722	0.684568	1.06394	0.0894199	1.13049	0.176945	0.967627	-0.0474768	1.21876	0.285412
Solyc02g078570.2.1	1.12834	0.174208	0.941205	-0.0874188	1.36083	0.44449	1.00877	0.0126038	0.90871	-0.138108	1.05862	0.0821898	0.985548	-0.0210014
Solyc02g078900.2.1	0.744162	-0.426311	0.805863	-0.311394	0.877797	-0.188041	0.842049	-0.248024	0.867261	-0.205461	1.02516	0.0358424	0.911398	-0.133846
Solyc02g078940.2.1	0.716867	-0.480223	0.943509	-0.0838925	0.85081	-0.233092	0.974429	-0.0373708	0.962893	-0.054553	1.1262	0.17146	0.994518	-0.00793074
Solyc02g078950.2.1	1.09789	0.134729	1.15461	0.207406	1.12264	0.166898	1.21385	0.279586	0.988904	-0.0160975	1.01333	0.0191052	1.0456	0.0643274
Solyc02g078990.2.1	1.09662	0.133061	0.950342	-0.0734811	0.937289	-0.0934338	0.951609	-0.0715594	1.13527	0.183036	0.979396	-0.0300359	1.15587	0.208985
Solyc02g079060.2.1	1.50172	0.586615	1.33989	0.422112	1.01846	0.0263919	0.929242	-0.105874	1.2785	0.35445	0.879624	-0.185041	0.892295	-0.164407
Solyc02g079100.2.1	1.21643	0.282657	0.931781	-0.101937	0.977891	-0.0322549	0.979394	-0.0300386	1.14167	0.191142	0.977824	-0.0323531	1.18797	0.2485
Solyc02g079210.2.1	1.44389	0.529964	1.10197	0.14008	1.20247	0.265996	1.19459	0.256521	1.09577	0.131941	0.908979	-0.137682	1.20988	0.274867
Solyc02g079290.2.1	1.32621	0.407307	1.03341	0.0474178	1.22567	0.293568	1.20029	0.263384	1.18413	0.243824	1.02958	0.0420532	1.2189	0.28558
Solyc02g079500.2.1	1.41372	0.499495	1.19956	0.262502	1.02663	0.0379093	1.05143	0.0723552	1.36826	0.452345	1.03871	0.0547917	1.18891	0.249644
Solyc02g079510.2.1	1.5973	0.675635	1.55931	0.640904	0.866687	-0.206417	0.914995	-0.128165	1.50424	0.589038	0.867904	-0.204392	0.915604	-0.127205
Solyc02g079880.2.1	1.14492	0.195249	1.34412	0.426666	1.03226	0.0458125	1.11401	0.155766	0.936932	-0.093984	0.844822	-0.243281	0.83694	-0.256803
Solyc02g079930.2.1	1.54553	0.628103	1.28577	0.362629	0.89533	-0.159508	0.754944	-0.405559	1.68901	0.756174	0.928297	-0.107342	1.00338	0.00487389
Solyc02g079950.2.1	1.41542	0.501225	1.34405	0.426586	1.21203	0.277421	1.36944	0.453587	1.0171	0.0244676	0.846304	-0.240752	0.993468	-0.00945409
Solyc02g079960.2.1	0.983971	-0.0233128	0.722544	-0.468842	0.87469	-0.193157	1.36794	0.45201	1.1397	0.188651	0.998628	-0.00198113	1.92004	0.941135
Solyc02g080540.1.1	0.999035	-0.0013923	1.00566	0.00814143	0.983178	-0.0244758	0.962387	-0.0553104	1.01026	0.0147199	0.944943	-0.0817004	0.943766	-0.0834991
Solyc02g080630.2.1	1.36254	0.446303	1.03442	0.0488214	0.962801	-0.0546902	0.999768	-0.000334093	1.39246	0.477633	0.965706	-0.0503436	1.32882	0.410144
Solyc02g080810.2.1	1.34446	0.427022	1.1447	0.194973	1.14258	0.192293	1.32231	0.403063	1.02637	0.0375466	0.829873	-0.269038	1.16672	0.222453
Solyc02g080880.2.1	1.0686	0.0957168	0.804254	-0.314278	1.60617	0.683622	1.30164	0.380327	1.06329	0.0885406	1.62205	0.697822	1.95358	0.966117
Solyc02g080940.2.1	1.1549	0.207765	0.882248	-0.180744	0.964661	-0.0519064	0.994615	-0.00778938	1.11708	0.159731	0.931999	-0.1016	1.1907	0.251816
Solyc02g081140.2.1	1.19879	0.261574	1.11047	0.151166	1.17512	0.232813	1.13035	0.176766	1.04152	0.0586941	1.02992	0.0425311	1.03775	0.053456
Solyc02g081160.2.1	0.919289	-0.121409	0.997379	-0.00378579	0.900495	-0.15121	0.871731	-0.198046	1.01043	0.0149765	0.997883	-0.00305704	0.848219	-0.237492
Solyc02g081170.2.1	1.14955	0.201068	0.85589	-0.224503	1.03594	0.0509385	1.13699	0.185221	1.10695	0.146586	0.997222	-0.00401276	1.60795	0.685224
Solyc02g081190.2.1	1.09238	0.127481	0.942728	-0.0850864	1.11848	0.161537	1.35476	0.438036	0.998848	-0.00166222	1.02486	0.0354285	1.44363	0.529706
Solyc02g081400.2.1	0.884469	-0.177116	1.0732	0.101913	0.837167	-0.256412	0.871832	-0.197878	1.11533	0.157472	1.05578	0.0783081	0.965392	-0.0508129
Solyc02g081700.1.1	0.951347	-0.0719565	0.93945	-0.0901123	0.933533	-0.0992272	0.94226	-0.0858035	1.00418	0.00602169	0.966961	-0.0484702	0.964453	-0.0522167
Solyc02g081880.2.1	1.26565	0.33988	1.00263	0.00378865	0.985771	-0.020675	0.923525	-0.114777	1.20854	0.273263	0.933847	-0.0987414	1.14524	0.195655
Solyc02g082000.2.1	1.6167	0.693052	0.975841	-0.0352822	0.70369	-0.506988	0.568415	-0.814983	1.40021	0.485639	0.614424	-0.702693	0.835377	-0.259501
Solyc02g082220.2.1	0.64967	-0.622221	1.04254	0.0601062	0.84526	-0.242534	0.93474	-0.0973632	0.885308	-0.175749	1.07546	0.104953	0.759196	-0.397456
Solyc02g082800.2.1	1.21743	0.283838	1.08993	0.124232	1.14824	0.199423	1.07548	0.104987	1.12667	0.172064	0.956822	-0.0636782	1.09213	0.127142
Solyc02g082830.1.1	1.15131	0.203277	0.954604	-0.0670262	1.16345	0.21841	1.13098	0.177578	0.982107	-0.0260481	1.0151	0.0216202	1.21284	0.278387
Solyc02g083280.2.1	1.29404	0.371879	0.974387	-0.0374335	1.01881	0.0268796	1.16327	0.218187	1.18598	0.246078	0.916725	-0.125438	1.43905	0.525116
Solyc02g083320.2.1	1.26139	0.335011	1.09046	0.124939	1.24443	0.315484	1.19929	0.262178	1.05355	0.0752647	1.02881	0.0409714	1.1335	0.180778
Solyc02g083500.2.1	1.36464	0.448516	1.06966	0.0971457	1.04562	0.0643563	1.80938	0.855496	1.26096	0.334528	0.998529	-0.00212342	2.06462	1.04587
Solyc02g083700.2.1	1.03243	0.0460392	1.07422	0.103292	0.844967	-0.243033	0.995161	-0.00699855	1.21562	0.281697	0.85145	-0.232006	1.16543	0.220862
Solyc02g083710.2.1	1.10813	0.148125	1.05852	0.0820443	1.17659	0.234607	1.08086	0.112174	1.10694	0.146571	1.02141	0.0305664	1.1267	0.172098
Solyc02g083810.2.1	1.2121	0.277506	0.912103	-0.132731	1.04496	0.0634484	1.01178	0.0168995	0.978503	-0.031352	0.887216	-0.172643	1.13959	0.18852
Solyc02g083860.2.1	1.51364	0.59802	1.24994	0.321855	1.28008	0.356237	1.08841	0.122221	0.998195	-0.002607	0.90179	-0.149137	0.917874	-0.123632
Solyc02g084020.2.1	0.680276	-0.555807	0.899716	-0.152458	0.94198	-0.0862309	0.817962	-0.289895	0.832135	-0.265111	1.17545	0.233219	0.76869	-0.379527
Solyc02g084440.2.1	0.881114	-0.182599	0.713899	-0.486207	0.647236	-0.627636	0.724416	-0.465109	1.22968	0.298284	0.858781	-0.219638	1.20644	0.270761
Solyc02g084710.2.1	1.55633	0.638149	1.07937	0.110195	1.42357	0.509516	1.26654	0.340894	1.14558	0.196077	1.01172	0.0168163	1.34883	0.431704
Solyc02g085040.2.1	0.967187	-0.0481332	0.946619	-0.0791441	0.920444	-0.119599	0.844907	-0.243136	1.00563	0.00810096	1.00677	0.00974077	0.881573	-0.181848
Solyc02g085100.2.1	1.07065	0.0984899	0.993082	-0.010015	1.07644	0.106273	1.09532	0.131355	0.976818	-0.0338387	0.994931	-0.00733231	1.1332	0.180397
Solyc02g085350.2.1	1.02808	0.0399554	1.12252	0.166741	0.890223	-0.167761	0.886414	-0.173948	1.10062	0.138314	0.946321	-0.0795984	0.939679	-0.0897594
Solyc02g085420.2.1	1.11903	0.162252	1.14958	0.201112	0.87162	-0.198229	1.04323	0.0610637	1.14536	0.195807	0.88864	-0.17033	1.05866	0.082243
Solyc02g085520.2.1	1.00363	0.00522062	0.992606	-0.0107073	1.08282	0.114789	1.14923	0.200673	1.00259	0.00372879	1.04782	0.0673903	1.1965	0.258821
Solyc02g085590.2.1	0.978758	-0.0309765	0.94779	-0.0773608	2.02655	1.01903	1.41937	0.505251	0.939803	-0.08957	2.09635	1.06788	1.57934	0.659324
Solyc02g085640.2.1	0.965711	-0.0503371	1.32344	0.404296	0.967194	-0.0481221	1.10892	0.149151	0.980869	-0.0278681	0.984444	-0.022619	0.826583	-0.274768
Solyc02g085780.2.1	0.92159	-0.117803	1.18452	0.244307	1.07922	0.109984	1.00244	0.00352012	0.89814	-0.154988	1.03363	0.0477135	0.791397	-0.337526
Solyc02g085840.2.1	1.38989	0.47497	1.06068	0.0849906	1.2037	0.267471	1.13726	0.185558	1.08218	0.113939	0.989795	-0.0147982	1.0884	0.122207
Solyc02g086520.2.1	1.31873	0.399145	1.02097	0.0299363	1.2889	0.36614	1.14484	0.195146	1.06443	0.0900765	1.06405	0.0895681	1.30036	0.378916
Solyc02g086560.2.1	1.07979	0.110748	0.847141	-0.239326	0.917464	-0.124277	1.00793	0.0113912	1.12575	0.17089	0.951571	-0.071617	1.35905	0.442595
Solyc02g086740.1.1	2.04591	1.03274	1.10744	0.147226	1.32833	0.409613	1.5427	0.625456	1.24836	0.320037	0.870886	-0.199444	1.77575	0.828431
Solyc02g086830.2.1	1.50665	0.591341	0.948563	-0.0761852	1.22819	0.296529	1.22425	0.291896	1.05048	0.0710461	0.847324	-0.239014	1.34912	0.432017
Solyc02g086880.2.1	0.944745	-0.082003	0.945595	-0.080705	0.875025	-0.192604	1.01115	0.0159934	1.06042	0.0846346	1.05454	0.0766192	1.09843	0.135443
Solyc02g086910.2.1	1.19191	0.25328	0.946277	-0.0796655	1.01804	0.0257894	1.03909	0.0553149	0.993073	-0.0100277	0.888545	-0.170484	1.15844	0.212185
Solyc02g087190.1.1	1.06116	0.0856365	0.762399	-0.391381	0.760851	-0.394314	0.864376	-0.210269	1.4448	0.530867	1.02565	0.0365346	1.41155	0.497282
Solyc02g087240.2.1	0.763237	-0.389797	0.987721	-0.0178242	0.916911	-0.125146	0.880679	-0.183312	0.91827	-0.123009	1.08549	0.118344	0.927587	-0.108446
Solyc02g087250.2.1	1.1802	0.239031	0.911569	-0.133576	0.984603	-0.0223855	0.958067	-0.061802	1.14355	0.193516	0.990821	-0.0133034	1.29176	0.36934
Solyc02g087300.1.1	1.19784	0.260432	0.999654	-0.000499699	1.02027	0.0289574	0.962901	-0.0545405	1.09105	0.125714	0.900744	-0.15081	1.08619	0.11928
Solyc02g087770.2.1	0.858608	-0.219928	0.948446	-0.0763631	0.5584	-0.840628	0.449042	-1.15508	1.54256	0.625323	0.947932	-0.0771439	0.7646	-0.387222
Solyc02g088390.2.1	1.03705	0.0524798	0.720967	-0.471994	1.0843	0.11677	1.05975	0.0837243	0.876662	-0.189908	0.943183	-0.0843899	1.30342	0.382297
Solyc02g088460.2.1	0.905121	-0.143818	1.0825	0.114372	1.07796	0.108299	1.12849	0.174387	0.952072	-0.0708578	1.13626	0.184294	0.998201	-0.00259736
Solyc02g088490.2.1	0.881444	-0.182059	1.19718	0.259635	1.08893	0.122905	1.14624	0.196904	0.887283	-0.172533	1.10412	0.142901	0.904998	-0.144014
Solyc02g088550.2.1	0.738801	-0.436742	0.990255	-0.0141279	0.907574	-0.139912	0.971261	-0.0420696	0.944245	-0.0827662	1.17146	0.228311	0.936669	-0.0943893
Solyc02g088610.2.1	0.961969	-0.055938	1.02721	0.0387332	0.775374	-0.367036	0.81815	-0.289562	1.23363	0.302906	0.99773	-0.00327867	0.932889	-0.100223
Solyc02g088700.2.1	1.25036	0.322343	1.18029	0.239141	1.08179	0.113425	0.962728	-0.0547994	1.0175	0.0250319	0.930274	-0.104273	0.831299	-0.266561
Solyc02g088930.2.1	0.987379	-0.0183247	0.990921	-0.0131585	0.912139	-0.132674	0.849088	-0.236015	1.09435	0.13008	1.01418	0.0203175	0.954825	-0.0666912
Solyc02g089070.2.1	0.778377	-0.36146	0.90563	-0.143006	0.997375	-0.00379157	1.00665	0.00956012	0.835035	-0.260091	1.14924	0.200682	0.963888	-0.0530625
Solyc02g090030.2.1	2.03524	1.0252	1.2635	0.337422	1.82254	0.865953	1.74567	0.803782	1.00192	0.00277359	0.887069	-0.172881	1.3771	0.461637
Solyc02g090100.1.1	1.46796	0.553813	1.0229	0.0326613	1.24089	0.311374	1.34855	0.43141	1.05186	0.0729366	0.902417	-0.148134	1.42471	0.510664
Solyc02g090570.2.1	0.934667	-0.097475	1.18904	0.249792	1.06709	0.0936842	1.21972	0.28655	0.85885	-0.219522	0.983655	-0.0237757	0.897088	-0.156679
Solyc02g090860.2.1	0.879195	-0.185744	0.892215	-0.164537	0.842888	-0.246588	0.771109	-0.374992	1.01421	0.020354	1.00275	0.00396059	0.873818	-0.194595
Solyc02g091100.2.1	0.904907	-0.144158	1.16775	0.223728	0.930989	-0.103164	0.943405	-0.0840504	1.09361	0.129098	1.08694	0.120267	0.947705	-0.0774903
Solyc02g091190.2.1	1.01442	0.0206506	1.05656	0.0793783	0.928699	-0.106716	0.932906	-0.100196	1.04711	0.0664135	0.983886	-0.0234374	0.977678	-0.0325684
Solyc02g091490.2.1	1.27258	0.347762	0.949063	-0.0754241	1.06355	0.0888873	1.12611	0.171343	1.07505	0.1044	0.918147	-0.123203	1.29596	0.374019
Solyc02g091560.2.1	1.66807	0.73818	1.10618	0.145581	1.10159	0.139583	1.14209	0.191682	1.0891	0.123136	0.709765	-0.494587	1.10582	0.145123
Solyc02g091580.2.1	0.861491	-0.215092	0.931004	-0.103141	0.940221	-0.0889277	0.913668	-0.130257	0.985507	-0.0210614	1.1165	0.158978	0.965415	-0.0507782
Solyc02g091900.2.1	0.97444	-0.0373541	1.06414	0.0896911	0.906106	-0.142248	0.89923	-0.153237	1.03271	0.0464296	0.964874	-0.0515881	0.922176	-0.116886
Solyc02g091920.2.1	1.78673	0.837319	1.07782	0.108121	2.31075	1.20836	1.29794	0.376221	0.729969	-0.454093	0.954911	-0.0665621	0.900464	-0.151259
Solyc02g091970.2.1	0.928904	-0.106398	1.00928	0.0133306	1.03932	0.05564	1.13725	0.185544	0.873222	-0.195579	0.992073	-0.0114825	0.969376	-0.044871
Solyc02g092160.2.1	1.22768	0.295936	1.30665	0.385878	1.37616	0.460653	1.24878	0.320518	0.970707	-0.0428916	1.1187	0.161826	0.923319	-0.115099
Solyc02g092270.2.1	1.56172	0.643133	1.067	0.0935557	1.09236	0.127452	0.930113	-0.104521	1.23272	0.30184	0.837514	-0.255815	1.18344	0.242981
Solyc02g092430.1.1	0.630312	-0.665861	0.755282	-0.404912	0.834137	-0.261643	0.797365	-0.326687	0.751408	-0.412332	0.974042	-0.0379437	0.818563	-0.288835
Solyc02g092440.2.1	0.944159	-0.0828976	0.861784	-0.214602	0.875795	-0.191336	0.735621	-0.442966	1.01494	0.0213981	0.916977	-0.125042	0.866276	-0.207102
Solyc02g092530.2.1	1.08133	0.112807	1.14261	0.192337	1.07984	0.110824	0.907786	-0.139576	1.00401	0.00577819	1.00445	0.00640052	0.798334	-0.324936
Solyc02g092670.1.1	1.04475	0.0631512	1.09472	0.130568	1.07386	0.1028	1.06252	0.0874837	0.989035	-0.0159064	0.978634	-0.0311581	1.0073	0.0104899
Solyc02g093080.2.1	1.28248	0.358936	1.09112	0.125812	1.15904	0.212928	1.10804	0.148004	1.05516	0.0774657	0.942574	-0.0853227	1.03712	0.0525858
Solyc02g093290.2.1	0.858206	-0.220605	1.07891	0.109571	0.983786	-0.0235831	1.06879	0.0959807	0.825128	-0.27731	0.96705	-0.0483384	0.819169	-0.287767
Solyc02g093340.2.1	1.80154	0.849231	1.09968	0.137086	1.54177	0.624588	1.3878	0.472804	1.01894	0.0270708	0.898361	-0.154632	1.25413	0.326692
Solyc02g093440.2.1	1.03907	0.0552891	1.13006	0.176405	1.0608	0.0851545	1.16511	0.220468	0.942306	-0.0857324	0.964888	-0.0515672	0.992839	-0.0103685
Solyc02g093530.2.1	1.06359	0.0889384	1.0506	0.071218	1.08269	0.114616	1.05536	0.0777317	1.00636	0.0091421	1.02659	0.0378533	1.01671	0.0239012
Solyc02g093630.2.1	0.729396	-0.455225	0.969236	-0.0450795	1.02037	0.0290883	1.19497	0.256978	0.784282	-0.350556	1.10926	0.149599	0.966737	-0.0488052
Solyc02g093640.2.1	0.847266	-0.239112	1.04368	0.0616804	0.984983	-0.0218288	1.04963	0.0698833	0.830645	-0.267697	0.961882	-0.0560678	0.850859	-0.233009
Solyc02g093680.2.1	1.16011	0.214259	1.00968	0.0138967	0.918176	-0.123157	0.928855	-0.106475	1.14096	0.190254	0.923621	-0.114628	1.07283	0.101421
Solyc02g093830.2.1	0.794812	-0.331314	0.970522	-0.0431676	0.850702	-0.233274	0.831792	-0.265705	1.0075	0.0107776	1.03975	0.0562389	0.884473	-0.177109
Solyc02g093900.2.1	0.908579	-0.138316	0.984328	-0.0227883	1.22979	0.29841	1.22035	0.28729	0.825937	-0.275897	1.08092	0.112256	0.990242	-0.0141473
Solyc02g094120.2.1	1.00212	0.00305415	0.971289	-0.0420277	1.0297	0.0422202	0.979201	-0.0303234	1.00124	0.00179332	1.01376	0.0197159	1.0218	0.0311152
Solyc02g094470.2.1	0.639082	-0.645927	0.903636	-0.146187	0.919789	-0.120626	1.027	0.0384401	0.74928	-0.416424	1.12705	0.172547	0.861029	-0.215867
Solyc02g094640.2.1	0.706588	-0.501058	0.94458	-0.0822549	0.970374	-0.0433871	0.913039	-0.131252	0.87903	-0.186016	1.11501	0.157054	0.87532	-0.192118
Solyc03g005260.2.1	1.14999	0.201625	1.07125	0.0992892	1.18089	0.239872	1.15267	0.204975	1.0247	0.0351947	1.04135	0.0584545	1.13625	0.184286
Solyc03g005580.2.1	1.35289	0.436042	0.806753	-0.309801	10.4464	3.38494	4.58432	2.19671	0.632887	-0.659979	4.38094	2.13124	3.16157	1.66064
Solyc03g005730.2.1	1.01129	0.0161971	1.0147	0.0210512	0.935342	-0.0964337	0.906536	-0.141564	1.01806	0.0258235	0.9575	-0.0626557	0.946575	-0.0792118
Solyc03g006140.2.1	0.766679	-0.383306	0.826978	-0.27408	0.808411	-0.30684	0.782257	-0.354286	1.05858	0.0821266	1.15735	0.210827	0.941157	-0.0874925
Solyc03g006580.2.1	1.24795	0.319563	1.20852	0.273237	1.19978	0.262765	1.28227	0.358705	1.00529	0.00761212	0.856112	-0.224128	1.0911	0.125786
Solyc03g006680.2.1	1.45859	0.544573	0.915286	-0.127706	1.11005	0.150628	0.993266	-0.00974818	1.22859	0.297005	0.955051	-0.0663506	1.29525	0.37323
Solyc03g007000.2.1	0.917344	-0.124465	0.950442	-0.0733294	0.793722	-0.333294	0.838725	-0.253731	1.12316	0.167566	0.97385	-0.0382291	0.996823	-0.00459018
Solyc03g007190.2.1	0.885195	-0.175933	0.999216	-0.00113151	1.11682	0.159394	1.00067	0.000965323	0.932006	-0.101589	1.18443	0.24419	0.933808	-0.0988022
Solyc03g007240.2.1	1.23766	0.307615	1.15718	0.210612	1.00747	0.010731	1.01828	0.0261286	0.95009	-0.0738646	0.785092	-0.349067	0.846565	-0.240307
Solyc03g007270.2.1	1.00052	0.000748759	0.954841	-0.0666677	1.50032	0.585267	1.08516	0.117904	0.924597	-0.113103	1.34666	0.429385	1.04592	0.0647775
Solyc03g007660.2.1	1.35993	0.44353	1.1676	0.223545	1.09372	0.129238	1.05745	0.0805918	1.17432	0.231831	0.95502	-0.0663967	1.18383	0.243468
Solyc03g007670.2.1	1.01586	0.0227058	1.03447	0.0488959	1.02872	0.0408556	0.997029	-0.00429296	1.01633	0.023366	0.992477	-0.0108951	1.05528	0.0776274
Solyc03g007740.2.1	0.695987	-0.522868	0.845289	-0.242484	0.869859	-0.201146	0.905658	-0.142963	0.854692	-0.226523	1.02906	0.0413266	0.929936	-0.104797
Solyc03g007890.2.1	1.04443	0.0627097	1.27506	0.35056	0.751084	-0.412954	0.759543	-0.396796	1.4906	0.575894	1.03498	0.0496072	0.766621	-0.383415
Solyc03g007950.2.1	0.978106	-0.031937	1.22213	0.289394	0.83644	-0.257666	0.971225	-0.0421222	1.18028	0.239133	1.0071	0.0102107	0.940928	-0.0878443
Solyc03g019720.2.1	1.17398	0.231412	0.962675	-0.0548796	1.09836	0.135355	1.06226	0.0871362	0.966861	-0.0486195	0.892515	-0.164052	1.10219	0.140376
Solyc03g019790.2.1	0.960344	-0.0583767	0.886309	-0.174119	0.940921	-0.0878549	0.992818	-0.0103993	0.854333	-0.22713	0.859238	-0.21887	0.992428	-0.010966
Solyc03g025270.2.1	0.840931	-0.249941	0.961756	-0.0562577	0.813008	-0.298658	0.723758	-0.46642	0.91414	-0.129512	0.878261	-0.187278	0.69597	-0.522902
Solyc03g025310.2.1	1.36524	0.449158	1.01843	0.0263517	1.35122	0.434263	1.47782	0.563474	0.897236	-0.156441	0.890848	-0.166749	1.32571	0.406766
Solyc03g025320.2.1	1.01814	0.0259419	0.991467	-0.0123631	1.03328	0.0472277	0.922123	-0.116969	0.962427	-0.0552506	0.991056	-0.0129609	0.895644	-0.159003
Solyc03g025340.1.1	1.38662	0.471575	1.1507	0.202517	1.08305	0.115101	1.09882	0.135954	1.19091	0.252068	0.937285	-0.0934407	1.11253	0.153841
Solyc03g025410.2.1	1.176	0.233891	1.21158	0.276887	1.19163	0.252934	1.2785	0.354447	0.863407	-0.211888	1.01943	0.0277558	0.827993	-0.27231
Solyc03g025530.2.1	0.937253	-0.0934898	1.08323	0.115338	0.949259	-0.0751262	0.933009	-0.100036	0.946255	-0.0796987	0.961181	-0.0571195	0.825905	-0.275952
Solyc03g025610.1.1	0.760806	-0.394399	1.07641	0.10623	0.930764	-0.103512	1.05372	0.0754865	0.878022	-0.187671	1.08777	0.12138	0.845006	-0.242966
Solyc03g025630.2.1	0.74099	-0.432475	1.01812	0.0259091	0.970952	-0.0425278	1.01165	0.0167107	0.919483	-0.121106	1.25318	0.325593	0.928867	-0.106456
Solyc03g025720.2.1	0.755802	-0.40392	0.890256	-0.167707	0.632538	-0.660777	0.739112	-0.436134	1.40311	0.488633	1.17244	0.229517	1.18044	0.239325
Solyc03g025800.2.1	1.30954	0.389055	1.00457	0.00657377	1.0041	0.00590824	0.753923	-0.407511	1.13174	0.178543	1.08526	0.118039	1.00494	0.00710795
Solyc03g025850.2.1	1.14881	0.200145	0.883848	-0.17813	0.816975	-0.291636	1.03504	0.0496881	1.15385	0.206454	0.820089	-0.286147	1.34434	0.426898
Solyc03g025950.2.1	1.71275	0.776314	0.907069	-0.140715	1.05553	0.0779689	0.872038	-0.197538	1.34271	0.425143	0.844528	-0.243782	1.34199	0.424379
Solyc03g026020.2.1	1.03802	0.0538348	1.08432	0.116792	0.872772	-0.196323	0.891406	-0.165846	1.19042	0.251472	1.00302	0.00434908	0.984239	-0.0229198
Solyc03g031670.2.1	0.852997	-0.229387	0.932033	-0.101547	1.02483	0.0353779	1.10271	0.141052	0.877839	-0.187971	1.05689	0.0798277	1.04454	0.0628736
Solyc03g031720.2.1	1.36013	0.443741	1.02496	0.0355607	1.07231	0.100727	0.972754	-0.0398525	1.16407	0.219183	0.975599	-0.0356405	1.14494	0.195276
Solyc03g033380.2.1	0.963837	-0.0531391	0.915075	-0.128039	0.901282	-0.14995	1.0094	0.0135022	0.989364	-0.015426	0.9271	-0.109203	1.09761	0.13436
Solyc03g033620.2.1	0.728312	-0.457372	0.966291	-0.0494703	0.81987	-0.286534	1.02641	0.0376122	1.02264	0.0323028	1.13796	0.186452	1.09033	0.124771
Solyc03g033950.2.1	1.10315	0.141631	0.967833	-0.0471706	1.12484	0.169713	1.48802	0.573393	0.876711	-0.189826	0.96339	-0.0538077	1.43373	0.519773
Solyc03g034220.2.1	1.48921	0.574545	1.02346	0.0334576	1.11206	0.153239	1.04734	0.0667349	1.12407	0.168729	0.836112	-0.258231	1.26056	0.334066
Solyc03g034430.1.1	0.838732	-0.253717	1.01275	0.0182827	0.858767	-0.219662	0.90023	-0.151634	1.07636	0.10616	1.10439	0.14325	0.962253	-0.0555111
Solyc03g044140.2.1	0.93721	-0.0935551	1.25399	0.326523	1.154	0.206648	0.90855	-0.138362	1.03642	0.0516101	1.27885	0.354848	0.755221	-0.40503
Solyc03g044190.2.1	0.713588	-0.486837	0.942562	-0.0853407	0.78407	-0.350946	0.978607	-0.0311986	0.920092	-0.12015	1.04503	0.0635429	0.851715	-0.231557
Solyc03g044330.1.1	0.935228	-0.0966092	1.00884	0.0126964	0.902662	-0.147742	0.895505	-0.159226	1.05907	0.082799	0.959302	-0.0599437	0.964175	-0.0526338
Solyc03g052980.2.1	1.05501	0.0772528	1.02156	0.0307683	0.948524	-0.0762444	1.01621	0.0232033	1.08333	0.115478	0.968674	-0.0459164	1.03504	0.0496929
Solyc03g058920.2.1	1.05477	0.0769327	1.15112	0.203034	0.899336	-0.153068	0.874696	-0.193146	1.04408	0.0622285	0.884439	-0.177165	0.854847	-0.226262
Solyc03g059100.1.1	0.969948	-0.0440209	0.997368	-0.00380193	0.886787	-0.17334	0.926468	-0.110186	1.06866	0.0958036	0.993836	-0.00891973	1.0108	0.0155046
Solyc03g059310.2.1	0.862459	-0.213473	1.11665	0.159175	0.779518	-0.359346	0.792253	-0.335967	1.07111	0.0991002	0.98085	-0.0278955	0.862474	-0.213447
Solyc03g062790.2.1	1.02776	0.0395062	0.898214	-0.154868	0.960846	-0.0576224	1.15468	0.207492	0.980735	-0.0280647	0.92399	-0.114051	1.2251	0.292898
Solyc03g062890.2.1	1.35595	0.439308	1.29957	0.378036	1.22283	0.290224	1.31192	0.391685	1.02827	0.0402237	0.892275	-0.16444	1.10469	0.143636
Solyc03g062940.2.1	0.835296	-0.25964	1.10023	0.1378	1.03107	0.0441385	0.971902	-0.041117	0.859936	-0.217699	1.02681	0.0381649	0.782003	-0.354755
Solyc03g063110.2.1	1.13559	0.183445	1.19989	0.2629	1.23963	0.309911	1.15481	0.207657	1.02859	0.0406639	1.05877	0.0823918	1.00724	0.0104077
Solyc03g063560.2.1	0.85433	-0.227134	0.955191	-0.0661387	1.04538	0.0640229	1.10122	0.139104	0.850176	-0.234167	1.04312	0.0609035	0.998179	-0.0026289
Solyc03g063600.2.1	0.980051	-0.0290711	1.01167	0.0167369	0.55422	-0.851469	0.668581	-0.580826	1.68094	0.749265	1.05034	0.0708578	1.08218	0.113939
Solyc03g065340.2.1	0.686546	-0.542572	1.0008	0.00116012	0.980938	-0.027766	1.06893	0.0961639	0.81587	-0.293589	1.1783	0.23671	0.918096	-0.123283
Solyc03g078400.2.1	0.983654	-0.0237775	0.931313	-0.102662	1.00768	0.0110428	1.00684	0.00982895	0.918358	-0.122871	0.924424	-0.113374	0.957012	-0.0633918
Solyc03g079930.2.1	1.57192	0.652527	1.26223	0.335979	1.19575	0.257919	1.23088	0.299692	1.159	0.212883	0.849003	-0.236158	1.23917	0.309377
Solyc03g079940.2.1	1.21832	0.284898	1.26396	0.337952	1.06285	0.0879399	1.07128	0.0993417	1.01714	0.0245218	0.8872	-0.172669	0.907844	-0.139484
Solyc03g080160.2.1	1.21385	0.279592	1.18774	0.248216	1.215	0.280959	1.2673	0.341755	0.91523	-0.127794	1.06619	0.0924598	0.917644	-0.123994
Solyc03g081220.1.1	1.05717	0.0802008	1.26066	0.334183	1.14392	0.19398	1.09533	0.131366	1.01413	0.0202358	1.09965	0.137049	0.886176	-0.174335
Solyc03g082490.2.1	1.29088	0.368354	1.04427	0.0624946	0.95174	-0.0713612	0.922598	-0.116226	1.22305	0.290488	0.903632	-0.146193	0.995049	-0.00716077
Solyc03g082580.2.1	1.25485	0.327511	1.07024	0.0979386	1.17318	0.230421	1.097	0.133557	1.06139	0.0859496	1.00778	0.01118	1.16135	0.215805
Solyc03g082600.2.1	1.21022	0.275267	1.00393	0.00565507	1.1722	0.229218	1.16017	0.214338	1.13433	0.181839	1.084	0.116362	1.26895	0.34363
Solyc03g082660.2.1	0.919221	-0.121517	0.997616	-0.00344369	1.20973	0.274681	1.08917	0.123227	0.796499	-0.328255	1.04412	0.0622878	0.885707	-0.175099
Solyc03g082890.2.1	1.31097	0.390634	1.043	0.0607355	1.21803	0.284544	1.29784	0.376118	1.10082	0.138584	0.955258	-0.0660372	1.32276	0.403549
Solyc03g082910.2.1	0.759213	-0.397424	0.917463	-0.124278	0.918284	-0.122988	0.949822	-0.0742715	0.838787	-0.253623	1.01216	0.0174406	0.868568	-0.20329
Solyc03g082920.2.1	1.013	0.0186275	0.877135	-0.18913	0.932048	-0.101523	0.967768	-0.0472667	1.06902	0.0962876	1.02452	0.0349525	1.16934	0.225689
Solyc03g082940.2.1	0.698122	-0.51845	0.966001	-0.0499034	0.998263	-0.00250807	1.12335	0.16781	0.803757	-0.315169	1.15297	0.205359	0.951734	-0.0713703
Solyc03g083090.2.1	1.26291	0.336756	1.00158	0.0022775	0.685697	-0.544358	0.753291	-0.408721	1.50325	0.588084	0.815729	-0.293839	1.14234	0.191998
Solyc03g083390.2.1	1.53872	0.621729	0.971373	-0.0419032	1.02137	0.0305058	1.00959	0.0137704	1.28866	0.365868	0.873818	-0.194595	1.31535	0.395451
Solyc03g083520.2.1	1.54635	0.62887	0.904244	-0.145216	1.19172	0.253044	1.05647	0.0792471	1.18118	0.240232	0.92222	-0.116817	1.29945	0.377896
Solyc03g083910.2.1	0.862131	-0.214021	0.685255	-0.545287	0.862495	-0.213412	0.821336	-0.283956	1.2273	0.295487	1.24501	0.316157	1.48833	0.573692
Solyc03g093360.2.1	1.23185	0.300825	1.21492	0.280858	1.01069	0.0153399	1.25252	0.324838	1.28111	0.357389	1.05666	0.0795148	1.3049	0.383939
Solyc03g093680.2.1	0.921509	-0.11793	0.941345	-0.0872044	1.30704	0.386304	1.08847	0.122296	0.929147	-0.106021	1.24852	0.320218	1.08885	0.122802
Solyc03g093690.2.1	1.24141	0.311981	0.965137	-0.0511938	1.10869	0.148853	1.12365	0.168198	1.07493	0.104238	0.967307	-0.0479549	1.33232	0.413943
Solyc03g095190.2.1	1.64836	0.721035	1.26566	0.339889	1.27891	0.354915	1.35067	0.433671	1.08085	0.112169	0.817898	-0.290007	1.19296	0.254545
Solyc03g095360.2.1	0.676048	-0.564802	0.897961	-0.155275	0.992243	-0.0112348	1.02924	0.0415806	0.798406	-0.324806	1.23004	0.29871	0.887563	-0.172078
Solyc03g095840.2.1	0.596327	-0.745824	0.998094	-0.0027525	1.02963	0.0421275	1.04683	0.0660267	0.785772	-0.347817	1.29772	0.375976	0.816633	-0.29224
Solyc03g096000.2.1	0.610404	-0.712164	0.918943	-0.121952	0.926206	-0.110594	0.734905	-0.44437	0.820493	-0.285437	1.19461	0.256534	0.672084	-0.573286
Solyc03g096040.2.1	1.23793	0.307935	0.940441	-0.088591	2.20813	1.14283	1.80775	0.854197	0.85141	-0.232073	1.59376	0.672433	1.54329	0.626005
Solyc03g096360.2.1	0.83706	-0.256598	1.00911	0.0130798	0.987898	-0.0175656	0.781566	-0.355561	0.882533	-0.180278	1.03749	0.0530995	0.696196	-0.522434
Solyc03g096730.2.1	1.01055	0.01514	0.938334	-0.0918265	1.01385	0.0198387	0.913881	-0.129921	0.942282	-0.0857692	0.969919	-0.0440635	1.00585	0.00841857
Solyc03g096840.2.1	1.9504	0.963769	0.93571	-0.0958669	0.991695	-0.0120309	0.991669	-0.0120698	1.47499	0.560706	0.752359	-0.410507	1.59172	0.670589
Solyc03g096850.2.1	1.3454	0.428039	1.10232	0.140549	1.23381	0.303115	1.14536	0.195798	0.985039	-0.0217479	0.90983	-0.136331	1.01154	0.0165547
Solyc03g096920.2.1	0.414492	-1.27058	0.794085	-0.332634	0.792438	-0.33563	0.810446	-0.303212	0.760134	-0.395674	1.45788	0.543867	0.78995	-0.340167
Solyc03g096940.2.1	1.06564	0.0917214	0.996443	-0.00514086	1.04009	0.0567047	0.950989	-0.0724991	0.981937	-0.0262973	0.906431	-0.141732	0.957332	-0.0629092
Solyc03g097070.2.1	0.996568	-0.00495921	1.07901	0.109706	1.03176	0.0451041	1.06094	0.0853389	0.949081	-0.0753971	1.01293	0.0185376	1.02884	0.0410172
Solyc03g097110.2.1	1.20571	0.269882	1.01232	0.01766	1.07131	0.0993725	0.988648	-0.0164712	1.04407	0.0622247	0.979455	-0.0299485	1.02526	0.0359892
Solyc03g097190.2.1	0.947852	-0.077266	1.1111	0.151991	0.98245	-0.0255445	1.00677	0.00973696	0.947608	-0.0776378	0.978354	-0.031571	0.890432	-0.167423
Solyc03g097270.2.1	1.49457	0.579731	1.02514	0.0358166	1.24398	0.314969	1.01725	0.0246675	1.2278	0.296079	1.00225	0.00324518	1.20476	0.268742
Solyc03g097290.2.1	0.670657	-0.576352	0.87391	-0.194444	0.908029	-0.13919	0.897038	-0.156759	0.818066	-0.28971	1.08547	0.118315	0.850872	-0.232986
Solyc03g097670.2.1	0.776118	-0.365652	1.31465	0.394677	1.86166	0.896586	1.49439	0.579557	0.559104	-0.838812	1.16596	0.221521	0.586325	-0.770229
Solyc03g097790.2.1	0.858406	-0.220268	0.912451	-0.132181	0.842818	-0.246706	0.905804	-0.142728	0.965462	-0.0507081	0.962705	-0.0548346	0.928416	-0.107157
Solyc03g097910.2.1	0.829696	-0.269346	0.990709	-0.0134663	0.88071	-0.183261	0.881979	-0.181183	1.09876	0.135881	1.13781	0.186256	0.940033	-0.0892162
Solyc03g098050.2.1	1.74693	0.804822	1.2204	0.287349	1.20999	0.274994	1.14549	0.195963	1.27522	0.350743	0.917795	-0.123757	1.12484	0.169722
Solyc03g098230.2.1	0.891007	-0.166491	0.947598	-0.0776527	0.811706	-0.300971	0.799091	-0.323567	1.06966	0.0971584	0.93114	-0.10293	0.93444	-0.0978253
Solyc03g098240.2.1	0.701938	-0.510584	0.942989	-0.0846865	0.61842	-0.693342	0.711395	-0.491277	1.35445	0.437708	1.14606	0.196688	0.975534	-0.0357356
Solyc03g098280.2.1	0.707455	-0.49929	0.872361	-0.197002	0.91039	-0.135444	0.896384	-0.157811	0.842695	-0.246917	1.08756	0.121097	0.89291	-0.163413
Solyc03g098590.2.1	1.5563	0.638116	1.23796	0.307969	1.30974	0.389284	1.27539	0.35094	1.17412	0.231577	0.999282	-0.00103681	1.21192	0.277298
Solyc03g098600.2.1	0.717093	-0.479768	0.882357	-0.180566	0.905138	-0.14379	1.16693	0.222717	0.733918	-0.446309	0.94623	-0.0797373	0.996162	-0.00554766
Solyc03g098700.1.1	0.764467	-0.387473	0.551729	-0.857968	0.621065	-0.687185	0.545304	-0.874868	0.907447	-0.140115	0.691459	-0.532284	0.944878	-0.0817995
Solyc03g111010.2.1	0.925519	-0.111665	1.07105	0.0990245	0.887282	-0.172535	0.816174	-0.293051	1.10105	0.138877	1.05463	0.0767302	0.874316	-0.193773
Solyc03g111180.2.1	0.70468	-0.504961	0.948198	-0.0767391	0.750043	-0.414955	0.717178	-0.479597	1.05617	0.0788418	1.13328	0.1805	0.880167	-0.184151
Solyc03g111200.2.1	1.54382	0.626501	1.10038	0.138	1.10015	0.137704	1.07876	0.109373	1.094	0.129607	0.818419	-0.289088	1.11943	0.162758
Solyc03g111340.2.1	0.835597	-0.259121	0.861625	-0.214869	0.891251	-0.166096	0.875721	-0.191456	1.01189	0.0170553	1.084	0.116361	0.976585	-0.0341827
Solyc03g111640.2.1	0.629605	-0.667481	0.776896	-0.364207	0.852994	-0.229393	0.829598	-0.269515	0.847937	-0.23797	1.17432	0.231822	0.917854	-0.123664
Solyc03g111700.2.1	1.42248	0.508405	1.00759	0.0109073	1.09632	0.132667	1.21153	0.276825	0.965248	-0.0510277	0.808813	-0.306122	1.23315	0.302343
Solyc03g111720.2.1	1.04434	0.0625886	0.935997	-0.0954248	0.238193	-2.0698	0.43036	-1.21638	4.75224	2.24861	1.25773	0.330824	2.59815	1.37748
Solyc03g111730.2.1	1.19849	0.261216	1.06113	0.0856024	3.82345	1.93487	2.40514	1.26612	0.780472	-0.357581	2.30994	1.20786	1.64085	0.714446
Solyc03g111830.2.1	1.2776	0.353442	1.27125	0.346246	1.09462	0.130424	1.06733	0.0940098	1.05833	0.0817928	0.905866	-0.142631	0.913095	-0.131164
Solyc03g111840.2.1	1.48219	0.567735	1.03045	0.0432755	1.24345	0.314343	1.20972	0.274673	1.04458	0.0629236	0.916736	-0.125422	1.21483	0.280757
Solyc03g111850.2.1	0.905989	-0.142435	0.901715	-0.149256	1.13018	0.176552	1.02449	0.0349097	0.869434	-0.201852	1.09079	0.125371	0.98433	-0.0227861
Solyc03g112150.1.1	1.19409	0.255916	0.96616	-0.0496654	0.903472	-0.146448	0.888771	-0.170116	1.09784	0.134674	0.826695	-0.274573	1.0247	0.0352001
Solyc03g112440.1.1	1.08361	0.115845	0.887078	-0.172866	4.29246	2.1018	3.56508	1.83393	0.66149	-0.596209	2.31941	1.21376	2.6285	1.39424
Solyc03g112660.2.1	1.06453	0.0902145	1.05497	0.0772056	0.963722	-0.0533107	1.11219	0.153397	1.02485	0.0354082	0.98376	-0.0236215	1.11049	0.151196
Solyc03g113030.2.1	0.997051	-0.00426135	1.07961	0.110506	0.832893	-0.263797	1.16279	0.217588	1.38706	0.472035	0.991846	-0.0118125	1.1955	0.257609
Solyc03g113220.2.1	0.507953	-0.977234	0.674922	-0.567207	1.1286	0.174535	1.2316	0.30053	0.612108	-0.708142	1.17896	0.237513	1.09874	0.135848
Solyc03g113240.2.1	1.01909	0.0272872	0.92191	-0.117301	1.03686	0.0522201	1.02721	0.0387338	0.930159	-0.104451	0.949387	-0.0749311	1.05531	0.0776696
Solyc03g113400.2.1	0.781888	-0.354966	0.976582	-0.0341876	0.967436	-0.0477613	0.985001	-0.0218022	0.92823	-0.107446	1.24888	0.320631	0.934189	-0.0982144
Solyc03g113730.2.1	1.04396	0.0620654	1.107	0.14666	0.98808	-0.0172997	1.02875	0.0408904	0.994285	-0.00826919	0.960179	-0.0586253	0.912452	-0.132179
Solyc03g113800.2.1	0.818042	-0.289753	0.924669	-0.11299	0.900385	-0.151386	0.811037	-0.302161	0.961309	-0.0569272	1.07053	0.0983207	0.840602	-0.250505
Solyc03g114150.2.1	1.01618	0.0231496	0.960426	-0.0582544	0.904065	-0.145502	0.908629	-0.138237	0.9934	-0.00955281	0.940351	-0.0887284	0.970819	-0.0427254
Solyc03g114500.2.1	1.2155	0.281546	1.11665	0.159183	1.25322	0.325637	1.12703	0.172531	0.907289	-0.140366	0.974095	-0.0378659	0.938881	-0.0909851
Solyc03g114930.2.1	1.48997	0.575285	1.12674	0.172152	1.52508	0.608889	1.59124	0.670155	0.845066	-0.242864	0.867735	-0.204673	1.21523	0.281224
Solyc03g115110.2.1	0.924915	-0.112608	0.964537	-0.0520921	1.00512	0.00736452	0.934386	-0.0979091	0.916151	-0.126342	1.00361	0.00519325	0.883454	-0.178772
Solyc03g115230.2.1	1.01004	0.0144112	1.46061	0.546571	0.832738	-0.264066	0.761807	-0.392503	1.31478	0.394817	1.01008	0.0144686	0.714669	-0.484652
Solyc03g115360.2.1	0.772566	-0.37227	1.01708	0.0244391	0.753192	-0.408911	0.716645	-0.480669	1.07055	0.0983565	1.06742	0.0941274	0.761756	-0.392599
Solyc03g115630.2.1	1.03746	0.0530613	0.867109	-0.205714	1.05475	0.076906	1.04137	0.0584811	0.948442	-0.0763692	0.960058	-0.058806	1.18534	0.245302
Solyc03g115900.2.1	0.821112	-0.284349	0.825777	-0.276175	1.25737	0.330408	2.16791	1.1163	0.728138	-0.457716	1.06619	0.0924581	1.83388	0.874901
Solyc03g115990.1.1	1.56038	0.641896	1.12405	0.168709	1.28431	0.360995	1.13153	0.178276	1.09119	0.125907	0.905423	-0.143336	1.08556	0.118444
Solyc03g116110.2.1	1.39276	0.477942	1.03819	0.0540699	1.09838	0.135382	1.19842	0.261133	1.03199	0.0454324	0.815584	-0.294094	1.19809	0.260741
Solyc03g116350.2.1	0.902413	-0.148141	0.968799	-0.0457307	1.11285	0.154266	1.19051	0.251579	0.852381	-0.230429	1.05337	0.0750111	1.05345	0.075126
Solyc03g116390.2.1	1.17095	0.227674	1.14171	0.191199	2.01657	1.0119	2.08994	1.06346	0.78902	-0.341866	1.25229	0.324571	1.49487	0.580019
Solyc03g116760.2.1	0.752122	-0.410961	0.843126	-0.24618	0.936499	-0.0946502	1.02543	0.0362324	0.76227	-0.391625	0.932674	-0.100555	0.985309	-0.0213518
Solyc03g116790.2.1	1.03954	0.0559458	1.08397	0.116329	0.957043	-0.0633442	0.984277	-0.0228634	1.02591	0.0369059	0.957562	-0.0625622	0.979276	-0.030212
Solyc03g117040.2.1	1.22968	0.29828	1.21373	0.279442	1.18767	0.248136	1.08257	0.114458	0.885818	-0.174917	0.861163	-0.215643	0.866768	-0.206282
Solyc03g117480.2.1	0.595718	-0.747299	0.849271	-0.235703	0.859805	-0.217918	0.906377	-0.141817	0.776884	-0.364228	1.10417	0.142959	0.82416	-0.279004
Solyc03g117490.2.1	1.0055	0.00790885	1.01778	0.0254241	0.938676	-0.0913008	1.03904	0.0552451	1.00617	0.0088694	0.943934	-0.0832419	1.03494	0.0495435
Solyc03g117630.1.1	1.00211	0.00304456	1.27422	0.349612	0.928909	-0.10639	0.927073	-0.109245	1.16395	0.219027	1.08303	0.115079	0.882486	-0.180354
Solyc03g117780.2.1	1.16436	0.219539	1.23588	0.305536	1.11416	0.155951	1.11585	0.158146	1.09359	0.129066	1.05047	0.0710359	1.00065	0.00093638
Solyc03g117860.2.1	1.0841	0.116498	1.192	0.253386	1.3194	0.399878	1.30918	0.388659	0.823405	-0.280326	1.05433	0.0763332	1.017	0.024321
Solyc03g117940.2.1	1.28418	0.360851	0.991489	-0.0123307	1.08484	0.117479	1.04115	0.0581834	1.1427	0.192446	0.925926	-0.111032	1.19729	0.259778
Solyc03g118010.2.1	0.762009	-0.39212	1.01216	0.0174407	0.900703	-0.150877	0.833398	-0.262922	0.912346	-0.132347	1.07614	0.105869	0.749548	-0.415907
Solyc03g118030.2.1	0.992209	-0.0112833	1.20764	0.272187	1.00044	0.000635168	1.02449	0.034907	1.01793	0.0256406	1.02964	0.0421461	0.879311	-0.185554
Solyc03g118040.2.1	0.738478	-0.437372	0.79409	-0.332625	0.916944	-0.125094	0.859766	-0.217985	0.862227	-0.213861	1.07414	0.103186	0.924953	-0.112548
Solyc03g118170.2.1	0.783022	-0.352875	0.882609	-0.180153	0.93202	-0.101567	0.903746	-0.146011	0.912671	-0.131833	1.07929	0.110078	0.910065	-0.135958
Solyc03g118240.2.1	1.30004	0.378561	1.03111	0.0441962	1.32978	0.411183	1.2961	0.374181	0.936164	-0.0951669	0.928429	-0.107136	1.13853	0.18717
Solyc03g118270.1.1	0.988768	-0.0162962	0.975511	-0.0357692	0.894894	-0.160212	0.75286	-0.409547	0.903546	-0.146331	0.894149	-0.161414	0.796302	-0.328613
Solyc03g118340.2.1	1.0015	0.00215922	1.1047	0.143653	1.03248	0.0461075	1.75461	0.811148	1.03801	0.053815	1.08497	0.117651	1.92736	0.946627
Solyc03g118510.2.1	1.11218	0.153396	1.15282	0.205167	1.08331	0.115444	1.10628	0.145716	1.00326	0.0047009	0.979273	-0.0302165	0.96828	-0.046504
Solyc03g118550.2.1	0.772808	-0.371819	0.87891	-0.186212	0.739356	-0.435658	0.785745	-0.347867	1.06363	0.0889956	1.01377	0.0197256	1.0073	0.0104898
Solyc03g118650.2.1	1.13925	0.188085	1.06772	0.09454	1.13154	0.178291	1.02154	0.0307422	1.01965	0.0280753	1.0065	0.00934039	0.989267	-0.0155681
Solyc03g118800.2.1	1.28397	0.36061	1.15584	0.208945	1.18054	0.239451	1.36298	0.446765	1.0404	0.0571335	1.00074	0.00107025	1.19924	0.262121
Solyc03g118910.1.1	0.722004	-0.46992	1.03444	0.0488446	0.980105	-0.0289913	0.925688	-0.111402	0.849605	-0.235135	1.17171	0.228615	0.81273	-0.299153
Solyc03g119080.2.1	0.696605	-0.521586	0.828272	-0.271823	0.779772	-0.358875	0.800502	-0.321023	0.948778	-0.0758573	1.13285	0.179961	1.11321	0.15472
Solyc03g119130.2.1	1.10307	0.141526	1.03291	0.0467154	1.14989	0.201498	1.18151	0.240635	0.990567	-0.0136731	0.999383	-0.000890397	1.1061	0.14548
Solyc03g119170.2.1	0.942174	-0.0859349	1.25907	0.332363	0.902229	-0.148434	1.0995	0.136848	0.97674	-0.0339531	0.938309	-0.091865	0.868512	-0.203383
Solyc03g119690.1.1	1.34309	0.425558	1.22239	0.289705	1.12264	0.166891	1.17234	0.229391	0.889417	-0.169068	0.74052	-0.433389	0.868804	-0.202897
Solyc03g120010.2.1	1.05219	0.0733965	0.954378	-0.0673676	0.977806	-0.0323794	0.967174	-0.0481524	1.07788	0.10819	0.981312	-0.0272162	1.07972	0.110658
Solyc03g120090.1.1	1.0366	0.051858	1.08304	0.115091	0.966484	-0.0491826	0.936536	-0.0945935	1.00484	0.006971	1.01431	0.0204979	0.906155	-0.14217
Solyc03g120280.1.1	1.23302	0.302194	0.90208	-0.148672	0.901656	-0.14935	0.831348	-0.266475	1.26094	0.334496	0.924013	-0.114015	1.17407	0.231517
Solyc03g120350.2.1	0.747992	-0.418904	0.901307	-0.149909	0.973024	-0.039452	0.984111	-0.0231074	0.852262	-0.230631	1.111	0.151855	0.935893	-0.0955841
Solyc03g120450.2.1	0.823174	-0.280731	0.953211	-0.0691319	1.03172	0.0450477	0.979953	-0.0292155	0.90895	-0.137726	1.13073	0.177258	0.936274	-0.0949977
Solyc03g120670.2.1	0.901784	-0.149145	1.02391	0.034085	0.952759	-0.0698161	0.94047	-0.0885461	1.02182	0.0311353	1.04815	0.0678472	0.972734	-0.0398824
Solyc03g120720.2.1	0.954331	-0.067439	0.991816	-0.0118553	0.867543	-0.204993	0.903124	-0.147004	1.04559	0.0643172	0.990508	-0.0137588	0.976709	-0.0339994
Solyc03g120850.2.1	1.30096	0.379573	1.03091	0.0439122	0.950455	-0.0733102	0.940224	-0.0889242	1.11991	0.163381	0.790371	-0.339397	1.07009	0.0977378
Solyc03g121070.2.1	0.711771	-0.490514	0.793284	-0.334091	0.87805	-0.187625	0.849374	-0.235528	0.813517	-0.297755	1.05309	0.0746331	0.862739	-0.213004
Solyc03g121270.2.1	1.22709	0.295247	0.984636	-0.0223373	0.961783	-0.0562166	0.95481	-0.0667146	1.21042	0.275502	0.93637	-0.094849	1.16719	0.223039
Solyc03g121310.2.1	1.1089	0.149127	1.05328	0.0748864	1.01078	0.0154735	0.987974	-0.0174554	0.880015	-0.1844	0.914051	-0.129654	1.00243	0.00350351
Solyc03g121330.2.1	1.09437	0.130099	0.954614	-0.0670102	0.917657	-0.123973	0.851438	-0.232027	0.884995	-0.176258	0.7658	-0.384961	0.817993	-0.28984
Solyc03g121360.1.1	1.7925	0.841977	1.02702	0.0384624	1.32469	0.405657	1.13608	0.184065	1.04368	0.0616835	0.804744	-0.313399	1.15054	0.202307
Solyc03g121500.2.1	0.935618	-0.096008	1.06059	0.084873	0.959379	-0.0598276	1.05991	0.0839458	0.932186	-0.10131	0.950295	-0.0735527	0.93196	-0.10166
Solyc03g121580.2.1	0.929388	-0.105648	0.963831	-0.0531477	1.06466	0.0903864	1.2346	0.304042	0.930723	-0.103576	1.06438	0.0900194	1.20425	0.268133
Solyc03g121590.2.1	0.690722	-0.533823	0.887128	-0.172786	0.893992	-0.161667	0.937108	-0.0937128	0.867653	-0.20481	1.08345	0.115638	0.951251	-0.0721026
Solyc03g121720.2.1	1.54693	0.629412	0.969434	-0.044786	1.39955	0.484966	1.28943	0.366737	0.92095	-0.118805	0.859379	-0.218634	1.2144	0.280242
Solyc03g121800.2.1	0.903897	-0.145769	1.03947	0.0558473	0.960299	-0.0584444	1.16529	0.220694	0.978544	-0.0312907	1.00935	0.0134293	1.10096	0.138768
Solyc03g121910.1.1	0.884577	-0.17694	1.05486	0.077053	0.943472	-0.0839481	1.05067	0.0713123	0.873079	-0.195816	0.963964	-0.0529481	0.923025	-0.115558
Solyc03g122310.2.1	0.618447	-0.693278	0.884987	-0.176272	0.74639	-0.421998	0.814699	-0.295661	1.01237	0.0177319	1.21064	0.275765	0.949408	-0.0749003
Solyc03g122350.2.1	0.575896	-0.79612	0.774993	-0.367745	0.886726	-0.17344	1.25755	0.330618	0.679116	-0.558271	1.03485	0.0494239	1.10769	0.14755
Solyc03g123610.2.1	0.960552	-0.0580646	0.973647	-0.0385292	0.899757	-0.152393	0.927884	-0.107984	1.01553	0.0222393	1.01984	0.0283362	1.00583	0.00838239
Solyc03g123630.2.1	0.74634	-0.422095	0.602251	-0.731563	0.617972	-0.694387	0.657711	-0.604474	1.3409	0.423198	1.10214	0.140314	1.37264	0.456951
Solyc03g123730.2.1	0.662553	-0.593892	0.864728	-0.209682	0.831472	-0.266261	0.8062	-0.310791	0.915455	-0.127439	1.1391	0.187896	0.867243	-0.205492
Solyc03g123800.1.1	0.763729	-0.388867	0.944782	-0.0819471	0.86404	-0.21083	0.911704	-0.133362	1.03171	0.0450416	1.1359	0.183838	0.984805	-0.0220897
Solyc03g123830.2.1	0.760828	-0.394358	0.839584	-0.252253	0.834031	-0.261828	0.846991	-0.239581	0.860745	-0.216342	0.893759	-0.162043	0.822344	-0.282186
Solyc03g123900.2.1	1.02549	0.036319	1.25246	0.324759	1.16172	0.216264	1.13319	0.18039	0.863772	-0.211277	0.901865	-0.149017	0.829264	-0.270097
Solyc03g123980.2.1	0.588321	-0.765325	0.932038	-0.10154	0.827837	-0.272581	0.946639	-0.0791142	0.8422	-0.247765	1.18757	0.248013	0.860297	-0.217093
Solyc04g005030.2.1	1.13279	0.179887	1.06701	0.0935688	1.03835	0.0542932	1.04196	0.0592957	1.04238	0.0598808	0.932792	-0.100373	1.03265	0.0463478
Solyc04g005080.2.1	1.15824	0.211936	1.0112	0.016064	1.05302	0.0745314	1.06496	0.0907997	0.996156	-0.00555611	0.957947	-0.0619815	1.07305	0.101723
Solyc04g005100.2.1	0.935984	-0.0954442	0.971269	-0.0420566	1.27754	0.353366	1.14249	0.192186	0.819436	-0.287297	1.11399	0.155737	0.979949	-0.0292219
Solyc04g005160.1.1	0.875938	-0.1911	1.06354	0.0888705	1.02826	0.040206	1.11655	0.159042	0.872273	-0.197149	1.01105	0.0158595	0.91477	-0.12852
Solyc04g005340.2.1	1.2569	0.329874	1.03702	0.0524465	1.06529	0.0912468	1.08187	0.11353	1.13069	0.177204	0.963395	-0.0538	1.1396	0.188522
Solyc04g005350.2.1	1.49717	0.582239	1.13997	0.189001	1.15684	0.21019	1.0237	0.033793	1.19427	0.25613	1.00994	0.0142716	1.12951	0.175698
Solyc04g005450.2.1	0.777928	-0.362291	1.04902	0.0690374	1.01062	0.0152388	1.00236	0.00339857	0.96548	-0.0506812	1.23389	0.303219	0.900426	-0.151321
Solyc04g005480.1.1	1.35475	0.438032	1.15583	0.208929	0.702924	-0.508559	0.770099	-0.376885	1.52905	0.612639	0.768607	-0.379683	1.03984	0.0563626
Solyc04g005510.2.1	1.09995	0.137438	1.14342	0.193358	1.22738	0.295584	1.2254	0.293252	0.935371	-0.0963899	1.04706	0.0663423	1.02072	0.0295896
Solyc04g005690.2.1	1.15072	0.202533	1.21892	0.285603	1.13714	0.185405	1.02519	0.0358893	1.05634	0.0790688	1.07401	0.103013	0.869121	-0.202372
Solyc04g006970.2.1	0.57193	-0.806088	0.795607	-0.329872	0.64855	-0.624711	0.72065	-0.472629	0.950234	-0.0736452	1.11103	0.151897	0.89898	-0.15364
Solyc04g007070.2.1	0.685133	-0.545544	0.809264	-0.305318	1.2201	0.286997	1.18412	0.243818	0.58167	-0.781728	1.04032	0.0570256	0.845618	-0.241922
Solyc04g007120.2.1	1.53124	0.614698	1.06082	0.0851754	1.16754	0.223473	1.15122	0.203163	1.27452	0.349959	0.929268	-0.105834	1.3496	0.432528
Solyc04g007150.2.1	1.11639	0.158837	1.11962	0.163008	1.02634	0.0375151	1.21433	0.280157	1.20459	0.268545	1.06175	0.0864413	1.18691	0.247206
Solyc04g007550.2.1	1.21038	0.275457	1.10463	0.143558	0.987312	-0.0184217	1.04037	0.0570967	1.02939	0.0417927	0.832132	-0.265115	0.950743	-0.0728723
Solyc04g007560.2.1	0.941419	-0.087091	1.00336	0.00483927	1.10148	0.139438	1.15808	0.211729	0.861843	-0.214504	0.975933	-0.0351455	1.04346	0.0613688
Solyc04g007770.2.1	1.29065	0.368095	1.02946	0.0418864	0.744487	-0.425682	0.766102	-0.384392	1.61309	0.689828	0.914821	-0.128438	1.21737	0.283773
Solyc04g007980.2.1	0.951091	-0.0723454	1.0471	0.0664034	0.787229	-0.345144	0.883834	-0.178153	1.16391	0.218975	1.00445	0.00640957	1.04592	0.0647693
Solyc04g008280.2.1	1.31132	0.391022	0.98988	-0.0146744	1.10384	0.142528	1.04774	0.0672749	1.23069	0.299468	1.02403	0.0342547	1.30198	0.380708
Solyc04g008310.1.1	1.07983	0.110807	0.981009	-0.0276623	0.948209	-0.0767232	0.828191	-0.271965	1.14913	0.200541	1.02013	0.0287502	1.03465	0.0491446
Solyc04g008510.2.1	0.999067	-0.00134673	0.958123	-0.0617176	1.19061	0.251698	0.989985	-0.0145219	0.917964	-0.123491	1.06916	0.096475	0.96693	-0.048517
Solyc04g008520.2.1	1.02774	0.0394727	1.05856	0.0821043	1.20635	0.270643	1.03183	0.0452009	0.959051	-0.0603199	1.08557	0.118448	0.961173	-0.0571321
Solyc04g008740.2.1	0.741521	-0.431441	0.938131	-0.0921384	0.901272	-0.149966	0.878719	-0.186527	0.887033	-0.17294	1.14936	0.200827	0.873188	-0.195635
Solyc04g009030.2.1	1.31973	0.400244	1.01658	0.0237224	1.16885	0.225086	1.12512	0.170078	1.00568	0.00816788	0.943179	-0.0843971	1.16497	0.220292
Solyc04g009200.2.1	1.42052	0.506417	0.997637	-0.00341275	1.26802	0.342577	1.2317	0.300652	0.948308	-0.0765718	0.881913	-0.181292	1.16392	0.218991
Solyc04g009310.2.1	1.43482	0.520874	1.11338	0.154942	1.08098	0.112338	1.16226	0.216933	1.12837	0.174244	0.852809	-0.229705	1.19941	0.26232
Solyc04g009410.2.1	0.909308	-0.13716	0.969695	-0.0443965	1.48024	0.565833	1.3989	0.484289	0.812213	-0.30007	0.999982	-2.63363e-05	1.08417	0.116596
Solyc04g009570.2.1	0.893702	-0.162135	1.0148	0.0211957	1.14853	0.199787	1.06072	0.0850505	0.865996	-0.207567	1.10857	0.148699	0.921958	-0.117228
Solyc04g009630.2.1	1.13635	0.184405	1.19787	0.260475	0.912948	-0.131396	1.12747	0.173093	1.12369	0.168239	0.918459	-0.122712	1.06981	0.0973507
Solyc04g009770.2.1	0.941308	-0.0872612	0.99529	-0.00681179	1.1312	0.177858	1.10729	0.14703	0.876554	-0.190085	1.0556	0.078065	0.966063	-0.0498101
Solyc04g009800.2.1	0.74219	-0.43014	0.910089	-0.13592	1.00625	0.0089852	1.07017	0.097839	0.823086	-0.280885	1.11948	0.162827	0.985522	-0.0210403
Solyc04g010070.2.1	0.879082	-0.185931	0.946641	-0.0791102	0.997139	-0.00413281	1.21926	0.286003	0.873524	-0.195081	0.989749	-0.0148653	1.1601	0.214254
Solyc04g010220.2.1	0.761212	-0.393629	1.04877	0.0686965	0.947962	-0.0770996	0.921073	-0.118612	0.85908	-0.219135	1.07509	0.104457	0.67705	-0.562665
Solyc04g011350.2.1	0.839278	-0.252779	1.00558	0.00802215	0.987164	-0.0186381	1.10108	0.138925	0.862379	-0.213606	1.06461	0.0903266	0.958826	-0.0606589
Solyc04g011360.2.1	0.904278	-0.145162	0.940138	-0.0890556	0.917766	-0.123801	0.916555	-0.125706	0.923136	-0.115384	0.979189	-0.0303413	0.95923	-0.0600517
Solyc04g011400.2.1	1.11468	0.156634	1.03959	0.0560079	1.05132	0.0722055	0.891832	-0.165155	1.01254	0.0179721	0.979801	-0.0294387	0.906064	-0.142315
Solyc04g011440.2.1	1.07436	0.103477	1.15705	0.210455	0.851245	-0.232353	0.810104	-0.30382	1.10439	0.143256	0.930657	-0.103679	0.807456	-0.308544
Solyc04g011500.2.1	1.0105	0.0150701	1.01524	0.0218193	1.10435	0.143199	1.02092	0.0298715	0.965129	-0.0512064	1.03878	0.0548848	0.912209	-0.132563
Solyc04g011510.2.1	1.09041	0.124868	1.05454	0.0766101	1.06232	0.0872235	0.948409	-0.0764193	1.06104	0.0854844	1.00206	0.00296673	0.977186	-0.0332951
Solyc04g011620.2.1	1.09331	0.128696	0.833535	-0.262685	1.12644	0.171766	0.890619	-0.16712	1.02128	0.030376	1.05558	0.0780325	1.11113	0.152026
Solyc04g012120.2.1	1.12408	0.168751	1.0926	0.12776	1.0181	0.0258723	0.87324	-0.19555	1.05096	0.0717085	1.00039	0.000564302	0.8961	-0.158268
Solyc04g012180.2.1	0.971511	-0.0416979	0.877304	-0.188851	1.33229	0.413913	1.76926	0.823143	0.699448	-0.515711	0.954989	-0.0664439	1.41661	0.502441
Solyc04g014250.2.1	1.35119	0.434229	0.962018	-0.0558644	0.969991	-0.0439573	0.813397	-0.297968	1.21279	0.278329	0.90211	-0.148625	1.08438	0.116867
Solyc04g014480.2.1	1.62686	0.702092	1.11766	0.160477	0.904568	-0.144699	0.974309	-0.0375488	1.55094	0.633141	0.866091	-0.207409	1.38018	0.464852
Solyc04g014570.2.1	0.723761	-0.466415	1.01649	0.0235996	0.925381	-0.11188	0.908812	-0.137947	0.78985	-0.340349	1.02937	0.0417643	0.717894	-0.478158
Solyc04g014670.2.1	0.835019	-0.26012	0.969386	-0.0448563	0.953581	-0.0685731	0.955596	-0.0655275	0.976701	-0.0340107	1.0065	0.00934027	0.878373	-0.187095
Solyc04g014720.2.1	1.0525	0.0738247	1.00609	0.00875387	1.1518	0.203895	1.00467	0.00672472	0.820257	-0.285852	0.898153	-0.154967	0.841077	-0.24969
Solyc04g015040.2.1	1.48862	0.573973	0.948426	-0.0763936	1.04576	0.0645532	1.2701	0.344938	1.06354	0.0888724	0.803272	-0.31604	1.45825	0.544234
Solyc04g015680.2.1	0.75027	-0.414519	0.971977	-0.0410052	0.830221	-0.268432	0.831045	-0.267001	0.976955	-0.0336358	1.11459	0.156511	0.847054	-0.239474
Solyc04g015830.2.1	0.658711	-0.602282	0.872026	-0.197557	0.884591	-0.176917	0.863415	-0.211873	0.844611	-0.24364	1.18394	0.243596	0.881146	-0.182547
Solyc04g016220.2.1	0.926937	-0.109456	1.03167	0.0449838	0.932696	-0.100521	1.00138	0.00198289	0.993435	-0.00950313	1.00023	0.000325215	0.972757	-0.0398483
Solyc04g016360.2.1	1.26282	0.336649	1.12594	0.171133	1.03763	0.0532985	1.0492	0.0692956	1.09192	0.126872	0.905277	-0.143568	1.04061	0.0574246
Solyc04g016470.2.1	1.00342	0.00492422	1.25417	0.326731	0.956755	-0.0637793	1.42764	0.51363	1.02418	0.0344685	0.913508	-0.13051	1.1522	0.204389
Solyc04g017710.2.1	0.81563	-0.294013	1.28663	0.363595	0.972977	-0.0395226	1.13587	0.1838	0.920988	-0.118745	1.10097	0.138779	0.817735	-0.290295
Solyc04g024420.2.1	0.895744	-0.158842	0.81572	-0.293853	0.956774	-0.0637505	0.894802	-0.160359	0.940997	-0.0877378	0.989725	-0.0149006	1.02077	0.0296532
Solyc04g025160.2.1	1.26789	0.342433	0.965182	-0.0511268	1.04981	0.0701238	1.22733	0.295518	1.00096	0.00138438	0.85915	-0.219019	1.31076	0.390399
Solyc04g025300.2.1	0.820637	-0.285185	0.840539	-0.250614	0.836139	-0.258186	0.788072	-0.3436	0.936588	-0.094514	0.956289	-0.0644809	0.883159	-0.179255
Solyc04g026030.2.1	1.02225	0.0317541	0.922168	-0.116898	1.20028	0.263373	1.14926	0.200701	0.818809	-0.288402	0.943351	-0.0841332	1.01042	0.0149543
Solyc04g040180.2.1	0.886121	-0.174424	0.905568	-0.143106	1.11401	0.155768	1.20879	0.27356	0.953037	-0.0693953	1.24264	0.313413	1.26015	0.333595
Solyc04g045340.2.1	0.984879	-0.0219819	0.950573	-0.0731306	0.902646	-0.147767	0.786944	-0.345667	1.13136	0.178059	1.03838	0.0543299	0.961959	-0.0559532
Solyc04g047770.2.1	0.930465	-0.103976	1.07177	0.0999991	0.886157	-0.174366	0.849142	-0.235923	1.04075	0.057626	1.03963	0.0560638	0.846891	-0.239752
Solyc04g048900.2.1	0.66668	-0.584934	0.81009	-0.303846	0.893822	-0.161941	0.989346	-0.0154523	0.891286	-0.16604	1.19747	0.259987	0.981788	-0.0265172
Solyc04g049070.2.1	0.789715	-0.340597	0.953109	-0.0692875	0.802374	-0.317653	0.847045	-0.23949	0.971198	-0.0421626	1.05197	0.073091	0.878392	-0.187063
Solyc04g049330.2.1	1.12414	0.168828	0.875475	-0.191862	0.889536	-0.168875	1.13913	0.187926	1.28378	0.360393	0.977473	-0.0328715	1.61159	0.688488
Solyc04g049350.2.1	0.828655	-0.271156	1.09576	0.131932	0.863286	-0.212089	0.935616	-0.0960113	1.00601	0.00864528	1.04813	0.0678222	0.969249	-0.0450607
Solyc04g049450.2.1	1.06132	0.0858622	0.914421	-0.129069	1.13923	0.188065	1.07007	0.0976989	0.857497	-0.221797	0.913695	-0.130216	0.998161	-0.00265564
Solyc04g050190.2.1	0.810708	-0.302746	1.21325	0.278876	0.919124	-0.121668	1.05021	0.070683	0.974808	-0.0368104	1.1184	0.161437	0.860414	-0.216897
Solyc04g050240.2.1	0.811367	-0.301574	0.940746	-0.0881232	0.846879	-0.239772	1.10155	0.139536	0.863885	-0.211089	0.950106	-0.0738394	0.989086	-0.0158328
Solyc04g051370.2.1	0.77731	-0.363439	0.933334	-0.0995341	0.902898	-0.147365	1.01373	0.0196732	0.837669	-0.255548	0.952984	-0.0694761	0.951237	-0.0721229
Solyc04g051830.2.1	0.819299	-0.287538	0.976532	-0.034261	0.933038	-0.0999919	1.00199	0.00287361	0.894618	-0.160656	1.03857	0.0546029	0.958128	-0.0617098
Solyc04g053120.2.1	1.21584	0.281952	0.862813	-0.21288	1.22489	0.292656	1.19368	0.255421	0.895068	-0.15993	0.887901	-0.171529	1.29416	0.372016
Solyc04g054310.2.1	1.01281	0.0183653	0.991814	-0.0118579	1.0738	0.10272	1.12257	0.166801	1.04601	0.0648914	1.09705	0.133629	1.13745	0.185804
Solyc04g054470.2.1	1.22821	0.296556	1.0537	0.0754649	1.14061	0.189807	1.14245	0.192128	1.01243	0.017817	0.895878	-0.158625	1.05856	0.0821003
Solyc04g054710.2.1	0.866483	-0.206757	1.15088	0.202734	1.29139	0.368925	1.27082	0.345764	0.900453	-0.151278	1.34484	0.427439	0.999999	-1.61537e-06
Solyc04g054980.2.1	1.27936	0.355423	1.16164	0.216165	0.941056	-0.0876476	1.0755	0.105009	1.16019	0.214365	0.892228	-0.164516	1.17025	0.226821
Solyc04g055170.2.1	1.18561	0.245634	0.99859	-0.00203517	1.13761	0.186008	0.879819	-0.184721	1.06903	0.0962959	1.02581	0.0367663	0.933246	-0.0996714
Solyc04g055200.2.1	0.914756	-0.128542	1.1253	0.170303	0.997793	-0.00318691	1.03327	0.0472113	0.900582	-0.151071	0.980153	-0.0289204	0.862641	-0.213168
Solyc04g056390.2.1	1.3123	0.3921	0.990345	-0.0139966	1.05528	0.0776247	1.12176	0.165764	1.11864	0.161745	0.893584	-0.162324	1.2268	0.294895
Solyc04g058060.1.1	0.648867	-0.624005	0.812219	-0.30006	0.924408	-0.113398	1.18133	0.240407	0.729733	-0.454559	1.04359	0.061556	1.04406	0.0622036
Solyc04g058070.2.1	1.14142	0.19083	0.904859	-0.144236	0.924562	-0.113157	1.10901	0.149277	0.993718	-0.00909205	0.777887	-0.362367	1.08129	0.112748
Solyc04g063280.2.1	1.06668	0.0931338	1.11241	0.153691	1.05854	0.0820737	1.08565	0.118554	0.969063	-0.0453383	0.963686	-0.0533643	0.951166	-0.0722305
Solyc04g063290.2.1	0.499949	-1.00015	0.690638	-0.533998	0.821348	-0.283934	0.800982	-0.320159	0.738725	-0.43689	1.13386	0.181244	0.810258	-0.303547
Solyc04g064500.2.1	0.988983	-0.0159821	0.902189	-0.148499	0.900715	-0.150857	0.971031	-0.0424114	1.02002	0.0285959	0.904214	-0.145264	1.2339	0.303225
Solyc04g064810.2.1	1.01468	0.0210243	1.08444	0.116949	1.17447	0.232016	1.3219	0.402613	0.84923	-0.235772	1.0233	0.0332317	1.06296	0.0880821
Solyc04g064870.2.1	0.791188	-0.337908	0.928272	-0.10738	0.94147	-0.0870126	1.17938	0.238024	0.925295	-0.112015	1.10337	0.141914	1.18233	0.241634
Solyc04g071160.2.1	1.1377	0.186121	1.2993	0.377735	1.06561	0.0916747	1.1315	0.178234	1.16687	0.222639	1.09522	0.131226	1.02199	0.0313828
Solyc04g071610.2.1	1.32684	0.407994	1.56724	0.648224	0.73348	-0.447171	1.10168	0.139706	1.84425	0.883032	1.03551	0.0503434	1.31154	0.39126
Solyc04g071620.2.1	1.38609	0.471023	0.637825	-0.648768	0.399889	-1.32233	0.507979	-0.97716	2.07051	1.04999	0.606954	-0.72034	1.62584	0.701184
Solyc04g071890.2.1	0.684571	-0.546727	0.84481	-0.243301	0.755277	-0.404922	0.712524	-0.488989	0.981663	-0.0267005	1.08601	0.119037	0.827826	-0.272601
Solyc04g071900.2.1	0.790105	-0.339884	1.26365	0.337594	0.826871	-0.274267	0.774965	-0.367797	1.13561	0.183471	1.17019	0.226748	0.694721	-0.525494
Solyc04g072060.2.1	0.914357	-0.129171	1.02955	0.0420208	1.1452	0.195599	1.22946	0.298023	0.847231	-0.239172	0.994568	-0.0078579	0.986452	-0.0196798
Solyc04g072160.2.1	1.98902	0.992055	1.50088	0.58581	1.54103	0.623899	1.00394	0.00566802	1.20763	0.272173	0.938614	-0.0913963	0.822516	-0.281884
Solyc04g072240.2.1	0.766863	-0.382959	0.91741	-0.124361	0.926909	-0.1095	0.97459	-0.037133	0.899285	-0.15315	1.1349	0.182571	1.01628	0.0232983
Solyc04g072290.2.1	0.720782	-0.472364	0.945118	-0.0814341	0.923944	-0.114122	1.19332	0.254981	0.798705	-0.324264	1.16721	0.223059	1.2441	0.315097
Solyc04g072410.2.1	1.12754	0.173178	1.19484	0.256822	1.27545	0.351003	1.56078	0.642268	0.980808	-0.0279573	0.919026	-0.121822	1.24118	0.311709
Solyc04g072560.2.1	0.940315	-0.0887845	1.06922	0.0965651	1.06027	0.0844296	1.09804	0.134935	0.953425	-0.0688081	1.06584	0.0919844	1.03602	0.0510522
Solyc04g072670.2.1	0.809732	-0.304483	0.994729	-0.00762408	0.944925	-0.0817281	0.984604	-0.0223841	0.901382	-0.14979	1.01441	0.020636	0.923917	-0.114165
Solyc04g072850.2.1	0.723181	-0.467571	0.834873	-0.260371	0.642017	-0.639317	0.748835	-0.417281	1.01058	0.0151823	0.903065	-0.147099	0.893346	-0.16271
Solyc04g072910.2.1	0.799394	-0.32302	0.990871	-0.0132311	1.07156	0.0997111	1.0172	0.0246047	0.91593	-0.126691	1.226	0.293963	0.950896	-0.0726403
Solyc04g073990.2.1	1.23118	0.300038	1.01356	0.019429	0.786785	-0.345959	0.85178	-0.231446	1.35522	0.438525	0.912932	-0.131421	1.15081	0.202649
Solyc04g074040.2.1	1.6179	0.694122	0.982547	-0.0254024	1.51085	0.595358	1.30644	0.385642	1.10645	0.14594	1.03653	0.0517631	1.49803	0.58307
Solyc04g074150.1.1	1.13562	0.183479	1.07798	0.108329	1.0772	0.107288	1.16749	0.223408	1.03723	0.0527324	0.967504	-0.0476598	1.32693	0.408089
Solyc04g074230.2.1	0.800449	-0.321118	0.893448	-0.162544	0.891032	-0.16645	0.749379	-0.416233	1.07319	0.101901	1.19556	0.257687	0.896386	-0.157808
Solyc04g074410.1.1	0.862425	-0.213529	0.796469	-0.32831	0.929888	-0.10487	0.937989	-0.0923565	0.86925	-0.202157	0.93643	-0.0947566	1.04053	0.057325
Solyc04g074480.2.1	1.13476	0.182383	1.24536	0.316566	0.966658	-0.048923	1.03822	0.0541122	1.13335	0.180588	0.932522	-0.10079	0.962546	-0.0550721
Solyc04g074510.2.1	1.07825	0.108693	1.03953	0.0559321	1.09782	0.134646	0.960676	-0.0578781	0.994168	-0.00843914	0.984573	-0.0224306	0.935913	-0.0955544
Solyc04g074550.2.1	1.51965	0.603741	0.850247	-0.234046	1.33032	0.411775	1.06681	0.0933031	1.07124	0.0992833	0.967573	-0.0475582	1.38828	0.4733
Solyc04g074640.2.1	1.14814	0.199301	0.92761	-0.10841	1.08017	0.111263	1.1596	0.213621	0.888127	-0.171162	0.867728	-0.204685	1.14617	0.196825
Solyc04g076050.2.1	1.81914	0.863259	1.01439	0.020609	1.24584	0.317122	1.11731	0.160024	1.44311	0.529177	0.961961	-0.0559499	1.45871	0.544693
Solyc04g076060.2.1	0.924108	-0.113866	1.03112	0.0442088	1.01019	0.01462	1.00109	0.00157191	0.964687	-0.0518665	1.08685	0.120149	0.932948	-0.100132
Solyc04g076090.2.1	0.840629	-0.250459	1.00827	0.0118797	0.974488	-0.0372834	1.07381	0.102733	0.909618	-0.136667	1.05196	0.0730815	0.930431	-0.104029
Solyc04g076380.2.1	0.806867	-0.309597	1.0766	0.106487	1.09368	0.129184	1.12859	0.174524	0.848335	-0.237294	1.15355	0.206074	0.905527	-0.143171
Solyc04g076790.2.1	1.41201	0.497749	1.23038	0.2991	1.06545	0.0914578	0.980609	-0.0282502	1.21631	0.282509	0.967954	-0.0469892	0.908224	-0.138879
Solyc04g076820.1.1	1.23994	0.310274	0.893801	-0.161974	0.901764	-0.149179	0.998802	-0.00172914	1.24063	0.311069	0.928536	-0.10697	1.40401	0.489552
Solyc04g076880.2.1	0.938876	-0.0909933	1.15522	0.208169	0.989158	-0.0157277	0.899171	-0.153333	1.00153	0.00220109	1.11413	0.155912	0.797758	-0.325976
Solyc04g076890.2.1	1.01228	0.0176083	1.04482	0.0632497	0.938893	-0.0909667	0.967771	-0.0472631	0.96247	-0.0551859	0.983292	-0.0243081	0.941325	-0.0872359
Solyc04g077020.2.1	0.799686	-0.322494	0.88062	-0.183409	1.21881	0.285469	1.0579	0.0811966	0.674296	-0.568547	1.01233	0.0176828	0.842987	-0.246417
Solyc04g077040.2.1	0.777696	-0.362721	1.03916	0.0554212	0.779739	-0.358936	0.887161	-0.172732	1.10072	0.138446	1.09929	0.136576	0.801335	-0.319523
Solyc04g077670.2.1	0.783019	-0.35288	0.8669	-0.206063	0.864791	-0.209577	0.826676	-0.274605	0.886187	-0.174318	1.04942	0.069589	0.8357	-0.258943
Solyc04g077970.2.1	1.32883	0.410161	1.11593	0.158249	1.15065	0.202452	1.21527	0.281273	1.14755	0.198551	0.932365	-0.101034	1.27222	0.347349
Solyc04g078380.1.1	1.43472	0.520773	1.13082	0.177372	1.14021	0.189304	1.03094	0.0439648	1.05705	0.0800428	0.898001	-0.155211	0.990102	-0.0143509
Solyc04g078920.2.1	1.35535	0.438663	0.966884	-0.0485848	0.780665	-0.357224	0.744245	-0.426151	1.66895	0.738943	0.970489	-0.0432165	1.30317	0.382029
Solyc04g079060.2.1	1.61278	0.68955	1.31379	0.393739	1.10933	0.14969	1.27057	0.34548	1.31325	0.393139	0.906177	-0.142134	1.29322	0.370965
Solyc04g079180.2.1	1.53798	0.621037	0.981836	-0.0264459	1.24918	0.320981	1.16636	0.222007	1.17889	0.237434	0.904859	-0.144235	1.34917	0.432077
Solyc04g079200.2.1	1.09244	0.127559	1.11593	0.158249	1.07217	0.100539	1.48263	0.568159	1.00273	0.00393109	0.940028	-0.0892243	1.31172	0.39146
Solyc04g079270.2.1	0.826399	-0.27509	1.05294	0.074426	0.954185	-0.0676593	1.05283	0.0742779	0.956689	-0.0638787	1.08941	0.123541	0.964929	-0.0515057
Solyc04g079440.2.1	1.09826	0.135214	1.08181	0.113446	1.03608	0.0511295	1.05559	0.0780536	1.05324	0.0748283	0.978972	-0.0306601	1.03397	0.0481897
Solyc04g079720.2.1	0.863667	-0.211453	1.18556	0.245574	1.07057	0.0983747	0.957063	-0.0633135	0.890241	-0.167732	1.0121	0.0173581	0.780959	-0.356682
Solyc04g080160.2.1	1.32015	0.400701	1.0689	0.0961274	1.07198	0.100275	1.21446	0.280313	0.863486	-0.211756	0.780848	-0.356886	0.994818	-0.00749619
Solyc04g080260.2.1	1.34609	0.428772	1.05838	0.0818606	1.02067	0.0295098	1.25208	0.324325	0.992164	-0.01135	0.737242	-0.43979	1.22978	0.298394
Solyc04g080440.2.1	1.15039	0.202119	0.926729	-0.10978	1.18501	0.244905	1.03159	0.0448762	1.07913	0.109872	1.03536	0.0501349	1.28258	0.359052
Solyc04g080570.2.1	1.15351	0.206036	0.971653	-0.0414867	1.01717	0.0245601	0.97886	-0.0308259	1.029	0.0412487	0.935799	-0.0957287	1.00562	0.00808266
Solyc04g080590.2.1	0.953054	-0.0693694	1.02431	0.034656	1.04323	0.0610529	0.972805	-0.0397767	0.951796	-0.0712755	1.09899	0.13618	1.05308	0.0746154
Solyc04g080610.2.1	0.836765	-0.257106	0.828022	-0.272259	1.01893	0.0270494	1.00526	0.00757523	0.902292	-0.148333	1.08944	0.12359	1.10808	0.148068
Solyc04g080730.2.1	0.820588	-0.28527	1.00229	0.00329395	0.931227	-0.102796	0.86404	-0.21083	0.953928	-0.0680476	1.08018	0.111267	0.832689	-0.26415
Solyc04g080850.2.1	1.12924	0.17535	0.838802	-0.253597	1.18305	0.242517	1.44415	0.530225	1.16346	0.21842	1.31618	0.396359	2.04294	1.03065
Solyc04g080880.2.1	0.715265	-0.483451	0.681243	-0.553758	0.611834	-0.708787	0.647183	-0.627754	1.05579	0.0783245	0.951895	-0.0711259	1.03096	0.0439916
Solyc04g080960.2.1	0.901659	-0.149345	0.883752	-0.178286	0.718158	-0.477627	0.815485	-0.294269	1.16439	0.219575	0.959327	-0.0599048	1.14533	0.195761
Solyc04g080980.2.1	0.612443	-0.707353	0.865006	-0.209218	0.961355	-0.0568587	0.839847	-0.251801	0.747792	-0.419291	1.1933	0.254962	0.731226	-0.45161
Solyc04g081050.1.1	0.680356	-0.555638	0.739961	-0.434479	0.821939	-0.282896	0.868658	-0.203139	0.834279	-0.261398	1.04514	0.0636984	0.907139	-0.140604
Solyc04g081210.2.1	1.07926	0.110048	1.25101	0.323091	1.20944	0.27434	1.22962	0.298218	0.824897	-0.277714	0.931643	-0.102151	0.816739	-0.292052
Solyc04g081400.2.1	0.973383	-0.0389201	1.08761	0.121163	1.15748	0.210992	1.13004	0.176371	0.894965	-0.160097	1.07774	0.108004	0.990932	-0.0131426
Solyc04g081440.2.1	0.735356	-0.443486	0.952004	-0.0709604	1.04292	0.0606279	1.07224	0.100628	0.757688	-0.400325	1.10492	0.143942	0.848192	-0.237537
Solyc04g081490.2.1	0.839013	-0.253236	0.982197	-0.0259157	1.17371	0.231072	1.07059	0.0984012	0.746025	-0.422703	1.03896	0.0551469	0.90806	-0.13914
Solyc04g081750.2.1	0.893909	-0.161799	1.04155	0.0587335	0.968385	-0.0463469	0.985832	-0.0205869	1.01992	0.0284597	1.09742	0.134119	0.926294	-0.110457
Solyc04g081820.2.1	1.9584	0.969677	1.08324	0.115355	1.45785	0.543845	1.22518	0.292992	1.20841	0.273113	1.01772	0.0253374	1.25296	0.325336
Solyc04g081900.2.1	0.902343	-0.148252	1.06125	0.0857664	0.817733	-0.290299	1.17796	0.236292	1.08519	0.117949	0.986567	-0.019511	1.22651	0.29456
Solyc04g082010.1.1	2.45788	1.29741	1.17854	0.236995	1.99554	0.996779	2.1516	1.10541	1.07843	0.108935	0.809747	-0.304456	1.90432	0.929276
Solyc04g082160.2.1	1.47175	0.557536	1.08147	0.112996	1.19736	0.259852	1.03982	0.0563298	1.29852	0.376864	1.07394	0.102912	1.21555	0.281614
Solyc04g082200.2.1	1.60132	0.679261	0.945721	-0.0805136	0.919375	-0.121274	1.17637	0.234342	1.17162	0.228508	0.675862	-0.565199	1.44591	0.531982
Solyc04g082250.2.1	0.914625	-0.128747	0.966279	-0.0494888	0.885735	-0.175053	1.00147	0.00211587	0.956059	-0.064828	0.946393	-0.0794886	1.02212	0.031566
Solyc04g082290.2.1	0.80712	-0.309144	0.842227	-0.247719	0.878845	-0.186319	1.05149	0.072429	1.0698	0.0973465	1.16732	0.223206	1.34326	0.42574
Solyc04g082310.2.1	1.26067	0.334186	0.994395	-0.00810875	1.01814	0.0259357	1.09223	0.127273	1.07529	0.10473	0.870257	-0.200486	1.18785	0.248357
Solyc04g082400.2.1	0.963992	-0.0529064	1.12072	0.16442	1.21455	0.280422	1.21767	0.284118	0.866955	-0.205971	1.04008	0.0566965	0.954165	-0.0676894
Solyc04g082560.2.1	0.958485	-0.0611715	1.02437	0.0347411	1.01715	0.0245322	1.05352	0.0752226	0.971157	-0.0422235	1.02255	0.0321731	0.950859	-0.0726967
Solyc04g082630.2.1	1.28431	0.360993	1.15299	0.205379	1.35373	0.436942	1.42193	0.507847	0.824621	-0.278197	0.885485	-0.17546	1.01576	0.0225532
Solyc04g082640.2.1	1.49811	0.583147	0.832732	-0.264075	1.16611	0.221707	0.839268	-0.252797	1.45499	0.541013	1.03059	0.0434761	1.47377	0.559513
Solyc04g082670.2.1	0.825256	-0.277086	0.99208	-0.0114716	0.964712	-0.0518297	0.965914	-0.0500337	0.859362	-0.218663	1.02083	0.0297474	0.838889	-0.253448
Solyc04g082780.2.1	1.01242	0.0178117	0.882407	-0.180483	1.00265	0.00382027	0.823738	-0.279742	1.13813	0.186671	1.02806	0.0399214	1.11569	0.157931
Solyc04g082880.2.1	0.835053	-0.26006	1.02505	0.0356992	0.928963	-0.106307	0.898465	-0.154466	0.96832	-0.0464445	1.14482	0.195127	0.812269	-0.299971
Solyc05g005020.2.1	0.900924	-0.150523	1.13873	0.18743	1.02541	0.036203	1.14574	0.196283	0.961753	-0.0562624	1.09497	0.130895	0.972223	-0.0406411
Solyc05g005460.2.1	0.691745	-0.531689	0.779772	-0.358876	0.978643	-0.031145	0.939801	-0.0895722	0.717736	-0.478475	1.01475	0.0211311	0.871196	-0.19893
Solyc05g005480.2.1	1.41703	0.502869	0.945815	-0.0803704	1.19459	0.256519	1.01153	0.0165461	1.09469	0.130519	0.903028	-0.147157	1.24868	0.320399
Solyc05g005490.2.1	0.880361	-0.183832	0.860066	-0.217481	0.53912	-0.891322	0.683277	-0.549457	1.69766	0.763547	0.965936	-0.050001	1.23316	0.302363
Solyc05g005560.2.1	1.32948	0.410859	1.0544	0.0764248	1.43735	0.523414	1.25291	0.32528	0.784539	-0.350083	0.902957	-0.147271	0.925402	-0.111848
Solyc05g005700.2.1	0.959503	-0.0596412	0.957782	-0.0622305	0.713416	-0.487184	0.831808	-0.265678	1.27565	0.351228	1.01588	0.022726	1.08568	0.118601
Solyc05g005710.2.1	1.09118	0.12589	1.07501	0.104353	1.00301	0.00433872	0.967813	-0.0471993	1.13341	0.180675	1.00525	0.00755651	0.986312	-0.019884
Solyc05g005800.2.1	0.944837	-0.0818621	1.03596	0.0509624	0.993458	-0.00946845	1.14245	0.192137	0.96101	-0.057376	1.12788	0.173614	1.10767	0.147527
Solyc05g006080.1.1	0.723371	-0.467192	0.861535	-0.215018	0.886866	-0.173212	0.943509	-0.0838918	0.82279	-0.281404	0.996499	-0.00506023	0.910399	-0.135429
Solyc05g006520.2.1	0.855656	-0.224897	0.87996	-0.184491	1.18852	0.249169	1.115	0.157047	0.896127	-0.158224	1.19906	0.261906	1.13284	0.179949
Solyc05g006740.2.1	1.03332	0.047286	1.18813	0.24869	1.32159	0.402274	1.19386	0.255635	0.845717	-0.241752	1.07742	0.107581	0.865543	-0.208322
Solyc05g007060.2.1	1.21407	0.279849	1.00625	0.00898508	0.733706	-0.446727	0.930558	-0.103832	1.12659	0.171966	0.740646	-0.433144	1.16607	0.22166
Solyc05g007070.2.1	0.804288	-0.314217	0.992909	-0.0102661	0.910179	-0.135778	1.05605	0.0786849	0.85151	-0.231905	0.959849	-0.0591209	0.922443	-0.116469
Solyc05g007250.2.1	0.52584	-0.927305	0.716059	-0.48185	0.961057	-0.0573063	0.920897	-0.118888	0.579085	-0.788154	0.990368	-0.0139629	0.746688	-0.421423
Solyc05g007260.2.1	1.40102	0.486481	1.12773	0.173417	1.17878	0.237295	1.07172	0.0999294	1.19759	0.260129	1.08891	0.122886	1.20093	0.264153
Solyc05g008370.1.1	1.12828	0.174124	1.22645	0.294489	1.18078	0.239744	1.45213	0.538167	0.971302	-0.0420074	1.01456	0.0208508	1.16959	0.226001
Solyc05g008430.2.1	0.942569	-0.0853295	0.960872	-0.0575842	0.851565	-0.231812	0.95684	-0.0636504	1.09699	0.13355	0.993163	-0.00989798	1.09865	0.135729
Solyc05g008450.2.1	1.44995	0.536008	1.00143	0.00205779	1.08847	0.122307	1.17445	0.231986	1.06365	0.0890197	0.803754	-0.315175	1.28001	0.356155
Solyc05g008460.2.1	1.12873	0.1747	1.14624	0.196909	1.06223	0.0870988	1.12921	0.17532	0.943507	-0.0838949	0.89745	-0.156097	0.967822	-0.0471868
Solyc05g008600.2.1	0.906574	-0.141503	1.15673	0.210046	0.985039	-0.0217466	1.01728	0.0247172	0.919622	-0.120887	1.02721	0.0387375	0.877159	-0.18909
Solyc05g009030.2.1	1.13142	0.178136	0.96007	-0.0587888	1.0956	0.131715	1.04554	0.0642513	1.05041	0.0709514	0.980632	-0.0282155	1.13604	0.184018
Solyc05g009220.2.1	0.732276	-0.449541	0.925791	-0.111241	0.998854	-0.00165438	1.0034	0.00490155	0.79921	-0.323354	1.12861	0.174546	0.868995	-0.20258
Solyc05g009470.2.1	0.997323	-0.00386677	1.10689	0.146515	0.999982	-2.58267e-05	1.21692	0.28324	1.00362	0.00520808	1.00765	0.0110015	1.17888	0.23742
Solyc05g009530.2.1	1.15734	0.210811	0.983063	-0.0246449	1.19498	0.256988	1.02804	0.0398955	1.0002	0.000286211	0.993155	-0.00990983	0.975341	-0.0360214
Solyc05g009600.2.1	1.10148	0.139443	0.999865	-0.000195047	1.04699	0.0662538	1.11111	0.152	0.858562	-0.220005	0.910176	-0.135783	0.955941	-0.0650065
Solyc05g009980.2.1	1.2578	0.330906	1.01276	0.0182885	1.23023	0.298924	1.10812	0.148115	0.988004	-0.0174119	0.967986	-0.0469424	1.1168	0.159365
Solyc05g010260.2.1	0.847243	-0.239152	1.13429	0.181787	1.01048	0.0150394	0.996838	-0.0045688	0.946562	-0.0792318	1.13332	0.180553	0.837761	-0.255389
Solyc05g010670.2.1	0.712858	-0.488313	0.713878	-0.48625	0.833964	-0.261943	0.844158	-0.244416	0.816235	-0.292943	0.895986	-0.158452	0.906484	-0.141647
Solyc05g010710.1.1	0.9378	-0.0926482	0.9837	-0.0237097	0.970918	-0.0425781	0.9948	-0.00752223	1.01349	0.0193342	1.05262	0.0739913	1.04363	0.0616071
Solyc05g011890.1.1	0.799044	-0.323653	0.973321	-0.0390118	1.00327	0.00471707	0.890067	-0.168014	0.929472	-0.105516	1.16247	0.217199	0.865716	-0.208034
Solyc05g012070.2.1	1.22139	0.288529	1.07805	0.108423	1.2633	0.337197	1.21479	0.280701	0.966864	-0.0486158	0.991359	-0.0125205	1.09253	0.127677
Solyc05g012160.2.1	1.88921	0.917779	0.860774	-0.216293	1.64632	0.719248	1.21933	0.28609	1.15509	0.208005	1.04707	0.0663513	1.62264	0.698341
Solyc05g012260.2.1	0.949103	-0.075363	1.06338	0.0886529	0.919838	-0.120548	0.957097	-0.063263	1.10116	0.139024	1.00577	0.00829904	1.12118	0.165013
Solyc05g012270.2.1	0.776293	-0.365327	0.870771	-0.199635	0.791219	-0.33785	0.741595	-0.431298	1.06558	0.0916423	1.11025	0.150886	0.93135	-0.102605
Solyc05g012390.2.1	0.834319	-0.261329	1.02385	0.0339991	0.976601	-0.0341583	1.04351	0.0614492	0.880988	-0.182805	1.0334	0.0473989	0.903058	-0.14711
Solyc05g012480.2.1	1.01374	0.0196944	1.06815	0.095116	1.03918	0.0554509	1.01099	0.0157717	1.01258	0.0180427	0.968389	-0.0463408	1.0214	0.0305411
Solyc05g012510.2.1	0.702103	-0.510245	1.05542	0.0778193	1.02974	0.0422853	1.12653	0.171886	0.769971	-0.377125	1.09192	0.126869	0.874214	-0.193942
Solyc05g012590.2.1	1.21464	0.280523	1.15798	0.211608	1.05599	0.0785916	0.987181	-0.0186128	1.09867	0.135761	0.932691	-0.100528	0.965706	-0.050344
Solyc05g012610.2.1	0.775662	-0.366501	1.0653	0.0912586	0.878567	-0.186776	0.944742	-0.0820074	0.920696	-0.119204	1.07444	0.103585	0.858364	-0.220338
Solyc05g013030.1.1	0.810851	-0.302492	0.922573	-0.116265	1.02373	0.0338356	1.00091	0.00130621	0.81933	-0.287483	1.08107	0.112461	0.824471	-0.278459
Solyc05g013050.2.1	1.17097	0.227699	1.19425	0.256103	1.07741	0.107571	1.09899	0.136174	1.10081	0.138564	1.01609	0.023022	1.03148	0.0447203
Solyc05g013070.2.1	0.914757	-0.12854	0.976153	-0.0348203	0.921455	-0.118014	0.959149	-0.0601727	0.966276	-0.0494932	0.963679	-0.053376	0.967574	-0.0475561
Solyc05g013380.2.1	0.979936	-0.0292412	1.32137	0.402037	1.05721	0.0802593	1.29485	0.372787	1.01737	0.0248484	1.09991	0.137383	1.00267	0.00384437
Solyc05g013700.2.1	1.60325	0.680998	1.082	0.113698	1.36795	0.452019	1.15514	0.208072	1.15489	0.207751	0.962671	-0.0548859	1.33384	0.415588
Solyc05g013850.2.1	0.792219	-0.336029	0.896301	-0.157945	0.873711	-0.194773	1.15559	0.208632	0.79283	-0.334916	0.896067	-0.158321	1.08516	0.117904
Solyc05g013990.2.1	0.716915	-0.480126	1.08376	0.116049	0.833668	-0.262456	0.866157	-0.207299	0.894289	-0.161187	1.08936	0.123476	0.817363	-0.290951
Solyc05g014000.2.1	1.14211	0.191704	1.29545	0.37345	0.769428	-0.378142	0.83639	-0.257752	1.23369	0.302985	0.833772	-0.262275	0.811053	-0.302132
Solyc05g014050.2.1	1.15005	0.201701	1.04461	0.0629711	1.04607	0.06498	1.22168	0.288861	0.95708	-0.0632884	0.836995	-0.256709	1.08628	0.1194
Solyc05g014470.2.1	1.04479	0.0632178	1.05911	0.0828591	1.10801	0.147969	0.972694	-0.0399426	0.959755	-0.0592622	1.03324	0.0471695	0.904856	-0.144239
Solyc05g015390.2.1	1.10135	0.139276	1.04831	0.0680714	0.931083	-0.103018	1.09589	0.132103	1.08023	0.111344	0.948939	-0.0756123	1.146	0.196602
Solyc05g017760.2.1	0.895426	-0.159354	0.93635	-0.0948803	0.843094	-0.246234	0.846464	-0.240479	1.05588	0.0784515	0.9911	-0.0128968	1.01751	0.0250435
Solyc05g017860.2.1	0.759237	-0.397379	1.0368	0.052144	0.855012	-0.225983	0.989138	-0.0157567	0.858231	-0.220562	1.05587	0.0784265	0.788176	-0.34341
Solyc05g018410.1.1	1.0016	0.00230761	1.02716	0.0386583	1.02244	0.0320151	1.04712	0.0664244	1.05538	0.0777624	1.04428	0.0625136	1.09032	0.124754
Solyc05g018490.2.1	1.12806	0.173842	1.00087	0.00125448	1.14775	0.19881	1.18202	0.241254	1.01721	0.024624	1.06866	0.0958007	1.39464	0.47989
Solyc05g018520.2.1	1.38083	0.465538	1.04004	0.0566365	1.11071	0.151481	1.11217	0.153382	1.22127	0.288382	0.959571	-0.0595384	1.28287	0.359375
Solyc05g018590.2.1	0.827997	-0.272303	1.00946	0.0135798	0.878537	-0.186825	0.853198	-0.229048	0.964866	-0.0515992	1.03254	0.046193	0.802751	-0.316975
Solyc05g018620.2.1	0.890834	-0.166771	0.999351	-0.000937045	1.01656	0.0236922	0.979151	-0.0303962	0.925725	-0.111344	1.08016	0.111242	0.895929	-0.158544
Solyc05g018630.1.1	0.92876	-0.106622	1.31091	0.390567	1.2731	0.348348	1.23578	0.305418	0.788823	-0.342226	1.04154	0.0587206	0.827129	-0.273816
Solyc05g018700.2.1	1.12432	0.169052	1.12626	0.171542	0.980587	-0.0282822	1.10308	0.141535	1.11147	0.152468	0.912982	-0.131342	1.10842	0.148504
Solyc05g021100.2.1	1.29669	0.37483	0.773392	-0.370728	1.16463	0.219876	1.18741	0.247819	0.965573	-0.0505421	0.87736	-0.188759	1.55561	0.637485
Solyc05g023800.2.1	1.04037	0.0570939	0.989893	-0.014656	1.04945	0.0696345	0.911046	-0.134404	0.993912	-0.00880994	1.00345	0.0049755	0.934762	-0.0973288
Solyc05g024410.2.1	0.987152	-0.0186563	1.11758	0.160378	1.2339	0.303224	0.986139	-0.0201368	0.983486	-0.0240238	1.22175	0.288946	0.921937	-0.117259
Solyc05g025810.2.1	0.94882	-0.0757944	1.10465	0.143595	1.10474	0.143705	0.995383	-0.00667576	0.965155	-0.0511678	0.971827	-0.0412287	0.920443	-0.119599
Solyc05g026310.2.1	1.10339	0.141937	1.03787	0.0536276	1.44933	0.535385	1.55626	0.638082	0.771122	-0.374969	1.00893	0.0128235	1.1777	0.23597
Solyc05g032850.2.1	1.10585	0.145153	1.13412	0.181575	1.10572	0.144988	1.07466	0.103883	1.03868	0.0547582	1.05885	0.0825037	0.9872	-0.0185856
Solyc05g041200.2.1	0.764743	-0.386954	0.966472	-0.0491999	0.763638	-0.389039	0.76372	-0.388885	1.24054	0.310971	1.24136	0.31192	0.985913	-0.0204683
Solyc05g043430.2.1	1.64984	0.722323	1.09588	0.132084	1.25012	0.322064	1.19746	0.259973	1.13501	0.182711	0.871264	-0.198818	1.2363	0.306024
Solyc05g046140.2.1	0.724255	-0.465431	0.973095	-0.0393474	0.968079	-0.046804	4.28997	2.10097	1.17118	0.227966	1.55934	0.640939	5.25891	2.39476
Solyc05g046330.2.1	0.657801	-0.604277	0.934089	-0.0983687	0.930857	-0.103369	0.998922	-0.00155585	0.785299	-0.348687	1.11781	0.160671	0.848527	-0.236968
Solyc05g047530.2.1	0.78163	-0.355441	1.06727	0.0939253	0.88805	-0.171288	0.870473	-0.200128	0.994841	-0.0074624	1.09949	0.13683	0.745637	-0.423454
Solyc05g047690.2.1	1.05358	0.0752978	1.07477	0.104033	1.00607	0.00872625	1.10658	0.146102	0.9508	-0.0727858	0.904372	-0.145012	0.997071	-0.00423192
Solyc05g048760.2.1	1.17471	0.232306	1.27967	0.355768	1.21952	0.286313	1.06719	0.0938188	1.05257	0.0739135	1.08575	0.118695	0.903941	-0.1457
Solyc05g050120.2.1	0.724394	-0.465154	0.966389	-0.0493248	0.864655	-0.209803	0.768632	-0.379635	0.955061	-0.0663345	1.11366	0.155306	0.779647	-0.359106
Solyc05g050130.2.1	0.641523	-0.640427	0.82656	-0.274809	0.856386	-0.223666	0.905731	-0.142845	0.708195	-0.497781	0.975147	-0.0363081	0.807593	-0.308301
Solyc05g050200.2.1	1.2518	0.324004	0.822982	-0.281068	0.886629	-0.173598	0.775361	-0.367059	1.38376	0.468596	0.979331	-0.030132	1.24833	0.32
Solyc05g050600.2.1	0.960289	-0.0584593	1.10543	0.144604	1.05216	0.0733497	0.955673	-0.0654113	0.892439	-0.164174	0.98194	-0.0262931	0.801668	-0.318924
Solyc05g050800.2.1	1.09697	0.133523	0.935633	-0.0959852	1.00887	0.0127368	0.983353	-0.0242182	1.02143	0.0305913	0.938614	-0.0913962	1.08172	0.113321
Solyc05g050970.2.1	0.662077	-0.594929	0.704673	-0.504975	0.909273	-0.137214	0.861002	-0.215912	0.764692	-0.38705	1.05504	0.0772942	0.95807	-0.0617978
Solyc05g051260.2.1	1.01182	0.0169491	1.63198	0.706625	2.07923	1.05605	1.38051	0.465196	0.891152	-0.166257	1.76097	0.816372	0.717964	-0.478016
Solyc05g051570.2.1	0.806186	-0.310815	0.791813	-0.336768	1.13122	0.177875	0.963703	-0.0533397	0.697273	-0.520205	0.99328	-0.0097283	0.866722	-0.206359
Solyc05g051750.2.1	1.29638	0.374485	0.677423	-0.56187	0.784249	-0.350617	0.552245	-0.856619	1.20134	0.264646	0.736816	-0.440624	0.981619	-0.0267644
Solyc05g052070.2.1	1.30307	0.381915	1.00855	0.0122836	1.29395	0.371777	1.16216	0.216806	0.902703	-0.147676	0.921168	-0.118465	1.12792	0.173671
Solyc05g052260.2.1	0.940873	-0.0879283	0.944463	-0.0824336	0.829776	-0.269207	0.882941	-0.179611	1.10402	0.142771	1.00435	0.00626289	0.999364	-0.000917725
Solyc05g052280.2.1	0.918686	-0.122356	2.02864	1.02051	0.640505	-0.642718	0.626368	-0.674917	1.39585	0.481149	0.943695	-0.0836071	0.431981	-1.21096
Solyc05g052470.2.1	1.41721	0.503049	0.965441	-0.0507405	1.06194	0.0867073	1.1144	0.156266	1.25813	0.331276	0.960593	-0.0580027	1.52678	0.610492
Solyc05g052510.2.1	0.577538	-0.792013	0.8828	-0.179842	0.990824	-0.0132993	0.95313	-0.0692547	0.624822	-0.678483	1.10398	0.142719	0.687266	-0.54106
Solyc05g052600.2.1	1.35631	0.439686	1.01272	0.0182373	1.20495	0.268968	1.22688	0.294989	0.985531	-0.0210268	0.840581	-0.250541	1.20906	0.273888
Solyc05g052760.2.1	0.697969	-0.518766	0.843805	-0.245019	1.02228	0.0317912	1.11111	0.151995	0.710308	-0.493483	1.05567	0.0781545	0.915826	-0.126855
Solyc05g053100.2.1	1.08278	0.114744	0.96065	-0.057917	1.1002	0.137767	1.13133	0.178022	0.910737	-0.134893	0.957459	-0.0627177	1.08704	0.120409
Solyc05g053140.2.1	0.701541	-0.5114	0.830166	-0.268528	0.855736	-0.224762	0.804295	-0.314203	0.829901	-0.268989	1.02066	0.0295019	0.81403	-0.296846
Solyc05g053310.2.1	1.15473	0.207552	1.1039	0.142603	1.2286	0.297016	1.30797	0.387326	1.12446	0.169229	1.15514	0.208067	1.33878	0.420919
Solyc05g053470.2.1	0.856361	-0.223709	0.982127	-0.0260191	0.907095	-0.140675	0.985731	-0.0207335	0.929923	-0.104817	0.959731	-0.0592981	0.945227	-0.0812666
Solyc05g053620.2.1	1.28254	0.359008	1.00589	0.00847353	1.19227	0.253713	0.918793	-0.122189	1.16682	0.222577	1.09692	0.133463	1.1001	0.137632
Solyc05g053650.2.1	0.672426	-0.572552	0.884216	-0.177529	0.894268	-0.161221	0.89592	-0.158559	0.846016	-0.241243	1.17184	0.228776	0.883676	-0.178411
Solyc05g053780.2.1	1.61068	0.68767	1.25228	0.324556	1.24992	0.321831	1.54565	0.628211	0.959502	-0.0596418	0.74756	-0.419739	1.10836	0.14843
Solyc05g053810.2.1	1.03336	0.0473425	1.02671	0.0380285	0.994904	-0.00737071	0.87066	-0.199819	1.07842	0.10892	1.00029	0.000421262	0.873916	-0.194434
Solyc05g054210.2.1	0.899438	-0.152904	0.82565	-0.276397	0.90057	-0.151089	0.926483	-0.110163	0.870371	-0.200298	0.874242	-0.193895	0.994485	-0.00797786
Solyc05g054330.2.1	1.12201	0.166082	1.04372	0.0617308	1.01573	0.0225155	0.940389	-0.0886702	0.980615	-0.0282409	0.889599	-0.168773	0.888598	-0.170397
Solyc05g054350.2.1	1.55068	0.632903	0.988707	-0.0163852	1.01647	0.0235685	0.913738	-0.130147	1.19856	0.261308	0.833076	-0.26348	1.12091	0.164668
Solyc05g054490.2.1	0.864318	-0.210367	1.04601	0.0648905	0.994212	-0.00837423	1.09751	0.134239	0.915105	-0.127991	1.05485	0.0770351	0.96567	-0.0503972
Solyc05g054580.2.1	1.28751	0.364582	0.987933	-0.0175142	1.12953	0.175727	1.08673	0.119987	1.0406	0.0574097	0.977752	-0.0324596	1.128	0.173768
Solyc05g054640.2.1	0.549795	-0.863035	0.836603	-0.257385	0.741515	-0.431452	0.885524	-0.175396	0.768909	-0.379115	1.01463	0.0209513	0.863242	-0.212163
Solyc05g054710.2.1	0.860521	-0.216718	0.950296	-0.0735518	0.869447	-0.20183	0.868454	-0.203479	0.892593	-0.163926	0.911762	-0.133271	0.802884	-0.316736
Solyc05g054760.2.1	1.29309	0.370822	1.09531	0.131335	1.06385	0.0892933	1.03609	0.0511434	1.23165	0.300587	1.00539	0.00775196	1.17898	0.237541
Solyc05g054940.2.1	0.940271	-0.0888518	1.12614	0.171383	0.938951	-0.0908775	0.994928	-0.00733654	1.08913	0.123177	1.05797	0.0813016	0.889422	-0.16906
Solyc05g054980.2.1	0.801005	-0.320116	1.00619	0.00889848	0.918945	-0.12195	1.0185	0.0264479	0.892252	-0.164476	1.0455	0.0641878	0.920717	-0.11917
Solyc05g055000.2.1	1.16088	0.215218	1.20391	0.267732	1.03897	0.0551563	1.06639	0.0927373	1.03481	0.0493611	0.928088	-0.107667	0.921855	-0.117388
Solyc05g055090.2.1	0.626855	-0.673797	0.954962	-0.0664853	0.778138	-0.361902	0.799296	-0.323198	1.01511	0.0216317	1.24494	0.316075	0.845676	-0.241823
Solyc05g055160.2.1	1.192	0.253379	1.1327	0.179761	0.956319	-0.0644368	1.09516	0.131136	1.24284	0.313642	0.995966	-0.00583091	1.16164	0.216167
Solyc05g055210.1.1	0.847982	-0.237894	1.01415	0.0202701	0.907027	-0.140783	0.983928	-0.0233749	1.00909	0.0130519	1.06391	0.0893724	1.02003	0.0286064
Solyc05g055310.2.1	1.72554	0.787045	1.28024	0.356419	1.28728	0.364322	1.34283	0.42528	1.0477	0.0672312	0.833064	-0.263501	1.17773	0.236014
Solyc05g055760.2.1	1.22116	0.288247	0.976879	-0.033748	1.03799	0.0537878	0.910996	-0.134484	1.17561	0.233407	0.975857	-0.0352583	1.12185	0.165886
Solyc05g056160.2.1	0.948433	-0.0763816	0.91938	-0.121266	1.00321	0.00462186	0.774349	-0.368944	1.01788	0.0255734	1.07389	0.102852	0.914792	-0.128484
Solyc05g056230.2.1	0.968796	-0.0457351	0.910386	-0.13545	0.962075	-0.0557783	0.90751	-0.140014	1.07368	0.102559	1.06505	0.0909252	1.137	0.18523
Solyc05g056250.2.1	0.736526	-0.441192	0.990969	-0.0130878	0.999926	-0.000106619	0.977615	-0.0326622	0.99234	-0.0110938	1.05797	0.0812929	0.836663	-0.257282
Solyc05g056270.2.1	0.945934	-0.0801891	1.02726	0.0388075	1.00055	0.000788848	1.0601	0.0842	0.984966	-0.0218548	1.04259	0.0601724	1.02883	0.0410009
Solyc05g056280.2.1	1.16428	0.219436	1.0704	0.0981451	1.13924	0.188075	1.19283	0.254392	1.03979	0.0562985	0.987913	-0.0175439	1.16891	0.225167
Solyc05g056310.2.1	0.785086	-0.349077	0.861594	-0.21492	0.827423	-0.273303	0.747784	-0.419307	0.980517	-0.028386	1.03634	0.051496	0.882243	-0.180752
Solyc05g056490.2.1	1.0542	0.0761519	1.23206	0.30107	1.15524	0.208197	1.18288	0.242302	1.05047	0.0710315	1.13442	0.18195	1.01769	0.0252983
Solyc05g056510.2.1	1.0935	0.128959	1.14616	0.196813	1.85872	0.894307	1.43165	0.517679	0.979122	-0.0304399	1.68222	0.750366	1.23184	0.300814
Solyc05g056540.2.1	0.701551	-0.511379	0.90263	-0.147794	0.833593	-0.262584	0.838489	-0.254136	0.912729	-0.131742	1.05695	0.0799128	0.830799	-0.267428
Solyc05g056570.2.1	0.793251	-0.33415	0.869202	-0.202236	1.1448	0.195094	1.1401	0.189158	0.839601	-0.252225	1.20695	0.271364	1.12167	0.165654
Solyc05g056580.2.1	0.880774	-0.183156	0.999752	-0.00035823	1.16317	0.218068	1.04924	0.0693445	0.829348	-0.26995	1.09757	0.134308	0.87539	-0.192002
Solyc06g005080.2.1	0.735567	-0.443072	0.901607	-0.149429	0.882687	-0.180027	0.986546	-0.0195416	0.870353	-0.200327	1.06094	0.0853457	0.932171	-0.101334
Solyc06g005150.2.1	1.27423	0.34963	1.05258	0.0739272	1.06697	0.0935251	0.979629	-0.0296922	1.20017	0.263234	0.989811	-0.0147747	1.08144	0.112952
Solyc06g005160.2.1	1.18972	0.250625	1.10617	0.145575	1.0667	0.0931489	1.06492	0.090741	1.0784	0.108887	0.99943	-0.000822994	1.03059	0.0434637
Solyc06g005260.2.1	1.32575	0.406811	1.1553	0.208264	0.973548	-0.0386755	1.06153	0.0861402	1.25237	0.324656	0.924935	-0.112576	1.17247	0.229553
Solyc06g005360.2.1	1.13362	0.180931	0.98587	-0.0205304	0.965463	-0.0507068	0.900607	-0.151031	1.01716	0.0245397	0.871684	-0.198122	0.955221	-0.0660935
Solyc06g005370.2.1	1.0281	0.039983	1.07119	0.0992091	0.941279	-0.0873049	0.928741	-0.106652	1.11303	0.154497	1.03297	0.0468009	0.969439	-0.0447775
Solyc06g005490.2.1	1.21351	0.279185	1.05233	0.0735919	1.16439	0.219571	1.09014	0.124508	0.976919	-0.0336896	0.988966	-0.0160075	1.10187	0.139954
Solyc06g005670.2.1	0.791243	-0.337808	0.975284	-0.0361062	1.11949	0.162841	1.28311	0.359647	0.808896	-0.305974	1.16474	0.22001	1.01646	0.0235546
Solyc06g005710.2.1	1.31596	0.396114	1.08012	0.111194	1.38474	0.469618	1.32315	0.403979	0.868577	-0.203274	0.910402	-0.135425	1.08372	0.115995
Solyc06g005940.2.1	1.39045	0.475556	1.04189	0.0591991	1.20548	0.269603	0.907908	-0.139382	1.2506	0.322617	1.10766	0.147514	1.06473	0.0904918
Solyc06g005970.2.1	1.01986	0.0283761	1.10708	0.146758	0.917205	-0.124684	0.923271	-0.115173	1.14937	0.200844	1.01581	0.0226255	0.910099	-0.135905
Solyc06g006100.2.1	0.902824	-0.147483	1.11756	0.160358	0.928841	-0.106497	0.961203	-0.0570872	0.981724	-0.0266103	1.00924	0.0132665	0.927524	-0.108543
Solyc06g007200.2.1	0.806722	-0.309857	1.24492	0.316058	0.79435	-0.332153	0.787669	-0.344339	1.08099	0.112348	1.06949	0.0969285	0.695881	-0.523087
Solyc06g007310.2.1	0.854033	-0.227636	0.843317	-0.245852	0.984339	-0.0227727	1.08606	0.119101	0.956408	-0.0643025	1.10465	0.143595	1.23876	0.308896
Solyc06g007320.2.1	0.769568	-0.377878	1.02294	0.032728	0.986148	-0.0201239	1.06618	0.0924557	0.890478	-0.167349	1.18314	0.242623	0.918907	-0.122009
Solyc06g007340.2.1	1.18809	0.248649	0.967015	-0.0483906	0.831951	-0.26543	0.851153	-0.23251	1.22845	0.296836	0.847797	-0.23821	1.11522	0.157332
Solyc06g007520.2.1	0.675063	-0.566905	0.97283	-0.039741	1.01685	0.0241139	0.986968	-0.0189249	0.689332	-0.536729	1.06231	0.0872113	0.735395	-0.443409
Solyc06g007570.2.1	0.832452	-0.264561	0.97473	-0.0369259	1.08935	0.123463	1.08143	0.112945	0.839423	-0.25253	1.0917	0.126576	0.929428	-0.105586
Solyc06g007620.2.1	0.788094	-0.34356	0.953674	-0.0684326	1.00919	0.0131991	1.27013	0.344975	0.826508	-0.274899	1.00024	0.000346103	1.23697	0.306808
Solyc06g007630.1.1	1.61375	0.690413	1.16612	0.221721	1.24723	0.318731	1.27685	0.352584	1.19352	0.255222	0.861588	-0.21493	1.22543	0.293282
Solyc06g007670.2.1	0.785838	-0.347696	1.06056	0.0848251	1.14692	0.197766	1.15742	0.21091	0.670308	-0.577104	0.974479	-0.0372963	0.745079	-0.424534
Solyc06g007930.2.1	1.3495	0.432429	1.30852	0.387936	1.25252	0.324839	1.24401	0.315003	1.02436	0.0347211	0.948966	-0.0755716	1.01134	0.0162746
Solyc06g007980.2.1	1.11718	0.159857	0.991544	-0.0122508	0.878657	-0.186628	0.953056	-0.0693677	0.978261	-0.0317092	0.941473	-0.0870081	1.00442	0.00636131
Solyc06g008120.1.1	1.25916	0.332461	0.899342	-0.153058	0.909968	-0.136112	0.917483	-0.124246	1.33796	0.420037	0.968422	-0.0462929	1.38562	0.47053
Solyc06g008620.1.1	0.959275	-0.0599836	1.08499	0.117681	0.908589	-0.138301	0.91694	-0.125101	1.02047	0.0292355	0.92095	-0.118805	0.866358	-0.206964
Solyc06g009020.2.1	1.33419	0.415967	0.955139	-0.0662168	1.30163	0.380315	1.23542	0.305	1.14463	0.194885	0.970486	-0.0432203	1.44721	0.533274
Solyc06g009400.2.1	1.59764	0.675942	1.0117	0.0167871	1.50205	0.586935	1.16157	0.216074	1.0865	0.119685	1.00332	0.00477671	1.22879	0.297233
Solyc06g009750.2.1	0.818122	-0.289613	1.04505	0.0635718	0.935309	-0.0964849	1.12373	0.168298	0.961664	-0.0563945	1.04695	0.0661972	1.03742	0.0530047
Solyc06g009970.2.1	0.572538	-0.804556	0.809986	-0.304031	0.83634	-0.257839	0.813543	-0.297709	0.753171	-0.408951	1.08505	0.117763	0.787483	-0.344679
Solyc06g011280.2.1	0.854725	-0.226468	1.11161	0.152648	1.02543	0.0362235	1.06977	0.0973034	0.877972	-0.187753	1.04641	0.065446	0.862304	-0.213732
Solyc06g034020.2.1	1.13113	0.177766	1.06779	0.0946282	1.14118	0.190526	1.06308	0.0882518	1.08848	0.122317	1.06533	0.0912981	1.07749	0.107674
Solyc06g034370.1.1	0.995572	-0.0064019	0.820289	-0.285796	0.455465	-1.13459	0.43902	-1.18764	2.04856	1.03461	1.01741	0.0248959	1.12073	0.16444
Solyc06g035920.2.1	1.01716	0.0245528	0.683909	-0.548124	0.888848	-0.169991	1.10236	0.140599	0.99235	-0.0110789	0.839959	-0.25161	1.74283	0.801432
Solyc06g036350.2.1	1.21289	0.278443	0.998122	-0.00271184	1.01592	0.022788	0.799304	-0.323183	1.19865	0.261415	1.03079	0.0437484	0.963872	-0.0530861
Solyc06g036430.2.1	0.988491	-0.0167007	1.02683	0.0381965	0.993527	-0.00936955	1.01698	0.0242872	0.898345	-0.154659	0.904822	-0.144294	0.894825	-0.160323
Solyc06g048410.2.1	1.34023	0.42248	1.03018	0.042891	1.1725	0.229583	2.02164	1.01552	1.02927	0.0416208	0.985039	-0.0217467	2.10051	1.07074
Solyc06g048540.2.1	1.02631	0.0374658	1.16956	0.22596	1.04585	0.0646828	1.12956	0.175761	1.07332	0.102076	1.08308	0.115136	1.05285	0.0742942
Solyc06g048610.2.1	1.04488	0.0633312	0.982989	-0.0247533	0.910295	-0.135594	0.868609	-0.203221	1.15052	0.202286	1.03688	0.0522533	1.08887	0.122826
Solyc06g048730.2.1	1.22384	0.291414	1.01786	0.0255438	1.09451	0.130281	1.14317	0.193041	0.941012	-0.0877146	0.865602	-0.208224	1.06592	0.0921015
Solyc06g048840.2.1	1.35495	0.438242	0.978296	-0.0316573	1.44788	0.533943	2.36465	1.24162	0.865812	-0.207874	0.870844	-0.199514	2.04901	1.03493
Solyc06g049080.2.1	1.40701	0.49263	0.936628	-0.0944516	0.995188	-0.00695929	1.15304	0.205438	1.25141	0.323552	0.916323	-0.126071	1.53879	0.621793
Solyc06g050130.2.1	0.758304	-0.399151	0.962276	-0.0554771	0.769437	-0.378125	0.855456	-0.225234	1.12672	0.172134	1.14691	0.197748	1.01992	0.0284623
Solyc06g050550.2.1	1.52416	0.608017	0.99041	-0.0139028	1.11195	0.153088	1.10263	0.140944	1.14584	0.196402	0.818698	-0.288597	1.28889	0.366131
Solyc06g050590.2.1	1.83974	0.879503	1.32405	0.404961	1.36736	0.451389	1.34489	0.427485	1.05563	0.0780988	0.840016	-0.251512	1.12013	0.163667
Solyc06g050770.2.1	0.908499	-0.138443	1.07037	0.0981117	0.987493	-0.0181575	0.911071	-0.134365	0.994065	-0.00858812	1.05358	0.0752931	0.834391	-0.261204
Solyc06g050980.2.1	1.45339	0.539419	1.09886	0.136006	1.26301	0.336866	1.30314	0.381996	1.04116	0.058197	0.882576	-0.180207	1.34432	0.426881
Solyc06g051620.2.1	0.952308	-0.0704994	1.14038	0.189514	0.978719	-0.0310341	1.01105	0.0158537	1.06333	0.0885853	1.08831	0.122093	0.891519	-0.165662
Solyc06g051810.2.1	1.12618	0.17144	1.13264	0.179689	1.32717	0.408358	1.11362	0.15526	0.859895	-0.217768	1.04553	0.0642321	0.86092	-0.216049
Solyc06g052030.2.1	0.709138	-0.495862	1.01666	0.0238318	0.977288	-0.0331443	0.938038	-0.0922822	0.829392	-0.269875	1.24437	0.31542	0.794378	-0.332103
Solyc06g053200.2.1	1.28943	0.366729	0.857191	-0.222311	0.922993	-0.115609	0.893041	-0.163202	1.2594	0.332733	0.957777	-0.0622381	1.35403	0.437262
Solyc06g053430.2.1	1.52115	0.605164	0.943468	-0.0839548	1.31991	0.40044	1.23064	0.299409	1.16879	0.225019	1.01404	0.0201113	1.52795	0.611597
Solyc06g053460.1.1	1.32955	0.41094	1.0534	0.0750521	1.08001	0.111048	1.07949	0.110354	1.13145	0.178175	1.04197	0.0593176	1.28482	0.361569
Solyc06g053480.2.1	1.06787	0.0947375	1.11851	0.161581	1.52245	0.606393	1.00324	0.00466184	0.993087	-0.010008	1.4349	0.520954	0.916492	-0.125806
Solyc06g053600.2.1	1.06815	0.095114	0.96582	-0.0501731	1.1289	0.174915	1.09044	0.12491	0.889316	-0.169232	0.941872	-0.0863972	1.00982	0.014096
Solyc06g054260.1.1	1.78608	0.836797	1.11305	0.154516	1.5904	0.669387	1.56297	0.644289	0.860183	-0.217285	0.761563	-0.392965	1.23471	0.304174
Solyc06g054490.2.1	1.25383	0.326343	1.10295	0.14137	1.19089	0.252037	1.02794	0.0397577	1.05714	0.0801689	1.01304	0.0186844	1.00214	0.00308194
Solyc06g059740.2.1	0.661799	-0.595534	0.898656	-0.154159	0.955126	-0.0662372	0.979595	-0.0297433	0.99896	-0.00150089	1.44545	0.531522	1.07849	0.109006
Solyc06g060130.2.1	1.0062	0.0089126	1.12496	0.169875	0.921475	-0.117983	0.976917	-0.0336917	1.11685	0.15944	1.00095	0.00137499	0.97381	-0.038288
Solyc06g060250.2.1	1.09825	0.135202	0.979198	-0.030327	1.27967	0.355768	1.14058	0.18977	0.799276	-0.323234	0.992512	-0.0108429	1.0531	0.074642
Solyc06g060260.2.1	1.62086	0.696757	1.01735	0.0248219	1.07481	0.104085	1.1205	0.164138	1.21205	0.277452	0.816288	-0.292849	1.27475	0.350212
Solyc06g060290.2.1	1.2225	0.289839	1.03153	0.0447903	1.06494	0.0907742	1.03356	0.0476166	1.12658	0.171953	0.983742	-0.0236479	1.14859	0.199866
Solyc06g060340.2.1	1.05216	0.0733476	0.988682	-0.0164217	1.37554	0.459999	1.42793	0.513921	0.656476	-0.607186	0.873191	-0.19563	1.0504	0.0709327
Solyc06g060420.2.1	1.19444	0.256337	1.02997	0.0426037	1.12498	0.169899	1.10123	0.139111	0.961528	-0.056599	0.906913	-0.140963	0.952761	-0.0698138
Solyc06g060490.2.1	1.68913	0.756277	1.13674	0.184901	1.28779	0.364902	1.16812	0.224189	1.25141	0.323552	0.957115	-0.0632357	1.30942	0.388925
Solyc06g060720.2.1	1.31299	0.392856	1.03222	0.045744	1.09523	0.131239	1.0769	0.106891	1.10884	0.149052	0.917808	-0.123735	1.22166	0.288842
Solyc06g060840.1.1	0.997588	-0.0034841	1.05436	0.0763616	2.00681	1.00491	2.4804	1.31057	0.905587	-0.143074	1.66269	0.733523	2.21297	1.14599
Solyc06g061070.2.1	1.58601	0.665398	1.07091	0.0988435	1.2394	0.309642	1.17249	0.229577	1.15019	0.201874	0.868639	-0.203172	1.28432	0.361
Solyc06g061180.1.1	0.815184	-0.294802	0.8769	-0.189517	0.900164	-0.15174	0.900792	-0.150735	0.991303	-0.0126026	1.04878	0.068715	1.05815	0.0815478
Solyc06g062280.2.1	1.24902	0.3208	0.977211	-0.0332587	0.932703	-0.10051	1.04981	0.0701252	1.24565	0.316899	0.900186	-0.151705	1.31007	0.389646
Solyc06g062810.1.1	0.692161	-0.530821	0.965864	-0.0501075	0.87626	-0.190569	0.937264	-0.0934734	0.87978	-0.184786	1.13668	0.184824	0.876384	-0.190364
Solyc06g062840.2.1	1.07334	0.102113	1.17872	0.237224	1.17488	0.232517	1.08367	0.115919	0.989864	-0.0146972	1.07927	0.110052	0.926898	-0.109517
Solyc06g063000.2.1	1.00293	0.00421608	1.07626	0.106031	1.11395	0.155687	1.16064	0.214919	0.894412	-0.160989	1.01757	0.025133	0.917606	-0.124053
Solyc06g063090.2.1	0.789817	-0.34041	1.08009	0.11115	0.875082	-0.192509	0.912825	-0.13159	1.07167	0.0998575	1.2011	0.264353	0.934907	-0.0971047
Solyc06g063240.2.1	0.991381	-0.0124879	1.08661	0.119837	1.32316	0.403985	1.12483	0.169703	0.779341	-0.359674	1.01506	0.0215584	0.834624	-0.260801
Solyc06g063370.2.1	1.1675	0.223422	0.957745	-0.0622858	1.49523	0.580369	1.55248	0.63457	0.740671	-0.433095	0.955819	-0.0651899	1.26676	0.341146
Solyc06g064470.2.1	0.761565	-0.392961	0.955041	-0.0663657	1.14213	0.191733	0.940035	-0.0892132	0.725893	-0.462172	1.1134	0.154978	0.751483	-0.412188
Solyc06g064550.2.1	0.786064	-0.347281	0.894101	-0.16149	1.01453	0.020817	0.936392	-0.0948152	0.783798	-0.351446	0.985887	-0.0205054	0.818022	-0.289789
Solyc06g065270.2.1	1.35494	0.438233	1.10428	0.14311	1.22795	0.296257	1.25413	0.326692	1.00368	0.00530419	0.942757	-0.0850421	1.14837	0.199587
Solyc06g065470.2.1	1.28536	0.362169	1.11712	0.159788	1.22533	0.293171	1.11034	0.150999	1.04652	0.0656032	0.983911	-0.0234008	1.05355	0.0752644
Solyc06g065520.2.1	0.754918	-0.405608	0.911295	-0.13401	0.778726	-0.360813	0.726704	-0.46056	0.973967	-0.0380553	0.969672	-0.0444315	0.782885	-0.353128
Solyc06g065840.2.1	0.695392	-0.524102	0.745256	-0.424191	0.847881	-0.238066	0.854679	-0.226546	0.872759	-0.196344	1.0396	0.0560347	0.984794	-0.0221059
Solyc06g065990.1.1	1.52595	0.609709	1.06174	0.0864322	1.27274	0.347933	1.39252	0.477699	1.01301	0.0186492	0.892169	-0.164612	1.44946	0.535515
Solyc06g066030.2.1	1.28833	0.365499	1.06218	0.0870266	1.47292	0.558677	1.13929	0.188132	0.806388	-0.310453	0.836768	-0.257101	0.927624	-0.108388
Solyc06g066100.2.1	1.05093	0.0716602	0.818015	-0.289801	1.45069	0.536743	1.20734	0.271836	0.73245	-0.449198	1.02017	0.028803	1.05295	0.0744396
Solyc06g066610.2.1	1.08707	0.120439	1.18081	0.239781	1.14623	0.196898	1.36711	0.451129	0.901663	-0.149339	0.967003	-0.0484081	0.950162	-0.073754
Solyc06g067940.2.1	1.21514	0.281119	1.04635	0.0653665	0.926961	-0.10942	0.884574	-0.176946	1.30211	0.380853	1.00906	0.0130094	1.12571	0.170831
Solyc06g068090.2.1	0.664461	-0.589745	0.786073	-0.347265	0.924735	-0.112888	0.858059	-0.220851	0.760886	-0.394248	1.10635	0.145807	0.863241	-0.212165
Solyc06g068140.2.1	1.25829	0.331459	0.861052	-0.215828	0.997051	-0.00426043	1.03324	0.0471779	1.07506	0.104423	0.805146	-0.312678	1.40283	0.488339
Solyc06g068320.2.1	0.681227	-0.553792	0.834971	-0.260203	0.954297	-0.06749	0.924229	-0.113677	0.753497	-0.408327	1.14266	0.192393	0.885689	-0.175128
Solyc06g068860.2.1	1.21961	0.286415	0.94267	-0.0851755	0.94366	-0.083661	0.95276	-0.0698151	1.19269	0.254216	0.91494	-0.128251	1.2477	0.319273
Solyc06g069010.2.1	0.715335	-0.483309	0.865753	-0.207972	0.931211	-0.10282	0.841992	-0.248122	0.870464	-0.200144	1.16462	0.219854	0.858414	-0.220254
Solyc06g069020.2.1	0.737503	-0.439278	0.848279	-0.237389	0.95107	-0.0723766	0.860315	-0.217062	0.870595	-0.199926	1.13397	0.181388	0.857495	-0.2218
Solyc06g069090.2.1	1.10356	0.142159	0.984418	-0.0226565	1.21674	0.283018	0.93126	-0.102744	0.919336	-0.121336	1.02807	0.0399447	0.862469	-0.213456
Solyc06g069180.2.1	0.7744	-0.368849	1.07032	0.0980424	0.935714	-0.0958611	0.981935	-0.0263007	0.927682	-0.108297	1.13253	0.179554	0.879101	-0.185899
Solyc06g069390.2.1	0.99582	-0.00604239	1.0138	0.019771	0.908963	-0.137706	0.971575	-0.0416021	1.14317	0.193041	1.03645	0.0516508	1.08714	0.120544
Solyc06g069470.2.1	1.3035	0.382395	1.03405	0.0483119	0.858485	-0.220135	1.0554	0.0777845	1.13614	0.184138	0.745616	-0.423495	1.2301	0.298776
Solyc06g069570.2.1	1.19863	0.261385	1.17724	0.235404	1.1173	0.16002	1.15237	0.204605	0.989961	-0.0145559	0.983639	-0.0237985	0.998739	-0.00182016
Solyc06g069860.2.1	1.13209	0.178988	0.958414	-0.0612792	1.64351	0.71678	1.26363	0.337575	0.797757	-0.325978	1.17037	0.226961	1.06892	0.0961488
Solyc06g071000.2.1	0.964147	-0.0526743	0.967031	-0.0483653	0.865613	-0.208206	0.983166	-0.0244924	1.09639	0.132765	0.988847	-0.0161812	1.13005	0.176389
Solyc06g071050.2.1	0.689739	-0.535877	0.785011	-0.349215	1.17948	0.238153	1.12415	0.168829	0.668857	-0.580231	1.08785	0.121475	0.992214	-0.0112767
Solyc06g071070.1.1	1.22818	0.29652	1.30477	0.383794	1.1096	0.150041	1.0255	0.0363205	0.994385	-0.00812315	0.900271	-0.151568	0.786026	-0.347351
Solyc06g071100.2.1	0.69514	-0.524624	0.866535	-0.20667	0.85367	-0.228249	0.983707	-0.0236995	0.814714	-0.295635	1.0018	0.00258928	0.967449	-0.0477423
Solyc06g071200.2.1	0.643426	-0.636154	0.892871	-0.163477	0.928884	-0.10643	0.917592	-0.124075	0.825779	-0.276172	1.18748	0.247897	0.864366	-0.210286
Solyc06g071470.2.1	1.25617	0.329031	1.14407	0.194173	1.13747	0.185831	1.05919	0.0829563	1.2188	0.285459	1.09144	0.126238	1.13036	0.176786
Solyc06g071530.2.1	1.25343	0.325886	1.02908	0.0413512	1.37608	0.460566	1.29443	0.372313	0.934603	-0.0975741	1.02932	0.0416922	1.19704	0.259473
Solyc06g071790.2.1	1.20125	0.264533	0.937773	-0.09269	1.05852	0.0820538	1.05375	0.0755383	0.992087	-0.0114617	0.889406	-0.169086	1.15056	0.202334
Solyc06g071870.2.1	0.666961	-0.584327	0.899139	-0.153384	0.874209	-0.193951	0.89278	-0.163623	0.859397	-0.218603	1.09796	0.134831	0.816496	-0.292483
Solyc06g071910.2.1	0.977191	-0.0332868	1.09893	0.136105	1.04036	0.0570893	0.767598	-0.381578	1.00032	0.000465633	1.06723	0.0938758	0.702723	-0.508971
Solyc06g071920.2.1	1.09222	0.127263	0.89482	-0.160331	0.812654	-0.299287	0.660462	-0.598454	1.3525	0.435633	0.986184	-0.0200718	1.03904	0.055254
Solyc06g071960.2.1	1.52941	0.612979	0.954243	-0.067571	1.30392	0.382851	1.31351	0.393422	1.05254	0.0738814	0.940746	-0.088123	1.48765	0.573038
Solyc06g072120.2.1	1.04203	0.0593901	1.04271	0.0603417	1.03253	0.046183	0.930648	-0.103692	1.06643	0.0927868	1.0197	0.0281463	0.96801	-0.0469067
Solyc06g072300.2.1	0.701349	-0.511795	0.942198	-0.085898	0.937448	-0.0931899	0.99591	-0.0059125	0.807742	-0.308033	1.07543	0.104918	0.869608	-0.201562
Solyc06g072380.2.1	0.905842	-0.142668	1.03898	0.0551611	0.959799	-0.0591957	0.970114	-0.0437744	0.997348	-0.00383169	1.06016	0.0842834	0.944644	-0.082158
Solyc06g072490.2.1	0.644036	-0.634786	0.830519	-0.267915	0.955828	-0.0651769	0.952279	-0.070544	0.665037	-0.588493	1.0114	0.0163566	0.791673	-0.337024
Solyc06g072580.2.1	1.0108	0.0154963	1.09862	0.135695	0.872852	-0.196191	0.99964	-0.000519391	1.06583	0.0919721	0.906626	-0.141421	0.998698	-0.00187904
Solyc06g073060.2.1	1.02135	0.0304838	1.05125	0.0721062	0.894745	-0.160452	0.942787	-0.0849968	1.17829	0.236692	1.03068	0.0435924	1.06119	0.0856873
Solyc06g073150.2.1	1.02662	0.0378969	0.876169	-0.19072	0.960475	-0.0581806	0.949551	-0.0746832	1.02239	0.0319521	0.971851	-0.0411933	1.05887	0.0825295
Solyc06g073190.2.1	1.26123	0.334833	1.01312	0.0188073	1.2699	0.34472	1.06481	0.0906024	0.98708	-0.0187605	1.07061	0.0984276	0.961891	-0.056055
Solyc06g073240.2.1	1.24021	0.310581	0.933102	-0.0998926	0.982201	-0.0259092	1.02605	0.0371064	1.13698	0.18521	0.936784	-0.0942114	1.24889	0.32065
Solyc06g073260.2.1	1.24682	0.318258	1.18577	0.24582	1.14146	0.190877	1.35566	0.438994	1.00833	0.0119651	0.908421	-0.138567	1.05218	0.0733878
Solyc06g073280.2.1	0.984766	-0.0221468	1.14469	0.194956	1.18917	0.249951	1.21979	0.286632	0.897558	-0.155923	1.10793	0.147866	0.968803	-0.0457241
Solyc06g073300.1.1	1.0308	0.0437644	0.887072	-0.172877	1.32146	0.402135	0.989012	-0.0159399	0.755546	-0.404408	0.964284	-0.0524703	0.850541	-0.233547
Solyc06g073310.2.1	0.768352	-0.38016	0.878237	-0.187317	1.06056	0.0848284	0.876423	-0.1903	0.821604	-0.283484	1.05967	0.0836122	0.830508	-0.267935
Solyc06g073330.2.1	0.756795	-0.402026	0.940428	-0.0886111	0.868668	-0.203122	0.858054	-0.22086	0.9421	-0.0860477	1.08224	0.114014	0.910694	-0.134962
Solyc06g073460.2.1	1.10898	0.149233	0.859502	-0.218427	0.955591	-0.0655355	1.25661	0.329533	1.23908	0.309275	1.10452	0.143421	1.8135	0.858773
Solyc06g073540.2.1	0.901092	-0.150254	1.05205	0.0732023	1.02659	0.0378597	0.989951	-0.0145714	0.981709	-0.026633	1.03475	0.0492869	1.08853	0.122381
Solyc06g073740.2.1	1.00393	0.00566018	1.40626	0.491859	0.918901	-0.122019	0.998932	-0.0015416	1.09488	0.130778	1.00169	0.00244106	0.787703	-0.344276
Solyc06g073800.2.1	0.74434	-0.425967	0.820652	-0.285158	1.08568	0.1186	1.05791	0.0812226	0.701729	-0.511015	0.981633	-0.0267443	0.936099	-0.0952672
Solyc06g073900.2.1	1.02346	0.0334555	0.876898	-0.189519	1.19718	0.259634	0.906128	-0.142213	0.986915	-0.0190024	1.15434	0.207067	0.987148	-0.0186619
Solyc06g073920.2.1	1.40459	0.490149	1.22744	0.295648	1.01773	0.0253549	1.09719	0.133817	1.13343	0.180693	0.839625	-0.252182	1.00155	0.00223654
Solyc06g073960.2.1	0.793773	-0.333202	0.835673	-0.258989	0.79342	-0.333844	0.756841	-0.401938	1.09301	0.128312	1.15872	0.212537	0.982989	-0.0247531
Solyc06g074650.2.1	0.595743	-0.747239	0.784222	-0.350666	0.873498	-0.195123	0.967294	-0.047974	0.782736	-0.353403	1.0474	0.0668093	0.865392	-0.208574
Solyc06g074790.1.1	1.13496	0.182641	0.920815	-0.119018	0.771733	-0.373825	0.87288	-0.196145	0.988421	-0.016803	0.651122	-0.619	0.917146	-0.124777
Solyc06g074890.1.1	1.63601	0.710182	1.13801	0.186516	1.40645	0.492054	1.16845	0.224592	1.04437	0.0626285	0.899712	-0.152465	1.01762	0.0251936
Solyc06g074980.2.1	0.89516	-0.159783	1.00029	0.000421624	0.817262	-0.29113	0.965355	-0.050869	0.976132	-0.0348514	0.977294	-0.0331358	0.891435	-0.165799
Solyc06g075010.2.1	1.14683	0.197655	1.12047	0.164108	0.952994	-0.0694611	0.909983	-0.136088	1.03489	0.0494745	0.855817	-0.224626	0.863887	-0.211085
Solyc06g075080.2.1	0.891841	-0.165142	0.854323	-0.227146	0.893165	-0.163002	0.7774	-0.363272	0.933852	-0.0987342	0.940553	-0.0884186	0.84	-0.251539
Solyc06g075340.2.1	0.710293	-0.493513	0.904258	-0.145193	0.840371	-0.250901	0.972165	-0.0407266	0.894083	-0.16152	1.1173	0.160021	0.954475	-0.0672201
Solyc06g076020.2.1	1.10321	0.14171	1.07182	0.100058	0.81721	-0.291222	0.776385	-0.365156	1.27453	0.34997	0.940795	-0.0880473	0.937433	-0.0932119
Solyc06g076360.2.1	0.951366	-0.071927	1.08468	0.117273	0.961471	-0.0566848	1.00569	0.00817997	0.960994	-0.0574012	0.970369	-0.0433945	0.878992	-0.186078
Solyc06g076520.1.1	1.92519	0.945003	1.54852	0.630891	0.645321	-0.631911	0.825379	-0.276871	1.86535	0.899444	0.591096	-0.758536	1.05022	0.0706879
Solyc06g076540.1.1	1.69006	0.757074	1.28234	0.358777	0.452738	-1.14325	0.49881	-1.00344	3.3677	1.75177	0.905023	-0.143973	1.33389	0.415636
Solyc06g076570.1.1	1.31885	0.399284	1.32116	0.401809	0.780462	-0.357601	0.955581	-0.0655501	1.77951	0.831479	1.00211	0.00304114	1.20836	0.273055
Solyc06g076650.2.1	0.817127	-0.291367	1.05546	0.0778695	0.842458	-0.247323	0.888975	-0.169786	1.0014	0.00202051	1.03854	0.054556	0.852236	-0.230675
Solyc06g076660.2.1	1.12067	0.164363	1.09693	0.133465	1.00446	0.00641879	1.03946	0.0558401	1.01339	0.019191	0.951365	-0.0719291	0.932598	-0.100672
Solyc06g076780.2.1	0.892306	-0.164389	1.0203	0.0289902	0.769687	-0.377655	0.815401	-0.294419	1.1765	0.234505	0.990845	-0.0132693	0.964082	-0.0527728
Solyc06g076880.2.1	1.12674	0.172159	1.08196	0.113643	1.07267	0.101211	1.0312	0.0443269	1.15664	0.209935	1.08808	0.12178	1.06625	0.0925475
Solyc06g076890.1.1	1.21528	0.281289	1.01437	0.020584	1.34569	0.42835	1.1576	0.211134	1.04349	0.061415	1.16974	0.226191	1.30854	0.387956
Solyc06g076940.2.1	1.0773	0.10742	1.23203	0.301042	0.959101	-0.0602455	1.1914	0.252654	1.1362	0.184217	1.01367	0.0195861	1.10502	0.144075
Solyc06g076970.2.1	1.4844	0.569875	0.978698	-0.0310648	1.31658	0.396796	1.12052	0.164167	1.07016	0.0978302	0.942317	-0.085716	1.25612	0.32897
Solyc06g081980.1.1	1.10107	0.138903	1.0519	0.0729982	0.910098	-0.135907	0.810426	-0.303247	1.17501	0.23267	0.971082	-0.0423347	0.889244	-0.169349
Solyc06g082090.2.1	0.877935	-0.187814	0.845932	-0.241386	0.83372	-0.262365	0.75809	-0.399559	1.06995	0.0975478	0.994986	-0.00725228	0.962755	-0.054759
Solyc06g082120.2.1	1.28015	0.356309	0.785583	-0.348164	1.15759	0.211123	0.836465	-0.257624	1.06316	0.0883574	1.00458	0.00659573	1.13702	0.18526
Solyc06g082220.2.1	1.03619	0.0512921	0.908673	-0.138167	0.860472	-0.2168	0.721515	-0.470899	1.23422	0.303596	1.02818	0.0400914	0.997888	-0.00305065
Solyc06g082580.2.1	1.31278	0.392627	1.07423	0.103302	1.10918	0.149491	1.06084	0.0852076	1.24293	0.31375	0.963596	-0.0534999	1.2891	0.366367
Solyc06g082660.2.1	1.06084	0.0852008	0.935118	-0.0967804	0.987758	-0.0177699	0.92818	-0.107524	1.08435	0.116825	0.989534	-0.0151794	1.09711	0.133714
Solyc06g082750.2.1	1.3992	0.484605	1.26352	0.337454	1.16359	0.218584	1.20749	0.272007	0.86655	-0.206645	0.717813	-0.478321	0.843461	-0.245606
Solyc06g082920.2.1	0.568266	-0.815361	0.921071	-0.118616	1.4779	0.563548	1.91012	0.933662	0.455419	-1.13473	1.18691	0.247211	0.949863	-0.0742087
Solyc06g083180.2.1	0.843945	-0.24478	0.904999	-0.144013	1.26919	0.343907	1.11595	0.158266	0.687329	-0.540928	1.03583	0.050793	0.852396	-0.230404
Solyc06g083190.2.1	1.12327	0.1677	1.00007	0.000105056	0.962202	-0.0555882	0.940198	-0.0889639	1.0574	0.0805209	0.924809	-0.112773	0.968926	-0.0455409
Solyc06g083300.2.1	1.25634	0.329231	1.05648	0.0792674	1.0798	0.110762	1.01594	0.0228085	1.09878	0.135905	0.946813	-0.0788493	1.09914	0.136379
Solyc06g083530.2.1	0.930569	-0.103815	0.935413	-0.0963252	1.05631	0.0790285	0.950271	-0.0735892	0.933792	-0.0988272	1.0622	0.0870504	0.954062	-0.0678457
Solyc06g083580.2.1	0.91587	-0.126785	0.908942	-0.13774	0.672189	-0.57306	0.743734	-0.427142	1.31666	0.396884	0.968378	-0.0463576	1.08352	0.115728
Solyc06g083620.2.1	0.983984	-0.0232933	0.916521	-0.12576	0.872585	-0.196632	0.777608	-0.362885	1.05936	0.0831884	0.976517	-0.0342834	0.91244	-0.132198
Solyc06g083690.2.1	1.11036	0.151026	1.10382	0.142508	1.23777	0.307738	1.11409	0.155868	0.951274	-0.072067	1.0638	0.0892315	0.977642	-0.0326219
Solyc06g083790.2.1	0.911002	-0.134474	0.955079	-0.0663077	0.935272	-0.0965424	1.00066	0.000947923	0.947674	-0.077538	0.997465	-0.00366224	1.0151	0.0216183
Solyc06g083810.2.1	0.990639	-0.0135683	0.966249	-0.0495335	1.06681	0.0933002	0.990395	-0.0139248	1.04979	0.0701053	1.02782	0.0395849	1.04773	0.0672738
Solyc06g083820.2.1	0.714587	-0.484819	0.942176	-0.0859309	0.929465	-0.105527	0.68222	-0.551692	0.801702	-0.318862	1.01668	0.0238649	0.872054	-0.19751
Solyc06g084010.2.1	1.06321	0.0884269	0.962838	-0.0546353	0.889837	-0.168387	0.821871	-0.283017	1.22331	0.290785	0.963893	-0.0530553	0.996372	-0.00524304
Solyc06g084090.2.1	0.942486	-0.0854566	1.02497	0.0355798	0.724465	-0.465011	0.625708	-0.676438	1.08178	0.113404	0.894751	-0.160442	0.69995	-0.514676
Solyc06g084210.2.1	0.740255	-0.433906	0.920565	-0.119409	0.86851	-0.203385	1.0457	0.0644641	0.878834	-0.186338	1.04392	0.0620094	0.96537	-0.0508464
Solyc06g084440.2.1	1.0019	0.00274168	1.08266	0.114581	1.00467	0.00671853	1.02578	0.0367246	0.93834	-0.0918171	0.973482	-0.0387733	0.935136	-0.0967518
Solyc07g005100.2.1	0.745773	-0.423192	1.30368	0.382589	0.916349	-0.126031	0.969786	-0.044261	0.91053	-0.135222	1.126	0.171208	0.671717	-0.574075
Solyc07g005210.2.1	1.56416	0.645384	0.985813	-0.0206146	1.16119	0.215602	1.43553	0.521586	1.04066	0.0574943	0.789179	-0.341575	1.52343	0.607327
Solyc07g005390.2.1	0.760236	-0.395481	1.11315	0.154652	0.986584	-0.0194855	0.982071	-0.0261012	0.880034	-0.184369	1.14261	0.192334	0.785793	-0.347778
Solyc07g005560.2.1	1.44594	0.532006	1.19648	0.258793	1.23629	0.306016	1.13461	0.182192	1.05793	0.0812463	0.881454	-0.182042	1.06263	0.0876451
Solyc07g005600.2.1	0.640964	-0.641685	0.793529	-0.333646	0.842372	-0.24747	0.867625	-0.204857	0.830033	-0.26876	1.16484	0.220126	0.93971	-0.089713
Solyc07g005760.2.1	0.793374	-0.333928	0.888826	-0.170027	0.64311	-0.636862	0.751565	-0.412031	1.209	0.273818	1.0992	0.136456	1.12068	0.164376
Solyc07g005810.2.1	0.85983	-0.217877	1.02236	0.0319061	0.931863	-0.10181	0.861562	-0.214974	1.06703	0.0935958	1.10449	0.143378	0.910018	-0.136033
Solyc07g005940.2.1	0.642355	-0.638558	0.685026	-0.545769	0.803989	-0.314752	0.791031	-0.338194	0.651024	-0.619216	1.17593	0.2338	0.744351	-0.425945
Solyc07g006070.1.1	0.931478	-0.102406	0.807585	-0.308314	0.909983	-0.136088	0.86401	-0.21088	0.984161	-0.023034	0.983923	-0.0233831	1.03931	0.055622
Solyc07g006180.2.1	1.23587	0.305527	1.08763	0.121185	1.01533	0.0219536	1.0363	0.0514391	1.13362	0.180933	0.966018	-0.0498786	1.07003	0.0976568
Solyc07g006500.2.1	0.600665	-0.735367	0.962773	-0.0547328	0.823417	-0.280305	0.889222	-0.169385	0.89596	-0.158494	1.22341	0.290913	0.795144	-0.330712
Solyc07g006530.2.1	0.814559	-0.295909	0.930685	-0.103635	0.942034	-0.0861483	0.968657	-0.0459421	0.927392	-0.108748	1.07478	0.104046	0.970762	-0.0428098
Solyc07g006570.2.1	0.70426	-0.505821	0.533255	-0.907101	0.772632	-0.372147	0.624336	-0.679606	1.05431	0.0762926	1.11549	0.157677	1.24003	0.310377
Solyc07g006650.2.1	0.924967	-0.112526	0.840535	-0.25062	0.854807	-0.22633	0.882434	-0.180441	1.08715	0.120545	1.0039	0.00561745	1.0919	0.126842
Solyc07g006790.2.1	0.986299	-0.0199029	0.984786	-0.0221185	1.02782	0.0395869	0.992019	-0.0115611	0.907218	-0.140479	0.963653	-0.0534149	1.00108	0.0015514
Solyc07g007370.2.1	0.760991	-0.394049	1.09039	0.12484	1.08168	0.11328	0.989972	-0.0145409	0.917859	-0.123656	1.30741	0.386707	0.838108	-0.254791
Solyc07g007790.2.1	0.706593	-0.501049	1.08602	0.119052	0.891424	-0.165816	0.9547	-0.0668802	0.895652	-0.15899	1.17388	0.231285	0.791648	-0.337068
Solyc07g007870.2.1	0.910286	-0.135608	1.11998	0.163469	0.850897	-0.232943	0.854201	-0.227352	0.98381	-0.0235484	0.935768	-0.0957775	0.759534	-0.396814
Solyc07g007930.2.1	0.607738	-0.718478	0.700116	-0.514334	0.445777	-1.16561	0.537688	-0.895159	1.32811	0.409371	1.13332	0.180552	1.09348	0.128923
Solyc07g008170.2.1	1.30346	0.382351	1.15424	0.206943	0.978991	-0.0306332	1.03896	0.055147	1.27269	0.347884	0.95214	-0.0707546	1.16681	0.222573
Solyc07g008330.2.1	1.2186	0.285221	1.05534	0.077705	1.13626	0.18429	1.12467	0.169499	0.995652	-0.00628601	0.930332	-0.104183	1.06119	0.0856805
Solyc07g008340.2.1	0.714469	-0.485056	0.992989	-0.0101506	0.841926	-0.248235	0.815994	-0.29337	0.995614	-0.00634142	1.20635	0.270653	0.842623	-0.247041
Solyc07g008350.2.1	0.856701	-0.223136	0.95547	-0.0657182	0.879813	-0.184732	0.936801	-0.0941852	0.917281	-0.124564	0.95949	-0.0596608	0.902032	-0.14875
Solyc07g008370.2.1	0.536096	-0.899437	0.807141	-0.309107	0.915574	-0.127251	0.932461	-0.100884	0.655286	-0.609802	1.10693	0.146569	0.753137	-0.409016
Solyc07g008570.2.1	0.948211	-0.0767204	1.16152	0.216012	0.904185	-0.14531	0.975813	-0.0353238	1.00026	0.000379265	0.956858	-0.0636231	0.855671	-0.224872
Solyc07g008720.2.1	1.97338	0.980671	1.06573	0.0918466	1.33177	0.413342	1.17384	0.231237	1.24782	0.319404	0.906534	-0.141567	1.38036	0.465044
Solyc07g008800.2.1	1.52626	0.609998	1.30269	0.381495	0.966176	-0.0496425	1.05132	0.072205	1.20481	0.268804	0.784318	-0.350489	0.956576	-0.0640483
Solyc07g008950.2.1	0.73847	-0.437388	0.889506	-0.168924	0.852142	-0.230835	0.876244	-0.190595	0.926926	-0.109474	1.09418	0.129856	0.91627	-0.126155
Solyc07g009140.2.1	0.587939	-0.766262	0.844723	-0.243449	0.871678	-0.198132	0.954229	-0.0675928	0.759455	-0.396964	1.13948	0.188372	0.89169	-0.165386
Solyc07g009160.2.1	1.25172	0.323915	1.01571	0.0224931	1.08101	0.112376	1.09152	0.126333	1.12953	0.175721	0.934747	-0.0973514	1.19769	0.260258
Solyc07g009320.2.1	0.947099	-0.0784129	0.995629	-0.00632016	0.952465	-0.0702616	0.985904	-0.0204812	0.992487	-0.0108805	0.997508	-0.00359907	1.05538	0.0777663
Solyc07g014700.2.1	0.682382	-0.551349	0.943289	-0.0842284	0.892545	-0.164004	0.94866	-0.0760366	0.860737	-0.216356	1.07663	0.106522	0.85124	-0.232363
Solyc07g016150.2.1	1.41442	0.500208	0.969846	-0.0441725	1.12863	0.174578	0.961435	-0.056739	1.10578	0.145067	0.90405	-0.145525	1.11401	0.155759
Solyc07g016200.2.1	0.998654	-0.00194284	0.931638	-0.102158	0.996057	-0.00569939	0.899718	-0.152455	1.06018	0.0843115	1.02613	0.0372194	0.945702	-0.0805429
Solyc07g017510.2.1	0.891141	-0.166275	1.02204	0.0314525	1.01823	0.0260596	1.03224	0.0457834	0.901615	-0.149417	1.03236	0.0459512	0.915835	-0.126841
Solyc07g017610.2.1	0.783349	-0.352273	1.00884	0.0127013	0.972019	-0.0409439	1.01533	0.0219489	0.897101	-0.156658	1.10629	0.14573	0.920594	-0.119364
Solyc07g017780.2.1	0.818144	-0.289573	1.04263	0.0602327	1.03787	0.0536277	1.13082	0.177363	0.894533	-0.160794	1.09677	0.133265	0.914255	-0.129331
Solyc07g017900.2.1	0.85283	-0.229669	0.991963	-0.0116422	0.936373	-0.0948447	0.896086	-0.158291	1.01621	0.0232023	1.08084	0.112153	0.964816	-0.0516736
Solyc07g018360.2.1	0.933733	-0.0989176	0.954875	-0.066616	1.01772	0.0253402	1.07504	0.104387	0.975585	-0.0356608	0.95431	-0.0674706	0.854577	-0.226718
Solyc07g020860.2.1	1.55149	0.633654	0.97161	-0.0415501	1.08908	0.123104	0.947147	-0.0783404	1.25	0.321926	0.928219	-0.107463	1.22676	0.294857
Solyc07g021540.2.1	1.32461	0.405572	0.885865	-0.174842	1.02015	0.0287781	0.995496	-0.00651304	1.08704	0.1204	0.831721	-0.265829	1.20406	0.267902
Solyc07g026770.2.1	1.05712	0.0801344	0.938088	-0.0922049	0.913114	-0.131133	0.910302	-0.135583	1.03153	0.044779	0.858432	-0.220224	1.03554	0.0503792
Solyc07g032740.2.1	1.00071	0.00102652	1.07353	0.10236	0.859231	-0.218882	1.04091	0.0578436	1.11557	0.157782	0.911932	-0.133002	0.979215	-0.030302
Solyc07g037960.1.1	1.36421	0.44807	1.09108	0.125759	1.15421	0.206908	1.13571	0.183596	1.1386	0.187266	0.988972	-0.0159979	1.22337	0.290857
Solyc07g040720.2.1	0.684338	-0.54722	0.850594	-0.233457	0.890256	-0.167708	0.928611	-0.106854	0.772791	-0.371849	0.997264	-0.00395255	0.780726	-0.357111
Solyc07g041310.2.1	0.714297	-0.485405	0.969216	-0.0451106	1.07977	0.110722	1.01031	0.0148023	0.714966	-0.484054	1.15112	0.203035	0.748079	-0.418738
Solyc07g041490.1.1	1.32035	0.400921	0.940789	-0.0880574	1.3585	0.442013	1.23241	0.301479	1.02844	0.0404546	1.06702	0.0935873	1.36084	0.444496
Solyc07g041900.2.1	0.77737	-0.363327	0.901478	-0.149636	0.486627	-1.03911	0.602434	-0.731126	1.52239	0.606334	1.07246	0.100917	1.17573	0.233556
Solyc07g042250.2.1	1.56497	0.646133	1.04647	0.0655375	1.32873	0.410049	1.22365	0.291187	1.08295	0.114973	0.916461	-0.125855	1.30275	0.381559
Solyc07g042440.2.1	1.82662	0.86918	1.20464	0.2686	0.978939	-0.0307084	1.20551	0.26964	1.25898	0.332256	0.701852	-0.510761	1.2979	0.376179
Solyc07g042550.2.1	0.732644	-0.448816	0.942459	-0.0854982	1.05574	0.0782555	1.1879	0.24841	0.713669	-0.486672	1.03249	0.0461231	0.986299	-0.0199036
Solyc07g042570.2.1	1.14958	0.201112	1.05742	0.0805532	1.02344	0.0334301	1.24047	0.310881	1.11264	0.153982	0.973081	-0.0393687	1.2559	0.328721
Solyc07g043310.2.1	0.607159	-0.719854	0.605176	-0.724574	0.5267	-0.924946	0.595253	-0.748426	1.24956	0.32142	1.07203	0.100343	1.22281	0.290202
Solyc07g043320.2.1	0.563001	-0.828791	0.703602	-0.507169	0.797398	-0.326628	0.883902	-0.178041	0.831031	-0.267026	1.17607	0.233968	1.07542	0.104901
Solyc07g043570.2.1	1.39267	0.477856	1.15864	0.212438	1.30199	0.380718	1.29458	0.372486	0.916525	-0.125754	0.873244	-0.195543	1.03667	0.0519586
Solyc07g044760.2.1	1.04096	0.0579154	1.19822	0.260891	1.09387	0.129443	1.15314	0.20557	1.0211	0.030122	1.07245	0.10091	0.994306	-0.00823881
Solyc07g044840.2.1	1.20343	0.267158	0.965202	-0.0510966	1.02624	0.0373694	0.935329	-0.0964534	1.13323	0.180439	0.97107	-0.0423529	1.09248	0.127611
Solyc07g044860.2.1	1.95292	0.965635	1.05175	0.0727891	1.71164	0.775379	1.65391	0.725883	0.946578	-0.079206	0.852777	-0.229759	1.48174	0.567296
Solyc07g045210.1.1	0.978485	-0.0313779	1.11666	0.159194	1.24547	0.316691	1.32512	0.406128	0.778542	-0.361153	0.993058	-0.0100503	0.929177	-0.105974
Solyc07g045230.2.1	1.15105	0.202954	1.11098	0.151831	1.15282	0.205162	1.19511	0.257148	1.07961	0.110508	1.0847	0.117303	1.18256	0.241911
Solyc07g045240.2.1	1.39223	0.477393	0.8758	-0.191327	1.22288	0.29028	1.00669	0.00962029	1.15316	0.205595	1.03098	0.0440221	1.34818	0.431012
Solyc07g045350.2.1	1.12499	0.169913	1.07401	0.103004	1.07536	0.104817	0.994701	-0.00766458	1.21552	0.281577	1.1822	0.241477	1.03259	0.0462653
Solyc07g045440.1.1	1.1684	0.22454	1.10175	0.139799	0.791191	-0.337903	0.807934	-0.307691	1.42409	0.510045	0.975856	-0.0352597	1.02004	0.0286272
Solyc07g047790.2.1	1.08715	0.120545	1.22561	0.293501	1.03721	0.0527103	1.07188	0.100141	1.00643	0.00924266	0.943812	-0.0834284	0.904459	-0.144873
Solyc07g047800.2.1	0.540696	-0.88711	0.755764	-0.403993	0.499575	-1.00123	0.630094	-0.666361	1.25613	0.328988	1.14687	0.197705	1.06948	0.0969088
Solyc07g047850.2.1	1.52583	0.609591	1.09472	0.130567	1.60003	0.678102	1.95844	0.969705	0.776008	-0.365857	0.84523	-0.242583	1.43459	0.520643
Solyc07g047970.2.1	0.890812	-0.166807	0.996716	-0.00474566	0.939992	-0.0892799	1.02874	0.0408755	0.88584	-0.174881	0.929421	-0.105596	0.928013	-0.107783
Solyc07g049150.2.1	0.957022	-0.0633767	1.19698	0.259401	0.914132	-0.129526	0.879354	-0.185484	1.12269	0.166961	1.06027	0.0844333	0.820355	-0.28568
Solyc07g049260.2.1	1.29345	0.371227	1.08873	0.122652	1.14998	0.201604	1.06048	0.0847225	1.09478	0.13064	0.960064	-0.0587981	1.09078	0.125362
Solyc07g049450.2.1	1.15583	0.208924	0.96322	-0.0540622	1.1057	0.144965	1.08287	0.114864	1.01888	0.0269892	0.959864	-0.0590983	1.12692	0.172387
Solyc07g049530.2.1	0.968579	-0.0460587	1.12354	0.168046	0.664875	-0.588845	1.06744	0.0941553	1.40983	0.495524	0.89615	-0.158188	1.37094	0.45516
Solyc07g049690.2.1	0.86745	-0.205148	0.884429	-0.177182	0.956419	-0.0642848	1.11193	0.153064	0.919396	-0.121242	1.0028	0.0040381	1.18497	0.244846
Solyc07g049730.2.1	0.910031	-0.136013	1.02264	0.0322919	1.15264	0.204946	1.25193	0.324151	0.822152	-0.282523	1.04353	0.0614695	0.961632	-0.0564435
Solyc07g051850.2.1	1.0927	0.127897	0.948934	-0.0756209	0.894055	-0.161564	1.00913	0.0131163	1.21792	0.284417	0.958938	-0.0604898	1.28542	0.362237
Solyc07g052350.2.1	0.728946	-0.456115	0.850028	-0.234417	0.864468	-0.210116	0.865066	-0.209118	0.862366	-0.213627	1.01463	0.0209532	0.900249	-0.151604
Solyc07g053150.2.1	1.31011	0.389687	1.20496	0.26899	1.09838	0.135376	1.14349	0.19344	1.07353	0.102369	0.906994	-0.140836	1.03082	0.0437953
Solyc07g053260.2.1	0.9229	-0.115754	0.979936	-0.0292398	0.962398	-0.0552942	0.929422	-0.105595	1.02404	0.0342755	1.04667	0.0658033	0.957315	-0.062934
Solyc07g053280.2.1	0.648358	-0.625137	0.862038	-0.214176	0.8261	-0.275612	0.909812	-0.136359	0.931707	-0.102052	1.14449	0.1947	1.03051	0.0433575
Solyc07g053310.2.1	1.37729	0.46183	1.08249	0.114354	1.18188	0.241083	1.18167	0.24083	1.08771	0.121291	0.897072	-0.156705	1.12117	0.165005
Solyc07g053540.1.1	0.991678	-0.0120558	0.694803	-0.525323	1.0284	0.0404082	1.01046	0.0150102	0.847123	-0.239356	0.882425	-0.180454	1.34048	0.422752
Solyc07g053650.2.1	0.647867	-0.626231	0.924985	-0.112498	0.882515	-0.180307	0.975119	-0.0363496	0.827536	-0.273107	1.12582	0.170979	0.856413	-0.223621
Solyc07g053690.2.1	1.52451	0.608344	0.937995	-0.0923478	1.40081	0.486262	1.1805	0.239399	1.10089	0.138677	1.00271	0.00389746	1.29072	0.368174
Solyc07g053710.2.1	0.990014	-0.0144792	1.15305	0.205454	1.02834	0.0403126	1.12155	0.165496	0.923255	-0.115198	0.962048	-0.0558195	0.91442	-0.129071
Solyc07g053830.2.1	0.457959	-1.12671	0.779603	-0.359188	0.699853	-0.514877	0.883979	-0.177916	0.728108	-0.457775	1.12385	0.168446	0.841447	-0.249055
Solyc07g054210.2.1	1.32527	0.40629	1.09028	0.124705	1.27913	0.355158	1.04008	0.0566895	0.979769	-0.0294871	0.954826	-0.0666903	0.913357	-0.130749
Solyc07g054290.1.1	1.03622	0.0513313	1.14181	0.191321	0.959697	-0.0593493	0.871366	-0.198649	1.13258	0.179615	1.08204	0.11376	0.91229	-0.132436
Solyc07g054820.2.1	1.34705	0.429806	1.03483	0.0493955	1.17793	0.236258	1.06932	0.0966966	1.15316	0.205593	0.879337	-0.185511	1.14397	0.194045
Solyc07g055060.2.1	0.611602	-0.709334	1.12011	0.163638	1.1854	0.245372	1.0528	0.0742275	0.724447	-0.465048	1.43772	0.523782	0.710316	-0.493468
Solyc07g055210.2.1	1.03403	0.0482781	0.886975	-0.173035	0.962582	-0.0550181	1.0238	0.0339306	1.07232	0.100734	0.98669	-0.0193313	1.22959	0.298177
Solyc07g055290.2.1	0.98192	-0.0263233	0.961267	-0.0569908	1.31627	0.396455	1.14938	0.200855	0.827841	-0.272574	1.14048	0.18964	1.03025	0.0429947
Solyc07g055860.2.1	0.796954	-0.327432	0.993251	-0.00976998	0.849721	-0.23494	0.866677	-0.206434	1.01018	0.0146087	1.06608	0.09231	0.923419	-0.114942
Solyc07g056140.2.1	1.08774	0.12133	1.20563	0.269787	1.12659	0.171961	1.04353	0.0614734	0.939891	-0.0894345	0.995907	-0.00591775	0.839562	-0.252292
Solyc07g056370.2.1	1.22892	0.297388	0.862618	-0.213206	1.03817	0.0540495	1.02512	0.0357962	1.12795	0.173703	0.987893	-0.0175735	1.35593	0.439287
Solyc07g056420.2.1	0.919823	-0.120573	0.860572	-0.216633	0.746413	-0.421953	0.857733	-0.221399	1.20069	0.263858	0.995582	-0.00638834	1.27432	0.349733
Solyc07g056490.2.1	0.97657	-0.0342042	0.865719	-0.208029	0.963272	-0.0539855	0.925637	-0.111482	1.03444	0.0488448	1.02902	0.0412734	1.08914	0.123186
Solyc07g056500.2.1	0.831933	-0.265461	0.951107	-0.0723199	0.933004	-0.100045	1.02337	0.0333266	0.965917	-0.0500292	1.06469	0.0904296	1.04006	0.0566725
Solyc07g056540.2.1	0.907221	-0.140475	0.839705	-0.252045	0.885473	-0.17548	0.892092	-0.164736	1.00772	0.011101	0.919098	-0.121709	1.11969	0.163104
Solyc07g061790.2.1	1.84974	0.887323	1.25679	0.329745	1.17044	0.227053	1.38932	0.474384	1.34702	0.429769	0.841753	-0.248532	1.42376	0.509707
Solyc07g061800.2.1	0.974253	-0.0376311	0.791214	-0.33786	2.90943	1.54074	2.04408	1.03145	0.887578	-0.172054	2.73407	1.45105	2.0663	1.04705
Solyc07g062130.2.1	0.969929	-0.0440491	1.18413	0.243824	1.33402	0.415785	1.21714	0.283499	0.718623	-0.476692	0.99153	-0.0122709	0.752137	-0.410932
Solyc07g062190.2.1	1.06264	0.0876517	0.941673	-0.0867019	1.10383	0.142521	0.964728	-0.0518058	0.917441	-0.124313	1.00316	0.0045508	0.946766	-0.0789207
Solyc07g062470.2.1	1.03873	0.0548195	0.850177	-0.234164	0.862879	-0.21277	0.780421	-0.357676	1.09488	0.130767	0.912417	-0.132235	1.02338	0.0333414
Solyc07g062490.1.1	0.666883	-0.584495	0.74699	-0.420839	0.893036	-0.163209	0.875902	-0.191159	0.809514	-0.304871	1.08632	0.119449	0.954657	-0.0669458
Solyc07g062500.2.1	0.744097	-0.426437	1.17972	0.238438	1.08604	0.119075	1.49245	0.57768	0.759161	-0.397522	1.10459	0.143511	0.985679	-0.0208096
Solyc07g062530.2.1	0.753471	-0.408377	1.11659	0.159104	0.899644	-0.152574	0.870408	-0.200236	0.917044	-0.124937	1.13788	0.186342	0.747496	-0.419862
Solyc07g062570.2.1	1.35336	0.436548	1.12924	0.175346	1.3359	0.417816	1.19871	0.261488	1.10588	0.145194	1.08889	0.122864	1.2068	0.271186
Solyc07g062650.2.1	1.37856	0.463157	0.990536	-0.0137181	1.19097	0.252141	1.13562	0.183485	1.12051	0.164157	0.931534	-0.102319	1.20307	0.266727
Solyc07g062700.2.1	0.645981	-0.630437	0.895512	-0.159215	0.939379	-0.0902211	1.03534	0.0501023	0.730556	-0.452933	1.06849	0.0955768	0.864265	-0.210454
Solyc07g062970.2.1	1.17791	0.236227	1.20235	0.265854	0.960799	-0.0576932	0.960221	-0.0585613	1.20533	0.269422	0.951709	-0.0714078	0.98558	-0.0209551
Solyc07g063040.2.1	0.728556	-0.456888	0.876806	-0.18967	0.938289	-0.0918956	1.03855	0.054567	0.915485	-0.127392	1.24581	0.31708	0.98256	-0.0253822
Solyc07g063100.2.1	1.05066	0.071299	1.06139	0.0859615	0.963405	-0.053786	0.937399	-0.0932643	1.02336	0.0333162	0.937482	-0.0931372	0.937095	-0.0937328
Solyc07g063190.2.1	1.42528	0.511245	1.05156	0.0725259	1.16215	0.216799	1.48804	0.573417	1.19057	0.251651	0.96907	-0.0453271	1.64558	0.718592
Solyc07g063650.2.1	0.963909	-0.0530306	1.25199	0.324218	0.936839	-0.0941264	0.909461	-0.136917	1.07284	0.101437	1.09379	0.129337	0.861247	-0.215501
Solyc07g063740.2.1	1.04463	0.0629972	1.04176	0.0590215	0.938844	-0.0910419	1.25654	0.329458	0.932194	-0.101298	0.836981	-0.256733	1.17822	0.23661
Solyc07g064130.1.1	1.07542	0.104894	0.972836	-0.0397317	1.07333	0.102093	0.880024	-0.184385	1.14386	0.19391	1.14538	0.195832	1.04878	0.0687113
Solyc07g064160.2.1	1.31465	0.394682	0.970299	-0.0434991	1.47725	0.562911	1.1603	0.214499	0.719898	-0.474135	0.799684	-0.322497	0.891185	-0.166203
Solyc07g064170.2.1	0.534923	-0.902598	0.764658	-0.387113	0.433046	-1.20741	0.409739	-1.28722	1.52892	0.612512	1.25733	0.330366	0.888913	-0.169885
Solyc07g064180.2.1	1.09501	0.130945	1.51762	0.60181	1.19689	0.259296	1.55471	0.636644	0.867877	-0.204438	0.950624	-0.0730526	0.894183	-0.161358
Solyc07g064510.2.1	1.02305	0.0328733	1.10609	0.14547	1.088	0.121674	1.16413	0.219251	0.984384	-0.0227062	1.11149	0.152499	1.09622	0.132534
Solyc07g064590.2.1	1.36765	0.451704	0.847129	-0.239347	1.02341	0.0333831	0.968497	-0.0461807	1.209	0.273815	0.934728	-0.0973819	1.43406	0.520109
Solyc07g064600.2.1	0.839252	-0.252825	0.778414	-0.361391	0.668881	-0.580179	0.774391	-0.368866	1.26923	0.343957	1.02359	0.0336386	1.27438	0.349795
Solyc07g064610.2.1	0.763428	-0.389436	0.870174	-0.200625	0.954753	-0.0668006	1.06354	0.0888782	0.803118	-0.316316	0.99282	-0.0103961	0.990424	-0.0138815
Solyc07g064800.2.1	1.50953	0.5941	1.02872	0.0408489	1.2244	0.292077	1.21522	0.281223	1.08282	0.114787	0.921332	-0.118207	1.343	0.425456
Solyc07g064810.2.1	0.933736	-0.0989138	0.981455	-0.0270053	0.969248	-0.0450616	1.10031	0.137913	1.03554	0.0503766	1.07718	0.107263	1.16759	0.22354
Solyc07g064970.2.1	1.13769	0.186102	0.890305	-0.167629	1.45816	0.544151	1.1026	0.140915	0.861789	-0.214594	1.06458	0.090278	1.08271	0.11465
Solyc07g065010.2.1	1.40536	0.490937	1.25053	0.322539	1.0954	0.13146	0.954617	-0.0670061	1.25198	0.324214	0.977908	-0.0322287	0.961204	-0.0570858
Solyc07g065050.2.1	1.27709	0.352863	1.0897	0.123936	1.16192	0.216517	1.03426	0.0486012	0.9993	-0.00100994	0.911098	-0.134322	0.953894	-0.068099
Solyc07g065090.1.1	0.780293	-0.357913	0.820923	-0.284681	0.808426	-0.306812	1.142	0.191563	0.918203	-0.123115	0.96145	-0.0567165	1.43652	0.522576
Solyc07g065170.2.1	0.918593	-0.122503	0.984699	-0.0222453	1.29252	0.37019	1.29388	0.371704	0.621036	-0.687252	0.897525	-0.155976	0.806099	-0.31097
Solyc07g065220.1.1	1.07508	0.104445	0.934182	-0.0982247	1.00434	0.00625287	1.04629	0.0652856	1.07827	0.108718	1.02859	0.0406621	1.24853	0.320225
Solyc07g065540.1.1	0.871659	-0.198165	0.996958	-0.00439534	0.967921	-0.0470395	1.08395	0.116305	1.19579	0.25796	1.28967	0.366999	1.39525	0.480527
Solyc07g065840.2.1	0.64293	-0.637267	0.783	-0.352915	0.861459	-0.215145	0.838225	-0.25459	0.861396	-0.215252	1.16553	0.220983	0.929767	-0.105059
Solyc07g065950.2.1	0.635097	-0.65495	0.915465	-0.127423	0.928192	-0.107505	0.888133	-0.171153	0.790857	-0.338511	1.18915	0.249926	0.823342	-0.280436
Solyc07g066150.1.1	1.00874	0.0125551	1.10868	0.148843	1.5962	0.674638	1.95929	0.970331	0.920369	-0.119716	1.45943	0.545401	1.63582	0.710017
Solyc07g066170.2.1	0.930238	-0.104328	0.930131	-0.104494	1.08163	0.113204	1.1964	0.258698	0.635762	-0.653441	0.732827	-0.448456	0.859718	-0.218065
Solyc07g066310.2.1	1.42781	0.513805	0.909493	-0.136865	1.59856	0.676776	1.49432	0.57949	0.788861	-0.342157	0.842172	-0.247812	1.24848	0.320173
Solyc07g066430.2.1	1.05784	0.0811233	1.01122	0.0160932	0.985198	-0.0215147	1.05368	0.0754403	1.0644	0.0900439	0.978668	-0.0311086	1.22527	0.293102
Solyc07g066470.2.1	1.21217	0.277592	1.40556	0.491149	1.2407	0.311152	1.33886	0.421001	1.00733	0.0105308	0.985516	-0.0210495	0.952669	-0.0699535
Solyc07g066580.2.1	0.957812	-0.0621849	0.996083	-0.00566195	0.991552	-0.0122404	0.974425	-0.0373776	1.04271	0.0603437	0.982162	-0.0259665	1.06946	0.096883
Solyc07g066600.2.1	1.55707	0.638838	0.940745	-0.0881246	1.28524	0.362033	0.95401	-0.0679241	1.09308	0.128398	0.956131	-0.0647191	1.08993	0.124233
Solyc07g066610.2.1	1.14162	0.191084	1.10717	0.146882	1.19665	0.259001	1.20331	0.267013	0.896189	-0.158126	0.929662	-0.105222	0.994543	-0.00789441
Solyc07g066650.2.1	0.844266	-0.24423	0.91643	-0.125904	0.850986	-0.232793	0.949161	-0.0752751	1.02387	0.0340391	1.02799	0.0398217	1.08009	0.111153
Solyc08g005070.2.1	1.19762	0.260171	0.955838	-0.0651626	1.17367	0.231022	0.779026	-0.360256	0.909857	-0.136289	0.917871	-0.123637	0.825163	-0.27725
Solyc08g005800.2.1	0.750486	-0.414104	0.980502	-0.0284073	0.755711	-0.404093	0.842195	-0.247773	0.993699	-0.00911886	0.98555	-0.0209995	0.839026	-0.253212
Solyc08g005970.2.1	0.685374	-0.545037	0.971974	-0.0410103	0.841035	-0.249762	1.02661	0.0378812	0.976453	-0.0343781	1.20075	0.263931	1.03725	0.0527589
Solyc08g006030.2.1	0.874928	-0.192764	0.996912	-0.00446188	1.02993	0.0425499	1.03386	0.048034	1.01016	0.0145815	1.19291	0.254482	1.06671	0.0931627
Solyc08g006060.2.1	0.917579	-0.124096	1.00352	0.00507009	0.944122	-0.0829542	1.00726	0.0104414	0.906717	-0.141277	0.93491	-0.0971004	0.945727	-0.0805039
Solyc08g006090.2.1	1.27128	0.346286	1.058	0.0813447	1.12462	0.169433	1.26086	0.334407	1.09785	0.134682	0.979895	-0.029301	1.33259	0.414229
Solyc08g006110.2.1	0.966468	-0.0492058	1.1206	0.164267	1.22838	0.296759	1.29733	0.37555	0.87445	-0.193553	1.10708	0.146758	1.03112	0.0442152
Solyc08g006430.2.1	1.47329	0.55904	1.24278	0.313572	1.11817	0.161142	1.20038	0.263496	0.981524	-0.0269049	0.887324	-0.172467	0.958619	-0.0609711
Solyc08g006510.2.1	1.16609	0.221684	1.17458	0.232139	0.977876	-0.0322772	0.990117	-0.0143289	1.12826	0.174097	0.934436	-0.097832	0.975638	-0.0355825
Solyc08g006540.2.1	1.49715	0.582216	1.2972	0.375403	1.3184	0.398785	1.56125	0.642706	1.08876	0.122683	0.893494	-0.162471	1.28558	0.362417
Solyc08g006650.2.1	0.935579	-0.0960685	1.10346	0.142033	1.12546	0.170518	1.15506	0.207973	0.918393	-0.122816	1.045	0.0634976	0.981914	-0.026332
Solyc08g006720.2.1	1.23647	0.306224	0.963592	-0.0535054	0.982165	-0.0259623	1.20088	0.264092	1.2234	0.290902	0.940906	-0.0878769	1.55808	0.639773
Solyc08g006770.2.1	0.951148	-0.0722585	1.01028	0.0147489	0.717263	-0.479426	0.752682	-0.409888	1.36425	0.448111	1.0215	0.0306942	1.00164	0.0023696
Solyc08g007220.2.1	2.74845	1.45862	0.784998	-0.349239	1.28794	0.365067	1.32823	0.409504	1.21177	0.277116	0.589172	-0.763239	2.03895	1.02782
Solyc08g007420.2.1	0.938197	-0.0920368	1.00497	0.00715601	0.90456	-0.144711	0.942155	-0.0859631	1.06611	0.0923598	0.987458	-0.0182092	1.01258	0.0180328
Solyc08g008210.2.1	0.992322	-0.0111194	0.956777	-0.0637451	0.99186	-0.0117913	1.00518	0.00744796	0.942021	-0.0861685	0.922074	-0.117046	1.00556	0.00799792
Solyc08g008340.2.1	1.16775	0.223733	0.945139	-0.081401	1.03688	0.0522453	0.88331	-0.179008	1.09542	0.131481	1.00504	0.00725368	1.04512	0.0636659
Solyc08g008530.1.1	1.21123	0.276472	1.20291	0.266527	1.16409	0.219201	1.36536	0.449286	1.13489	0.182548	1.11358	0.15521	1.35882	0.442354
Solyc08g008670.2.1	1.1392	0.188024	1.23339	0.302633	1.47949	0.5651	1.22588	0.29382	0.952092	-0.0708268	1.22159	0.288755	0.978751	-0.0309867
Solyc08g013860.2.1	0.799561	-0.322721	1.09903	0.136228	0.940778	-0.0880741	1.06354	0.0888775	0.926496	-0.110144	1.10919	0.14951	0.908824	-0.137927
Solyc08g014000.2.1	1.00369	0.00531843	1.04858	0.0684356	0.53334	-0.906873	0.632582	-0.660676	1.53907	0.622057	0.838097	-0.254811	0.990291	-0.0140751
Solyc08g014130.2.1	0.987624	-0.0179662	1.00203	0.0029217	0.867122	-0.205694	0.920776	-0.119078	1.14796	0.199076	1.04903	0.0690512	1.06344	0.0887389
Solyc08g014340.2.1	1.08891	0.122879	0.742922	-0.428718	0.947544	-0.0777347	0.892098	-0.164727	1.02826	0.0402053	0.945365	-0.0810572	1.20629	0.270572
Solyc08g014470.2.1	1.11035	0.151015	0.925427	-0.111809	1.1487	0.200003	1.20264	0.266206	0.938657	-0.0913298	0.973122	-0.0393077	1.22683	0.294931
Solyc08g014480.2.1	0.615614	-0.699901	0.915966	-0.126634	0.886307	-0.174121	0.926909	-0.109501	0.839752	-0.251965	1.21285	0.278402	0.865289	-0.208747
Solyc08g015690.2.1	1.62718	0.702377	0.978002	-0.0320904	1.27113	0.346113	1.04528	0.0638847	1.12449	0.169269	0.948166	-0.0767881	1.20297	0.266599
Solyc08g015860.2.1	0.779793	-0.358836	0.838026	-0.254933	0.941775	-0.0865459	0.87452	-0.193437	0.893523	-0.162423	1.09424	0.129923	0.96211	-0.0557257
Solyc08g015960.2.1	1.30037	0.378926	1.07679	0.106733	1.20185	0.265263	1.17126	0.228065	1.0578	0.0810608	0.952942	-0.0695393	1.12725	0.172804
Solyc08g016170.2.1	1.45398	0.540003	1.23611	0.305802	1.11289	0.154306	1.30682	0.386062	0.925491	-0.111709	0.709871	-0.494371	0.984045	-0.0232031
Solyc08g016510.2.1	1.15963	0.213667	1.10054	0.138216	0.980553	-0.0283331	1.08771	0.1213	1.2067	0.271073	1.02775	0.039489	1.23848	0.30857
Solyc08g016670.2.1	1.41607	0.501894	1.0271	0.0385775	0.982971	-0.0247793	0.932277	-0.101169	1.27636	0.352036	0.999749	-0.00036196	1.20572	0.269894
Solyc08g016750.2.1	0.953523	-0.0686608	1.24302	0.31385	1.05139	0.0722927	0.963117	-0.0542174	0.932167	-0.101339	1.0611	0.0855548	0.7888	-0.342268
Solyc08g022210.2.1	1.02384	0.033994	1.22727	0.295454	1.1494	0.200881	1.03973	0.056214	0.994345	-0.00818135	1.10966	0.150117	0.885167	-0.175979
Solyc08g028690.2.1	1.15541	0.208401	1.38258	0.467358	1.07085	0.0987575	1.12652	0.171877	1.21123	0.276469	1.12495	0.169859	0.992565	-0.0107667
Solyc08g029110.2.1	0.810007	-0.303994	0.861518	-0.215047	0.974399	-0.0374159	0.976309	-0.0345904	0.936024	-0.0953822	1.06069	0.085009	0.991735	-0.0119733
Solyc08g029160.1.1	1.5737	0.654159	0.994946	-0.0073095	1.01871	0.02675	0.936524	-0.0946114	1.32831	0.409595	0.914061	-0.129638	1.2565	0.329408
Solyc08g041870.2.1	0.828064	-0.272187	0.840611	-0.25049	0.935245	-0.0965832	0.739523	-0.435334	1.00543	0.00781161	1.09818	0.135113	0.886105	-0.174451
Solyc08g041890.2.1	1.10043	0.138064	1.22209	0.289355	1.07844	0.108944	1.162	0.216605	0.994685	-0.00768821	0.977913	-0.0322213	0.963027	-0.0543526
Solyc08g043170.2.1	0.731428	-0.451212	1.03599	0.0510097	0.878071	-0.18759	0.875163	-0.192376	0.947028	-0.0785211	1.09091	0.12553	0.774511	-0.368643
Solyc08g061000.2.1	0.912957	-0.131382	0.92746	-0.108643	0.939788	-0.0895927	0.961241	-0.0570299	0.95359	-0.068559	1.04913	0.069188	1.06226	0.0871373
Solyc08g061960.2.1	0.635453	-0.654142	0.819724	-0.286789	1.04034	0.0570609	0.979557	-0.0297985	0.586677	-0.769363	1.02771	0.0394362	0.706094	-0.502068
Solyc08g062190.2.1	0.924694	-0.112952	0.9736	-0.0385991	0.963242	-0.0540298	0.963881	-0.0530725	0.975871	-0.0352374	0.960215	-0.0585704	0.972971	-0.0395311
Solyc08g062630.2.1	0.706606	-0.501021	0.881565	-0.181861	0.935063	-0.096864	0.88421	-0.177538	0.879752	-0.184832	1.17924	0.237863	0.863544	-0.211659
Solyc08g062660.2.1	1.11807	0.161004	0.976799	-0.0338668	1.0405	0.057274	0.998329	-0.00241212	1.0126	0.0180699	0.964228	-0.0525532	1.06494	0.0907676
Solyc08g062920.2.1	0.571383	-0.80747	0.853989	-0.22771	0.828374	-0.271646	0.865156	-0.208968	0.808099	-0.307395	1.13515	0.182886	0.797412	-0.326604
Solyc08g063080.2.1	0.911841	-0.133146	1.13291	0.180039	1.07824	0.10868	1.19155	0.252838	0.88483	-0.176528	1.01381	0.0197876	0.964347	-0.0523764
Solyc08g065220.2.1	0.956942	-0.0634964	1.07929	0.110076	0.948175	-0.0767751	1.05606	0.0786952	0.962875	-0.0545791	0.962668	-0.0548905	0.913178	-0.131032
Solyc08g065490.2.1	1.0895	0.123665	1.04572	0.0644985	0.972197	-0.0406787	0.972207	-0.0406652	1.08524	0.118008	0.930061	-0.104603	1.03436	0.0487422
Solyc08g065610.2.1	0.901062	-0.150302	0.843228	-0.246005	0.705952	-0.502359	0.847852	-0.238116	1.2289	0.297362	0.936323	-0.0949216	1.30502	0.384077
Solyc08g065640.2.1	1.16059	0.214863	1.03896	0.0551336	0.998981	-0.00147111	1.0281	0.0399857	1.10644	0.145932	0.942335	-0.0856878	1.11287	0.154282
Solyc08g065880.2.1	0.861371	-0.215293	0.878651	-0.186638	0.923329	-0.115083	0.882357	-0.180566	1.00182	0.00262955	1.07064	0.09848	1.01358	0.0194635
Solyc08g065890.2.1	1.0664	0.0927534	1.01751	0.0250366	1.19887	0.261678	1.00052	0.000750983	0.915809	-0.126881	1.0352	0.0499057	0.982934	-0.0248331
Solyc08g065900.2.1	1.16842	0.224559	1.12962	0.175832	1.13387	0.181259	1.11832	0.161333	1.0874	0.120879	1.05418	0.0761207	1.12332	0.167765
Solyc08g066330.1.1	1.04404	0.0621826	1.01295	0.0185671	1.14683	0.197651	1.07444	0.103581	0.944899	-0.0817686	1.0359	0.0508827	1.01063	0.0152619
Solyc08g066570.1.1	1.58554	0.664976	1.044	0.0621169	0.91348	-0.130555	1.00917	0.0131653	0.97188	-0.0411506	0.579095	-0.788127	0.987649	-0.0179302
Solyc08g066800.2.1	0.60742	-0.719234	0.878604	-0.186715	0.78931	-0.341337	0.89942	-0.152933	0.901543	-0.149532	1.14296	0.192775	0.987893	-0.0175733
Solyc08g067030.2.1	1.06706	0.0936352	1.14228	0.191913	1.00214	0.00308533	0.788673	-0.3425	1.14741	0.198385	1.01986	0.0283781	0.802323	-0.317745
Solyc08g067880.2.1	1.27685	0.352594	1.07931	0.110105	0.898206	-0.154882	1.05781	0.0810811	1.15124	0.203191	0.812267	-0.299974	1.14898	0.200358
Solyc08g068150.2.1	1.24182	0.312453	0.951656	-0.0714886	0.635713	-0.653552	0.931425	-0.102488	1.6982	0.764009	0.861403	-0.215239	1.73539	0.795262
Solyc08g068210.2.1	0.791438	-0.337452	1.03228	0.0458395	1.06823	0.0952219	1.00526	0.00757513	0.93926	-0.0904028	1.10795	0.147896	0.919503	-0.121073
Solyc08g068310.2.1	1.00474	0.00682738	1.08779	0.121396	0.999672	-0.000473471	1.04643	0.065479	0.960151	-0.0586668	0.96161	-0.0564757	0.9577	-0.0623549
Solyc08g068330.2.1	0.752035	-0.411129	1.04318	0.0609944	0.896452	-0.157702	0.842938	-0.246502	1.08214	0.11389	1.31578	0.395915	0.909814	-0.136356
Solyc08g068340.2.1	0.763761	-0.388807	1.03255	0.0462144	1.04308	0.0608532	1.0773	0.107426	0.76959	-0.377837	1.10071	0.138436	0.744137	-0.42636
Solyc08g068370.2.1	0.92456	-0.113161	1.26509	0.339242	0.99609	-0.00565156	1.0763	0.106075	0.953414	-0.0688254	1.02934	0.0417179	0.815781	-0.293747
Solyc08g068570.2.1	1.27476	0.35022	1.07304	0.101702	0.918172	-0.123164	1.18222	0.241494	1.02773	0.0394604	0.733391	-0.447346	1.13879	0.187498
Solyc08g068690.1.1	0.780444	-0.357632	0.714473	-0.485048	1.19052	0.251591	1.17816	0.236539	0.649345	-0.622943	1.0093	0.0133572	1.12509	0.170034
Solyc08g069030.2.1	0.940264	-0.0888618	1.00963	0.0138308	1.04391	0.0619998	1.06315	0.0883388	0.89589	-0.158607	1.03693	0.0523192	0.963814	-0.0531735
Solyc08g074240.2.1	1.08719	0.1206	1.06719	0.0938208	1.0262	0.0373151	0.993845	-0.00890727	0.901652	-0.149357	0.847474	-0.238759	0.855244	-0.225592
Solyc08g074290.2.1	0.976535	-0.0342563	0.97969	-0.0296021	0.958503	-0.0611451	0.977108	-0.0334105	1.0071	0.0102058	0.992846	-0.0103583	1.01598	0.0228686
Solyc08g074410.2.1	0.955622	-0.0654883	0.957678	-0.0623875	0.953609	-0.0685297	0.96243	-0.0552465	0.994279	-0.00827715	1.03518	0.0498812	0.998431	-0.00226525
Solyc08g074630.1.1	0.872504	-0.196766	0.815915	-0.293509	0.968339	-0.0464152	1.16864	0.224826	0.901756	-0.149191	0.972907	-0.0396268	1.2496	0.321463
Solyc08g074790.2.1	1.05249	0.073806	1.05639	0.0791428	1.05531	0.0776706	1.05786	0.081144	0.996801	-0.00462194	0.969186	-0.045155	0.974286	-0.0375833
Solyc08g075020.2.1	0.625972	-0.675831	1.00941	0.0135097	0.698962	-0.516715	0.810621	-0.3029	0.923543	-0.114749	1.07359	0.102449	0.794271	-0.332297
Solyc08g075310.2.1	0.755373	-0.404739	0.968803	-0.0457241	0.977263	-0.033181	0.883425	-0.178821	0.803959	-0.314807	1.09444	0.130197	0.757861	-0.399994
Solyc08g075390.2.1	0.915376	-0.127563	1.04583	0.06465	1.02839	0.040391	1.1805	0.239402	0.846223	-0.24089	0.954269	-0.0675327	0.981502	-0.0269366
Solyc08g075530.2.1	0.70905	-0.49604	0.993187	-0.00986281	0.97279	-0.0398004	1.09586	0.132066	0.898184	-0.154917	1.22673	0.294822	0.931523	-0.102336
Solyc08g075700.2.1	1.14383	0.19387	0.953515	-0.0686718	1.45532	0.541336	1.58657	0.66591	0.680315	-0.555725	0.899058	-0.153513	1.0799	0.110903
Solyc08g075730.2.1	1.23729	0.307178	0.942654	-0.0851993	1.00706	0.0101521	0.924565	-0.113154	1.13169	0.178478	0.846819	-0.239874	1.12739	0.172993
Solyc08g075870.2.1	0.778498	-0.361234	1.13099	0.177586	1.03776	0.0534743	1.06277	0.0878362	0.799365	-0.323074	1.06782	0.0946683	0.755457	-0.404579
Solyc08g075960.2.1	0.859212	-0.218913	0.864034	-0.210841	0.919755	-0.120679	0.817145	-0.291336	1.02559	0.0364519	1.05924	0.0830316	1.00167	0.00241073
Solyc08g076220.2.1	1.35151	0.434568	1.16912	0.225424	1.18348	0.243039	1.3201	0.400653	0.994505	-0.00794949	0.903607	-0.146233	1.18709	0.247428
Solyc08g076480.2.1	1.44932	0.535379	1.08614	0.119208	1.08644	0.119605	1.12976	0.176014	1.13729	0.185599	0.852176	-0.230776	1.19238	0.253843
Solyc08g076530.2.1	0.980629	-0.0282203	1.08547	0.118321	1.15385	0.206451	1.04373	0.0617481	0.81141	-0.301496	0.94266	-0.0851912	0.832728	-0.264083
Solyc08g076650.2.1	0.55293	-0.854832	0.914883	-0.128341	0.812155	-0.300173	0.9372	-0.093571	0.835344	-0.259557	1.23088	0.299689	0.871334	-0.198702
Solyc08g076920.2.1	1.19511	0.257144	1.05688	0.0798077	1.07353	0.102366	0.931398	-0.10253	1.09984	0.137289	0.977038	-0.0335134	1.00571	0.00821891
Solyc08g076970.2.1	1.16583	0.221363	1.05368	0.0754334	0.842862	-0.246632	0.876362	-0.190401	1.17065	0.227305	0.852657	-0.229963	0.994946	-0.00730965
Solyc08g076990.2.1	1.04157	0.058757	1.12842	0.1743	0.965295	-0.0509584	1.12686	0.17231	1.06747	0.0942005	1.01398	0.0200319	1.11591	0.158216
Solyc08g077180.2.1	0.978989	-0.030635	1.13436	0.181874	0.983919	-0.023389	1.04796	0.0675862	1.0043	0.00619423	1.0087	0.0124998	0.93944	-0.0901275
Solyc08g077240.2.1	0.890881	-0.166695	1.08407	0.116452	1.07815	0.108557	1.09944	0.136765	0.922804	-0.115904	1.05735	0.080458	0.878745	-0.186483
Solyc08g077300.2.1	0.601548	-0.733248	0.776735	-0.364506	0.767501	-0.38176	0.854779	-0.226377	0.988036	-0.0173638	1.26981	0.344614	1.11948	0.16283
Solyc08g077350.2.1	1.24826	0.319921	0.88822	-0.171011	1.09172	0.126606	0.887721	-0.171822	1.19157	0.252863	1.03806	0.0538936	1.21296	0.278537
Solyc08g077510.2.1	0.706056	-0.502146	0.976718	-0.0339861	0.972643	-0.0400184	0.801904	-0.318498	0.904427	-0.144924	1.10344	0.142003	0.752023	-0.411152
Solyc08g077780.2.1	0.956282	-0.0644913	1.02741	0.0390123	0.839181	-0.252946	0.896699	-0.157304	1.13194	0.178804	0.989447	-0.0153059	1.00624	0.00897203
Solyc08g077880.2.1	1.40488	0.490451	1.18135	0.240442	1.35359	0.436791	1.24367	0.314604	0.999228	-0.00111489	0.92429	-0.113583	1.1108	0.151596
Solyc08g077890.2.1	1.67746	0.746277	1.12864	0.174591	1.38661	0.471565	1.26401	0.338013	1.13972	0.188685	0.94901	-0.0755048	1.2805	0.356706
Solyc08g077920.2.1	0.762584	-0.391032	0.922776	-0.115947	0.953908	-0.0680773	0.931549	-0.102296	0.880044	-0.184352	1.10853	0.148654	0.895101	-0.159877
Solyc08g078000.2.1	1.11937	0.162681	0.960417	-0.0582665	1.06515	0.0910629	0.903985	-0.14563	0.990969	-0.0130889	0.986146	-0.0201267	0.974191	-0.0377234
Solyc08g078250.2.1	0.906194	-0.142108	0.928902	-0.106402	0.930974	-0.103188	0.977315	-0.0331043	1.00994	0.0142665	1.02406	0.0343054	1.03408	0.048345
Solyc08g078510.2.1	1.06002	0.0840967	0.906126	-0.142216	1.10927	0.149605	1.15864	0.212435	0.901854	-0.149035	1.00184	0.0026496	1.20897	0.273779
Solyc08g078700.2.1	3.90663	1.96593	1.8909	0.919075	1.89369	0.921203	0.929925	-0.104813	1.76709	0.821379	0.858381	-0.220311	0.874019	-0.194264
Solyc08g079070.2.1	1.13596	0.183907	0.950671	-0.0729823	1.11522	0.157331	1.05624	0.0789391	0.998214	-0.00257953	0.97352	-0.038718	1.09878	0.135897
Solyc08g079090.2.1	0.674655	-0.567778	0.667561	-0.583029	0.893682	-0.162166	0.776956	-0.364096	0.820977	-0.284586	1.09127	0.126008	0.90903	-0.1376
Solyc08g079170.2.1	1.08112	0.112529	0.957839	-0.0621444	0.961979	-0.0559226	0.890907	-0.166653	1.09677	0.133259	1.02216	0.0316205	1.08166	0.113246
Solyc08g079180.2.1	0.869591	-0.201592	0.780857	-0.356869	0.989407	-0.0153633	1.13401	0.181428	0.747842	-0.419195	0.848483	-0.237042	1.09228	0.127348
Solyc08g079260.2.1	1.44013	0.526197	1.01854	0.0265069	0.762572	-0.391054	0.939565	-0.0899354	1.33468	0.416494	0.655779	-0.608719	1.28858	0.365781
Solyc08g079430.2.1	0.928547	-0.106953	1.15482	0.207672	0.817004	-0.291585	0.789326	-0.341307	1.2078	0.272382	1.06495	0.0907836	0.860144	-0.217349
Solyc08g079820.2.1	1.05555	0.0779922	0.989581	-0.0151103	0.959979	-0.0589247	1.39545	0.480728	1.04447	0.062774	0.912619	-0.131915	1.46981	0.555626
Solyc08g079830.2.1	1.21181	0.277162	1.01553	0.022229	0.943598	-0.0837551	0.956987	-0.0634291	1.19358	0.255295	1.04351	0.0614486	1.16119	0.215607
Solyc08g079870.1.1	0.783745	-0.351545	0.99865	-0.00194889	0.984468	-0.0225838	1.06132	0.0858545	0.858494	-0.220121	1.0281	0.039986	0.928047	-0.107731
Solyc08g080140.2.1	1.56233	0.643697	1.07327	0.102008	1.29893	0.377321	1.08256	0.114447	0.938404	-0.0917192	0.834633	-0.260786	0.9638	-0.0531945
Solyc08g080190.2.1	1.92532	0.945101	1.17488	0.232519	1.13393	0.181326	1.07002	0.0976322	1.35147	0.434529	0.82181	-0.283123	1.223	0.290423
Solyc08g080370.2.1	1.22446	0.292151	1.10744	0.147231	1.22344	0.290948	1.18165	0.240805	0.974641	-0.0370574	1.10986	0.150381	0.936465	-0.0947027
Solyc08g080410.2.1	1.18377	0.243386	1.26661	0.34097	1.12691	0.172367	1.14023	0.189327	1.06747	0.0941994	1.01405	0.0201292	0.966218	-0.0495788
Solyc08g080490.2.1	1.08266	0.114579	1.10665	0.1462	1.95409	0.966499	1.7537	0.810404	0.873678	-0.194827	1.52396	0.607822	1.25853	0.331743
Solyc08g080570.2.1	0.632404	-0.661081	0.565189	-0.823194	0.514054	-0.960007	0.655424	-0.609501	1.11177	0.152862	1.06267	0.0876933	1.12252	0.166742
Solyc08g080650.1.1	0.79147	-0.337394	1.253	0.325385	0.607873	-0.718158	0.714018	-0.485967	1.30318	0.382035	1.0201	0.0287173	0.834279	-0.261398
Solyc08g080680.2.1	1.14995	0.201566	1.01332	0.0190906	1.17495	0.232594	0.984321	-0.0227988	0.98782	-0.0176803	0.990602	-0.013623	0.993833	-0.00892513
Solyc08g080940.2.1	1.18017	0.239	0.801452	-0.319312	0.890819	-0.166796	0.963743	-0.0532797	1.31153	0.391254	0.980137	-0.0289447	1.63713	0.711167
Solyc08g081010.2.1	1.12907	0.175134	0.998793	-0.00174209	0.95421	-0.0676219	0.979759	-0.0295012	1.16342	0.218372	0.978539	-0.0312993	1.14326	0.193151
Solyc08g081190.2.1	0.724769	-0.464406	0.87607	-0.190882	1.12542	0.17047	1.28343	0.360008	0.749986	-0.415064	1.1937	0.255446	1.19739	0.259889
Solyc08g081200.2.1	1.0515	0.0724456	1.21063	0.275757	1.01729	0.0247275	0.945849	-0.0803188	0.944164	-0.0828899	1.02108	0.030097	0.904679	-0.144522
Solyc08g081250.2.1	0.836654	-0.257297	0.987569	-0.0180461	0.882382	-0.180525	0.985592	-0.0209377	1.00024	0.000350891	1.10858	0.148717	0.94598	-0.0801186
Solyc08g081280.2.1	2.02676	1.01917	1.45754	0.543539	1.15269	0.205008	1.58258	0.662275	0.963186	-0.0541137	0.523098	-0.934847	0.979732	-0.0295415
Solyc08g081320.2.1	0.69451	-0.525932	0.881658	-0.181708	0.964055	-0.0528121	1.0053	0.00762819	0.766937	-0.38282	1.0825	0.11437	0.900995	-0.150408
Solyc08g081530.2.1	0.790601	-0.338979	0.944861	-0.0818259	0.932007	-0.101587	1.04294	0.0606512	0.939262	-0.0903999	1.08028	0.111404	1.04159	0.0587838
Solyc08g081730.2.1	0.747551	-0.419756	0.854446	-0.226939	0.94746	-0.0778625	0.982217	-0.0258863	0.844639	-0.243594	1.04079	0.057679	0.97918	-0.0303537
Solyc08g082280.2.1	0.707663	-0.498865	1.04863	0.0685018	0.980848	-0.0278988	1.05289	0.074359	0.909974	-0.136103	1.14674	0.197543	0.838416	-0.254262
Solyc08g082440.2.1	0.722288	-0.469354	0.958269	-0.061498	0.8312	-0.266732	0.845329	-0.242415	0.937257	-0.0934826	1.08202	0.113726	0.841879	-0.248315
Solyc08g082580.2.1	1.10349	0.142068	1.0517	0.0727224	1.03938	0.0557206	1.06164	0.0862948	0.984032	-0.0232226	0.946186	-0.0798047	1.01782	0.0254849
Solyc08g082700.2.1	1.00688	0.00989513	0.979151	-0.0303971	0.880543	-0.183535	0.8071	-0.309181	1.04134	0.0584372	0.928918	-0.106377	0.959034	-0.0603459
Solyc08g082820.2.1	1.16713	0.222962	0.977327	-0.0330871	1.13464	0.18224	1.15611	0.209281	0.954752	-0.0668024	0.957997	-0.0619073	1.09814	0.135056
Solyc08g082850.2.1	0.955398	-0.0658269	1.27406	0.349434	1.0509	0.071619	1.11863	0.16173	0.912061	-0.132797	1.0023	0.00331414	0.812426	-0.299691
Solyc08g083250.2.1	0.796548	-0.328167	0.932782	-0.100388	0.789887	-0.340282	0.987821	-0.017678	1.12375	0.168324	0.977685	-0.0325586	1.0541	0.0760164
Solyc08g083350.2.1	1.18828	0.24888	0.915917	-0.126712	0.954525	-0.0671454	0.759148	-0.397547	1.3391	0.42126	1.04454	0.0628661	1.08381	0.116115
Solyc09g005700.2.1	1.23896	0.309132	0.921151	-0.11849	1.19442	0.256309	1.17818	0.236565	0.973328	-0.0390023	0.947834	-0.077293	1.19801	0.260639
Solyc09g005720.2.1	1.40144	0.486907	1.19487	0.256853	1.49729	0.582355	1.36459	0.448466	0.925888	-0.11109	0.985347	-0.021297	1.07699	0.107007
Solyc09g005740.1.1	1.37185	0.456126	1.44791	0.533973	1.15793	0.211551	1.17952	0.238198	1.08456	0.11711	0.974332	-0.0375145	0.991353	-0.012529
Solyc09g007190.2.1	1.19958	0.262532	1.58208	0.661819	1.35262	0.435755	1.45291	0.538949	0.95592	-0.0650389	1.0813	0.11277	0.893894	-0.161824
Solyc09g007230.2.1	1.14599	0.196589	1.04756	0.067027	1.04761	0.0670991	0.963446	-0.0537242	1.11937	0.162691	0.991893	-0.011743	1.03583	0.050782
Solyc09g007250.2.1	0.630372	-0.665724	0.847833	-0.238149	0.915352	-0.127602	0.905369	-0.143422	0.728563	-0.456874	1.06225	0.0871235	0.788271	-0.343237
Solyc09g007270.2.1	1.31187	0.391626	1.13361	0.18093	0.69879	-0.517069	0.907527	-0.139988	1.64659	0.719484	0.909997	-0.136067	1.24749	0.319024
Solyc09g007450.2.1	0.874549	-0.193388	1.0526	0.0739505	1.04408	0.0622261	1.13046	0.176907	0.822291	-0.282279	0.983754	-0.0236303	0.88818	-0.171077
Solyc09g007540.2.1	0.911032	-0.134427	1.12428	0.168998	1.19228	0.253726	1.26599	0.340261	0.900853	-0.150637	1.09705	0.13363	1.03732	0.05286
Solyc09g007850.2.1	1.57939	0.659369	1.10821	0.148233	1.14949	0.200994	1.05324	0.0748282	1.17598	0.233864	0.851265	-0.232319	1.06936	0.0967529
Solyc09g008200.2.1	0.995431	-0.00660685	1.01285	0.0184176	0.707967	-0.498247	0.696509	-0.521786	1.31278	0.392628	0.935638	-0.0959782	0.90794	-0.139331
Solyc09g008410.2.1	1.17967	0.238378	1.06891	0.0961338	1.1469	0.197736	1.0511	0.0719047	0.955425	-0.0657858	1.02119	0.0302462	1.00535	0.00769375
Solyc09g008670.2.1	0.732797	-0.448515	0.973136	-0.0392871	0.7101	-0.493906	1.16156	0.216059	1.31339	0.393296	1.25271	0.325051	1.59593	0.674399
Solyc09g009020.2.1	0.933173	-0.0997838	0.931691	-0.102077	0.938804	-0.0911044	0.903411	-0.146545	1.05595	0.0785472	1.00264	0.00380108	0.972631	-0.0400348
Solyc09g009170.2.1	0.905179	-0.143725	1.04919	0.0692762	0.91002	-0.13603	0.902636	-0.147783	1.03988	0.056419	1.02761	0.0392935	0.927821	-0.108081
Solyc09g009260.2.1	0.922536	-0.116324	1.16393	0.219004	0.89095	-0.166584	0.894065	-0.161549	1.1704	0.227006	1.15977	0.213837	0.893342	-0.162716
Solyc09g009390.2.1	0.803501	-0.315629	0.863615	-0.211541	0.839219	-0.252882	0.755227	-0.405017	1.01326	0.0190025	1.04262	0.060209	0.872734	-0.196386
Solyc09g009510.2.1	0.837168	-0.25641	1.07688	0.106859	1.01266	0.0181548	1.08452	0.117061	0.859085	-0.219127	1.0386	0.0546393	0.855592	-0.225006
Solyc09g009690.2.1	1.05081	0.0714953	1.00572	0.00822974	1.06882	0.0960191	1.29634	0.374448	1.02381	0.0339482	1.03729	0.0528174	1.34411	0.426651
Solyc09g009940.2.1	0.974572	-0.0371589	0.934857	-0.0971831	1.2348	0.304283	1.13482	0.18246	0.719792	-0.474348	0.913913	-0.129872	0.87876	-0.186459
Solyc09g010130.2.1	0.79049	-0.339182	0.903174	-0.146924	0.872812	-0.196258	0.829065	-0.270443	0.929624	-0.10528	1.02924	0.0415759	0.900945	-0.150489
Solyc09g010190.2.1	1.40404	0.489585	1.14009	0.189142	1.26511	0.339263	1.13126	0.177926	1.12294	0.167276	1.01511	0.0216361	1.12778	0.173491
Solyc09g010460.2.1	0.90229	-0.148337	1.0819	0.113571	1.13189	0.178732	1.24314	0.313983	0.858237	-0.220552	1.13475	0.182371	1.02478	0.0353154
Solyc09g010560.1.1	0.740838	-0.432769	0.943919	-0.0832651	0.98517	-0.0215551	1.14056	0.18974	0.801797	-0.31869	1.10854	0.148663	0.953338	-0.0689399
Solyc09g010630.2.1	0.900101	-0.151841	0.948752	-0.0758978	0.882562	-0.180231	0.878704	-0.186551	0.932169	-0.101337	0.926089	-0.110778	0.888833	-0.170015
Solyc09g010930.2.1	1.54244	0.625218	0.980234	-0.0288014	1.28721	0.364243	1.09854	0.135584	1.09096	0.125597	0.89499	-0.160057	1.25519	0.327908
Solyc09g010950.2.1	0.819679	-0.286869	0.845114	-0.242782	1.0094	0.013501	0.968276	-0.0465097	0.857115	-0.22244	1.05772	0.0809644	0.987654	-0.0179226
Solyc09g011080.2.1	1.46703	0.552897	0.90781	-0.139537	0.954937	-0.0665225	0.808226	-0.307169	1.14631	0.196995	0.753245	-0.40881	1.04424	0.0624582
Solyc09g011140.2.1	1.41894	0.504816	1.10756	0.147379	1.32429	0.405219	1.14613	0.196772	0.99097	-0.013086	0.926814	-0.109648	1.03136	0.0445524
Solyc09g011240.2.1	1.38408	0.468925	1.17561	0.233414	1.24312	0.313971	1.1051	0.144171	1.03403	0.0482762	0.956226	-0.0645764	1.02015	0.0287768
Solyc09g011300.2.1	1.22236	0.289674	1.08449	0.117013	1.2653	0.339478	1.25742	0.330463	1.21956	0.286363	1.12676	0.172175	1.31553	0.395647
Solyc09g011560.2.1	1.56135	0.642794	0.987704	-0.0178494	1.28805	0.365194	0.990162	-0.0142635	1.1479	0.198998	0.94327	-0.0842569	1.17208	0.229069
Solyc09g011580.2.1	1.1487	0.200003	0.776995	-0.364023	0.718758	-0.476422	0.863128	-0.212354	1.04676	0.0659254	0.655747	-0.608789	1.21342	0.279078
Solyc09g011600.2.1	0.857824	-0.221246	0.860812	-0.216229	0.939077	-0.0906839	0.927773	-0.108156	0.98792	-0.0175341	1.03769	0.0533782	1.06426	0.089856
Solyc09g011630.2.1	0.654451	-0.611643	0.692587	-0.529934	1.06487	0.0906825	1.44643	0.532499	0.6221	-0.684781	1.00109	0.0015725	1.28021	0.356382
Solyc09g011670.2.1	0.934431	-0.0978394	1.02471	0.0352153	0.977109	-0.0334093	0.889947	-0.168209	0.917747	-0.123832	0.945593	-0.0807092	0.863042	-0.212497
Solyc09g011880.2.1	0.774472	-0.368714	1.03648	0.0516988	0.900906	-0.150552	1.09332	0.128719	0.892023	-0.164846	1.0407	0.0575525	0.922423	-0.1165
Solyc09g011920.2.1	0.835913	-0.258575	0.975379	-0.0359646	0.921624	-0.11775	1.19716	0.259612	0.947644	-0.0775823	1.05654	0.079343	1.26643	0.340772
Solyc09g013080.2.1	1.08817	0.121907	1.07964	0.110556	0.997547	-0.00354325	0.966318	-0.04943	1.09541	0.131472	0.996924	-0.00444425	0.990188	-0.0142253
Solyc09g014450.2.1	1.14283	0.192606	0.89115	-0.16626	0.905257	-0.143601	1.0362	0.0513036	1.13233	0.179291	0.951872	-0.07116	1.29535	0.373344
Solyc09g014520.2.1	1.04286	0.0605506	1.01077	0.0154535	1.53603	0.619203	1.51847	0.602614	0.674774	-0.567524	0.99105	-0.0129702	1.04121	0.0582648
Solyc09g014750.1.1	1.28419	0.360854	1.02109	0.0301126	1.48118	0.566749	1.7238	0.785594	0.943766	-0.0834985	1.15856	0.212329	1.61954	0.695581
Solyc09g014770.2.1	0.776954	-0.364099	1.09324	0.128606	1.06227	0.087152	1.12478	0.169648	0.793538	-0.333628	1.08723	0.120657	0.821116	-0.284341
Solyc09g015020.1.1	1.82932	0.871307	1.29619	0.37428	0.438559	-1.18916	0.579361	-0.787465	3.38862	1.7607	0.758829	-0.398152	1.3903	0.475397
Solyc09g015820.2.1	0.983821	-0.023532	0.908547	-0.138367	0.989244	-0.0156014	1.03399	0.0482243	0.989398	-0.0153767	1.0517	0.0727275	1.20994	0.274935
Solyc09g018450.2.1	0.792898	-0.334793	1.08	0.111031	1.00924	0.013269	1.00067	0.000962289	0.850326	-0.233912	1.08943	0.123571	0.757591	-0.40051
Solyc09g018750.2.1	1.14338	0.193307	0.802031	-0.318271	0.933884	-0.0986854	0.791039	-0.338179	1.16691	0.222695	0.952171	-0.0707067	1.18064	0.239575
Solyc09g018790.2.1	1.11082	0.151623	1.07341	0.102195	1.14114	0.190472	1.07189	0.100154	0.950242	-0.0736326	0.966113	-0.0497361	0.922585	-0.116246
Solyc09g025210.2.1	1.26256	0.336346	0.968045	-0.0468543	3.61835	1.85533	2.93761	1.55464	0.787624	-0.344421	2.47001	1.30452	2.28629	1.19301
Solyc09g025240.2.1	0.932631	-0.100621	0.969084	-0.0453068	0.969684	-0.0444136	1.03662	0.0518881	1.04332	0.0611885	1.08854	0.122398	1.12594	0.171128
Solyc09g031600.2.1	1.04117	0.0582069	1.06033	0.0845151	0.930772	-0.1035	0.959292	-0.0599574	0.962913	-0.0545233	0.978799	-0.0309151	0.873561	-0.19502
Solyc09g031780.2.1	0.870877	-0.19946	1.13806	0.186573	0.989267	-0.0155677	1.16954	0.225939	0.916141	-0.126358	1.04288	0.060568	0.94688	-0.0787466
Solyc09g031970.2.1	0.987849	-0.0176374	1.11515	0.157242	1.05323	0.074825	1.20894	0.273739	0.89383	-0.161928	0.955317	-0.0659487	1.01558	0.0223006
Solyc09g042770.2.1	0.923917	-0.114164	1.04637	0.0653987	1.00508	0.00730497	1.08373	0.116003	0.93643	-0.0947577	1.02083	0.0297459	0.975418	-0.0359082
Solyc09g055950.1.1	0.969143	-0.0452185	1.15211	0.204284	1.24285	0.313651	1.39307	0.478269	0.733006	-0.448103	0.966547	-0.0490882	0.937348	-0.0933427
Solyc09g057650.2.1	0.719759	-0.474414	0.975736	-0.0354372	1.29513	0.373092	1.20183	0.265236	0.606896	-0.720478	1.02681	0.0381712	0.753025	-0.409231
Solyc09g057670.2.1	1.56433	0.645547	1.10919	0.149501	1.22757	0.295807	1.30149	0.38016	1.12615	0.171397	0.857235	-0.222238	1.3434	0.425892
Solyc09g059040.2.1	1.01561	0.022343	0.956077	-0.0648012	0.869608	-0.201564	0.996924	-0.00444505	1.08325	0.115367	0.882918	-0.179649	1.12718	0.17272
Solyc09g059170.1.1	1.18214	0.241398	0.990274	-0.0141004	1.11469	0.15664	1.03463	0.0491107	0.919216	-0.121525	0.868592	-0.203249	0.965891	-0.0500683
Solyc09g061230.2.1	1.53321	0.616556	1.04306	0.0608251	1.64281	0.716169	1.49586	0.580973	1.00595	0.00855503	0.982198	-0.0259136	1.22764	0.295893
Solyc09g061310.2.1	1.47333	0.559079	1.15429	0.207008	1.19397	0.255772	1.16033	0.214534	1.2382	0.308246	1.00533	0.00766826	1.27633	0.352007
Solyc09g061430.2.1	1.11994	0.163427	1.20611	0.270366	1.1586	0.21238	1.16962	0.226042	0.967311	-0.0479478	0.996782	-0.00464941	0.955424	-0.0657872
Solyc09g061680.2.1	0.90877	-0.138013	1.15716	0.210589	0.85817	-0.220665	0.999003	-0.0014394	1.00128	0.00184275	0.983691	-0.0237226	0.886252	-0.174212
Solyc09g063130.2.1	1.40694	0.492561	0.991508	-0.0123032	1.67396	0.743264	1.13656	0.184678	0.766004	-0.384577	0.908615	-0.138259	0.898983	-0.153633
Solyc09g064370.2.1	0.76765	-0.381479	1.03829	0.0542029	0.933129	-0.0998518	0.904022	-0.14557	0.944672	-0.0821146	1.14432	0.194488	0.814788	-0.295503
Solyc09g064390.2.1	0.775588	-0.366638	1.13128	0.177959	0.957898	-0.0620553	1.0541	0.0760185	0.932459	-0.100888	1.1651	0.220459	0.880941	-0.182883
Solyc09g064450.2.1	1.40412	0.489669	1.03371	0.0478324	1.16404	0.219145	0.813622	-0.297569	1.17504	0.232705	0.939464	-0.0900895	0.950864	-0.0726895
Solyc09g064720.2.1	1.22461	0.292316	0.992142	-0.0113809	0.962876	-0.0545776	0.964549	-0.0520742	1.17682	0.23489	0.928549	-0.106951	1.18067	0.239602
Solyc09g064940.2.1	0.961536	-0.0565877	1.21504	0.281001	1.04658	0.0656818	1.05092	0.0716516	1.11475	0.15672	1.14807	0.199216	0.921563	-0.117846
Solyc09g065180.2.1	1.47617	0.561858	1.27497	0.350466	1.39666	0.481983	1.34717	0.429927	0.965149	-0.0511766	0.971967	-0.0410204	1.161	0.215373
Solyc09g065190.1.1	0.752629	-0.409989	0.918036	-0.123377	0.880806	-0.183104	0.805358	-0.312298	0.911336	-0.133945	1.06994	0.0975277	0.814067	-0.29678
Solyc09g065270.2.1	1.949	0.962734	1.27517	0.350685	1.37302	0.457349	1.32853	0.409829	1.09565	0.131788	0.773481	-0.370563	1.14804	0.199178
Solyc09g065330.2.1	1.21977	0.286614	1.22598	0.293938	1.33336	0.415068	1.28764	0.364731	0.839213	-0.252891	0.905829	-0.142689	0.938186	-0.0920544
Solyc09g065470.2.1	0.944444	-0.082463	0.800688	-0.320687	3.95234	1.98271	2.89578	1.53395	0.644958	-0.632722	2.67227	1.41807	2.15576	1.10819
Solyc09g065540.2.1	0.628318	-0.670432	0.851432	-0.232037	0.870564	-0.199978	1.12027	0.163844	0.916827	-0.125278	1.32733	0.408527	1.14309	0.19294
Solyc09g065830.2.1	1.00465	0.00669827	0.924747	-0.11287	0.976329	-0.0345601	1.03472	0.0492364	1.05435	0.0763516	1.0316	0.0448831	1.20073	0.263915
Solyc09g065860.2.1	1.33257	0.414215	1.13022	0.1766	1.16518	0.22055	1.14557	0.196062	1.03289	0.0466828	0.879878	-0.184625	1.0369	0.0522764
Solyc09g065900.2.1	0.865751	-0.207976	1.06878	0.0959699	0.937634	-0.0929036	1.019	0.0271598	0.977647	-0.0326151	1.07227	0.100664	0.971568	-0.0416134
Solyc09g066430.2.1	0.522302	-0.937043	0.729115	-0.455782	0.858279	-0.220482	0.786778	-0.345971	0.690097	-0.535129	1.16997	0.226467	0.818742	-0.28852
Solyc09g066490.2.1	1.02176	0.0310598	1.06069	0.085003	0.986087	-0.0202138	0.953637	-0.068488	1.0167	0.0238948	1.00227	0.00326812	0.941744	-0.0865936
Solyc09g072560.2.1	1.05785	0.0811385	1.01727	0.0246956	2.51419	1.3301	2.04117	1.0294	0.805833	-0.311446	1.71546	0.778592	1.52076	0.604788
Solyc09g072900.2.1	1.25505	0.327743	1.08368	0.11594	1.25301	0.325401	1.18822	0.248808	0.97684	-0.0338056	0.967773	-0.0472588	1.06049	0.0847329
Solyc09g073000.2.1	1.25695	0.329931	1.09	0.124331	0.958788	-0.0607167	1.00526	0.00756762	1.14372	0.193737	0.904054	-0.145519	1.07401	0.103014
Solyc09g074060.2.1	0.931459	-0.102436	0.921589	-0.117805	1.13166	0.178439	0.935906	-0.0955651	0.968913	-0.0455605	1.17101	0.227754	1.02472	0.0352286
Solyc09g074660.2.1	0.815941	-0.293462	1.14042	0.189566	0.969082	-0.0453095	1.07832	0.108788	0.956757	-0.0637754	1.13872	0.187412	0.909844	-0.136308
Solyc09g075010.2.1	1.44865	0.534712	1.0706	0.0984187	1.19237	0.253826	1.10168	0.139709	1.16342	0.218372	0.95058	-0.0731206	1.11979	0.163228
Solyc09g075180.2.1	0.831222	-0.266694	1.01034	0.0148456	0.896872	-0.157026	0.881585	-0.181829	0.983791	-0.0235756	1.06373	0.089126	0.860874	-0.216126
Solyc09g075300.2.1	1.11702	0.159658	1.12387	0.168476	1.07297	0.10161	1.06082	0.0851753	0.952826	-0.0697147	0.918165	-0.123175	0.915778	-0.12693
Solyc09g075430.2.1	1.48265	0.568176	1.20371	0.267489	1.75173	0.808781	1.21889	0.285565	1.07005	0.0976766	1.26828	0.342869	1.10331	0.141839
Solyc09g075450.2.1	1.14808	0.199229	1.1003	0.1379	1.03536	0.0501383	1.05539	0.0777712	0.981001	-0.0276741	0.983205	-0.0244353	0.985131	-0.0216131
Solyc09g075460.2.1	0.760646	-0.394704	0.810115	-0.303802	0.82388	-0.279493	0.802334	-0.317726	0.920318	-0.119796	0.941092	-0.0875929	0.919781	-0.120638
Solyc09g075950.1.1	0.894439	-0.160945	0.857318	-0.222098	0.753776	-0.407793	0.774328	-0.368983	1.22488	0.292637	1.03442	0.0488231	1.11265	0.153997
Solyc09g082060.2.1	1.00684	0.00983041	0.786945	-0.345665	0.944536	-0.0823216	0.806958	-0.309434	1.10666	0.146215	1.09143	0.126216	1.10747	0.147265
Solyc09g082120.2.1	1.27379	0.349127	1.32001	0.400544	1.03459	0.0490554	1.02633	0.0374983	1.30858	0.388006	1.01054	0.0151273	1.11558	0.157798
Solyc09g082320.2.1	1.04155	0.0587278	1.05587	0.0784331	0.977604	-0.0326778	0.900306	-0.151513	1.06611	0.0923538	1.03277	0.0465212	0.971276	-0.0420464
Solyc09g082340.2.1	1.16842	0.224565	1.00732	0.0105241	3.23193	1.6924	2.96325	1.56718	0.759697	-0.396504	2.14445	1.10061	2.15535	1.10792
Solyc09g082540.2.1	0.910208	-0.135732	1.08438	0.116867	1.13024	0.176624	0.957212	-0.0630897	0.991252	-0.0126769	1.24566	0.316909	0.898209	-0.154877
Solyc09g082630.2.1	1.24811	0.319741	1.05291	0.074383	1.00142	0.00205141	0.974383	-0.0374392	1.2561	0.328946	1.01586	0.0227076	1.22807	0.296389
Solyc09g082650.2.1	1.42133	0.507245	1.12039	0.163997	1.10227	0.140475	1.0431	0.0608835	1.20616	0.270419	1.00839	0.0120485	1.17799	0.236326
Solyc09g082720.2.1	1.30806	0.387433	1.14192	0.191468	1.0817	0.1133	1.21197	0.277357	1.11759	0.160391	0.960041	-0.0588325	1.2781	0.354003
Solyc09g082730.2.1	0.983976	-0.0233046	0.997096	-0.00419611	0.822244	-0.282361	0.910407	-0.135417	1.2448	0.31591	1.02166	0.0309151	1.14151	0.190949
Solyc09g082780.2.1	1.10215	0.140319	0.907925	-0.139355	1.09683	0.133345	0.817959	-0.289899	1.02299	0.0327969	0.979989	-0.0291622	0.896854	-0.157055
Solyc09g082860.2.1	0.807457	-0.308542	0.846615	-0.240222	0.873847	-0.194547	1.0802	0.111302	1.06748	0.0942118	1.15888	0.212732	1.40427	0.489823
Solyc09g082990.2.1	0.973246	-0.0391229	1.02907	0.0413464	0.93752	-0.0930788	0.964508	-0.0521355	0.909723	-0.136501	1.00622	0.00894346	0.848336	-0.237293
Solyc09g083080.2.1	0.92366	-0.114567	0.924382	-0.113438	1.0382	0.0540849	0.88245	-0.180414	0.842792	-0.246751	0.947675	-0.0775358	0.868455	-0.203477
Solyc09g083410.2.1	0.960898	-0.0575455	0.99669	-0.00478256	0.982353	-0.0256863	1.05657	0.0793855	0.987646	-0.0179348	1.0117	0.0167798	1.07331	0.102066
Solyc09g089580.2.1	0.867457	-0.205135	0.951691	-0.0714346	0.473831	-1.07756	0.520355	-0.942431	2.32184	1.21527	1.17082	0.227521	1.2124	0.277863
Solyc09g089880.2.1	0.959673	-0.0593858	1.03336	0.0473377	0.910742	-0.134885	1.00877	0.0125976	1.0719	0.100167	1.01199	0.0172017	0.999089	-0.00131452
Solyc09g089940.1.1	0.842063	-0.248	0.999828	-0.000248601	0.904749	-0.14441	1.14101	0.190307	0.929385	-0.105652	0.960076	-0.0587792	1.01745	0.0249588
Solyc09g090140.2.1	1.09903	0.136234	0.867966	-0.20429	0.951823	-0.0712341	0.78428	-0.350559	1.1932	0.254833	1.03677	0.0520931	1.04724	0.0665984
Solyc09g090330.2.1	1.01498	0.0214552	1.13154	0.178283	0.97923	-0.0302801	1.07888	0.109538	1.03842	0.0543874	1.05377	0.0755565	0.98903	-0.0159141
Solyc09g090430.2.1	1.18475	0.24458	0.970982	-0.0424834	0.995195	-0.00694917	1.16482	0.220106	1.09725	0.133887	0.927194	-0.109056	1.3835	0.468322
Solyc09g090520.2.1	1.22718	0.295348	1.11739	0.160135	1.3068	0.386036	1.18983	0.25075	1.08864	0.122525	0.967285	-0.0479874	1.07572	0.105306
Solyc09g090580.2.1	1.24097	0.311463	1.14494	0.195268	1.07463	0.103839	1.18226	0.241547	1.13432	0.181829	0.985407	-0.0212079	1.19267	0.254193
Solyc09g090610.2.1	0.837918	-0.255118	0.911433	-0.133792	0.808017	-0.307542	0.726924	-0.460124	0.970861	-0.0426635	0.909221	-0.137297	0.767073	-0.382565
Solyc09g090660.2.1	0.85711	-0.222449	1.00909	0.0130613	0.788661	-0.342523	0.940234	-0.0889088	0.999916	-0.000120988	0.951861	-0.0711768	0.934487	-0.0977539
Solyc09g090700.1.1	0.914284	-0.129286	1.02093	0.0298875	0.973118	-0.0393137	0.969064	-0.0453361	0.954806	-0.0667201	1.0195	0.0278596	0.895897	-0.158596
Solyc09g090750.2.1	1.0121	0.0173451	0.998256	-0.00251864	1.0481	0.0677777	0.974558	-0.0371803	1.01075	0.0154262	1.05964	0.0835695	0.998916	-0.00156538
Solyc09g090900.2.1	0.902026	-0.148759	0.955596	-0.065527	0.806596	-0.310082	0.75407	-0.40723	0.941012	-0.0877155	0.840636	-0.250447	0.728827	-0.456352
Solyc09g090940.2.1	0.990553	-0.013694	0.99026	-0.0141205	0.896983	-0.156847	0.886964	-0.173053	1.04604	0.0649335	0.961037	-0.0573354	0.920008	-0.120282
Solyc09g090970.2.1	1.08193	0.113607	1.29499	0.372943	0.63668	-0.651361	0.855037	-0.225942	1.50446	0.589248	0.89737	-0.156226	1.00776	0.0111454
Solyc09g090980.2.1	1.65747	0.728982	1.08773	0.121322	1.00923	0.0132561	0.959338	-0.0598883	1.41687	0.502704	0.884006	-0.177872	1.27074	0.345666
Solyc09g090990.2.1	1.02933	0.041712	1.20178	0.265177	0.944203	-0.0828314	0.924122	-0.113845	0.967955	-0.046988	0.932103	-0.101439	0.765696	-0.385156
Solyc09g091000.2.1	0.847826	-0.23816	1.10413	0.142915	0.627256	-0.672873	0.809246	-0.305349	1.3816	0.466342	1.00272	0.00391352	0.963035	-0.0543397
Solyc09g091070.1.1	1.2213	0.288413	1.17256	0.229659	1.62794	0.703051	1.69477	0.761092	0.92339	-0.114988	1.22603	0.293995	1.35936	0.442929
Solyc09g091170.2.1	1.09511	0.131078	1.02196	0.0313397	1.17009	0.226625	0.975279	-0.0361128	0.96389	-0.0530601	1.03317	0.0470738	0.936644	-0.0944272
Solyc09g091180.2.1	0.969652	-0.0444605	1.04681	0.0660056	0.905042	-0.143943	0.989572	-0.0151233	1.05484	0.077029	0.945319	-0.0811273	0.942827	-0.0849353
Solyc09g091470.2.1	0.90785	-0.139474	1.01296	0.0185781	0.642231	-0.638836	0.710429	-0.493237	1.55204	0.634163	1.04774	0.0672842	1.10636	0.145819
Solyc09g091590.2.1	1.16226	0.216929	1.09306	0.128369	1.24235	0.313075	1.07229	0.100693	0.957317	-0.0629307	1.02409	0.034347	0.976247	-0.0346812
Solyc09g091750.2.1	0.786499	-0.346483	0.871089	-0.199109	0.846503	-0.240412	0.965657	-0.0504179	0.839894	-0.251721	0.865554	-0.208304	0.900169	-0.151732
Solyc09g091840.2.1	0.782862	-0.35317	1.00947	0.0136005	0.811826	-0.300758	0.872562	-0.196671	0.97703	-0.0335253	1.03989	0.0564307	0.869221	-0.202204
Solyc09g092080.2.1	1.08617	0.119247	1.20902	0.273843	1.21465	0.280538	1.05667	0.0795315	0.97428	-0.0375916	1.06567	0.0917567	0.910051	-0.13598
Solyc09g092160.2.1	0.610641	-0.711603	0.71642	-0.481122	0.714762	-0.484465	1.09002	0.124351	0.946418	-0.0794502	1.11012	0.150722	1.44821	0.534268
Solyc09g092380.2.1	0.772776	-0.371877	0.914531	-0.128897	0.665382	-0.587745	0.647406	-0.627257	1.28694	0.363944	1.08279	0.114754	0.917884	-0.123617
Solyc09g092430.2.1	1.29699	0.375162	1.01955	0.0279317	1.25013	0.32208	1.10162	0.139631	0.994964	-0.00728331	0.920811	-0.119023	1.1316	0.17836
Solyc09g098040.2.1	0.843954	-0.244765	1.09116	0.125867	1.06963	0.0971147	1.09697	0.133527	0.772291	-0.372783	0.980868	-0.0278696	0.780853	-0.356878
Solyc09g098120.2.1	1.0161	0.0230495	0.986389	-0.0197715	1.95134	0.964465	2.45098	1.29336	1.02232	0.0318417	1.84727	0.885399	2.13075	1.09136
Solyc09g098150.2.1	1.05041	0.07095	0.920016	-0.120268	0.946634	-0.0791208	0.887062	-0.172892	1.11079	0.151589	0.952643	-0.0699927	1.09055	0.12506
Solyc09g098550.2.1	1.16438	0.219561	1.02377	0.033887	1.14819	0.19936	1.03557	0.0504265	0.914495	-0.128953	0.903678	-0.14612	0.929765	-0.105062
Solyc10g005050.2.1	1.52136	0.605363	0.920977	-0.118763	1.4967	0.581784	1.70074	0.766159	0.90495	-0.14409	0.878866	-0.186284	1.65507	0.726891
Solyc10g005100.2.1	0.877014	-0.189329	0.483197	-1.04932	0.806495	-0.310263	0.87644	-0.190273	1.0762	0.105941	0.96909	-0.0452976	2.25785	1.17495
Solyc10g005110.2.1	1.19577	0.257938	1.07554	0.105058	1.22161	0.288785	1.177	0.23511	0.960907	-0.0575319	0.992794	-0.0104338	1.02228	0.0317877
Solyc10g005280.1.1	0.741039	-0.432378	0.978865	-0.0308181	1.01218	0.0174673	1.15512	0.208045	0.794381	-0.332098	1.08732	0.120781	0.942792	-0.0849893
Solyc10g005310.2.1	0.763164	-0.389935	1.02936	0.041747	0.942394	-0.0855981	1.06005	0.0841327	0.83308	-0.263472	1.0309	0.0438985	0.862836	-0.212841
Solyc10g005510.2.1	0.792051	-0.336335	0.829247	-0.270126	1.00932	0.0133791	1.08242	0.114255	0.809431	-0.305019	0.948003	-0.077037	1.05885	0.0825011
Solyc10g005530.2.1	0.28723	-1.79972	0.520009	-0.943391	0.902827	-0.147479	0.934039	-0.0984458	0.421505	-1.24638	1.25381	0.326316	0.791636	-0.337091
Solyc10g005650.2.1	1.10131	0.139223	1.28382	0.360446	1.10433	0.143175	1.10476	0.143732	1.04655	0.0656382	1.05586	0.0784242	0.953997	-0.0679439
Solyc10g005890.2.1	1.19933	0.262225	1.02671	0.0380311	1.00889	0.01277	0.987237	-0.0185321	1.21375	0.279469	1.0111	0.0159206	1.16082	0.215139
Solyc10g005960.1.1	1.02021	0.0288676	0.952008	-0.0709542	0.868901	-0.202736	1.06177	0.0864698	1.47224	0.558012	1.32266	0.403437	1.60075	0.678748
Solyc10g006070.2.1	0.849436	-0.235423	0.976927	-0.0336776	1.20481	0.268811	1.15684	0.210191	0.761383	-0.393306	1.08336	0.115516	0.918052	-0.123352
Solyc10g006290.2.1	1.16739	0.223284	0.895132	-0.159828	0.95466	-0.0669405	1.24412	0.315128	1.33192	0.413502	1.07963	0.110531	1.99475	0.99621
Solyc10g006400.2.1	1.08805	0.121749	1.19705	0.259478	1.1928	0.254351	1.2238	0.291371	0.96272	-0.0548117	1.046	0.0648812	0.983606	-0.0238481
Solyc10g006580.2.1	0.69876	-0.517131	0.89978	-0.152356	1.1726	0.229706	1.147	0.197864	0.562592	-0.829839	0.972392	-0.0403895	0.766836	-0.38301
Solyc10g006650.2.1	1.37523	0.459668	0.912053	-0.13281	1.31128	0.390976	1.07424	0.103315	1.08649	0.119669	1.08209	0.113823	1.32043	0.401005
Solyc10g006760.2.1	1.11781	0.160678	1.13013	0.176493	0.97801	-0.0320785	1.04623	0.065204	1.14553	0.196017	0.974987	-0.0365446	0.973247	-0.039122
Solyc10g006970.2.1	1.22371	0.291257	1.11852	0.161589	1.02959	0.0420666	1.16065	0.214937	1.13244	0.179432	0.976687	-0.0340325	1.25732	0.330356
Solyc10g007480.2.1	0.87285	-0.196194	0.9758	-0.0353422	1.00116	0.00166727	1.01965	0.0280793	0.853297	-0.22888	0.989637	-0.0150285	0.921864	-0.117374
Solyc10g007600.2.1	0.858513	-0.220087	0.81333	-0.298088	0.649529	-0.622534	0.614492	-0.702533	1.27374	0.349076	0.957808	-0.0621922	0.930566	-0.103819
Solyc10g007690.2.1	1.72141	0.783592	0.946337	-0.0795746	1.37875	0.463356	1.79203	0.841592	1.04106	0.0580512	0.852436	-0.230337	1.9586	0.969826
Solyc10g007700.2.1	0.952584	-0.0700822	0.959669	-0.0593911	1.32799	0.409245	1.25124	0.323353	0.786153	-0.347119	1.11166	0.152718	1.00568	0.00817694
Solyc10g007760.2.1	0.875105	-0.192473	1.05649	0.0792728	0.965396	-0.0508065	1.0423	0.0597646	0.962548	-0.0550702	1.03726	0.0527763	0.976117	-0.0348744
Solyc10g008010.2.1	1.49753	0.582582	0.875075	-0.192521	1.07318	0.101897	0.863251	-0.212147	1.28114	0.357429	0.946832	-0.07882	1.30725	0.38653
Solyc10g008140.2.1	0.95268	-0.0699359	1.05355	0.0752533	1.05142	0.0723436	0.938929	-0.0909127	0.94753	-0.0777567	1.09282	0.128049	0.877375	-0.188735
Solyc10g008190.2.1	1.49543	0.580559	0.992087	-0.0114614	1.47492	0.560635	1.24277	0.313563	1.10275	0.141099	1.09806	0.134957	1.41527	0.501073
Solyc10g008340.2.1	1.54253	0.625295	1.14688	0.197713	1.32805	0.409313	1.27516	0.350683	1.10755	0.147367	0.95556	-0.0655814	1.23849	0.308583
Solyc10g008640.2.1	1.02431	0.0346572	1.02478	0.0353195	0.909734	-0.136483	0.975078	-0.03641	0.994554	-0.00787836	0.862489	-0.213423	0.948504	-0.0762745
Solyc10g008740.2.1	1.45215	0.538191	1.10393	0.142646	1.19237	0.253831	1.14281	0.192581	1.04779	0.0673435	0.830567	-0.267832	1.06672	0.0931772
Solyc10g008910.1.1	0.5378	-0.894858	0.806224	-0.310747	0.893497	-0.162466	0.771413	-0.374424	0.629586	-0.667525	1.06994	0.0975359	0.621941	-0.68515
Solyc10g009570.2.1	1.92652	0.945996	1.25414	0.326702	1.73688	0.796496	1.48996	0.575274	0.954399	-0.067336	0.847568	-0.238599	1.22058	0.287565
Solyc10g011870.2.1	0.751901	-0.411386	0.841085	-0.249677	1.04087	0.0577884	0.946804	-0.0788616	0.834902	-0.260321	1.13176	0.178572	0.960517	-0.0581174
Solyc10g012370.2.1	1.36324	0.447043	1.06427	0.0898627	0.958925	-0.0605106	1.16978	0.22624	1.15235	0.204579	0.877129	-0.189139	1.29458	0.372484
Solyc10g017940.1.1	0.858643	-0.21987	0.974666	-0.0370206	1.27014	0.344991	1.34923	0.432138	0.643613	-0.635734	0.949927	-0.0741122	0.982385	-0.0256394
Solyc10g018300.1.1	0.873604	-0.194949	0.867679	-0.204767	0.959476	-0.0596818	1.05732	0.0804121	0.885706	-0.175101	0.987742	-0.0177938	1.0281	0.0399797
Solyc10g037980.1.1	1.67707	0.745945	1.07735	0.107487	1.2856	0.362446	1.19955	0.262491	1.18518	0.245111	0.909487	-0.136876	1.27854	0.354503
Solyc10g038130.1.1	0.840233	-0.251138	0.961462	-0.0566987	0.828669	-0.271133	0.90305	-0.147122	0.93387	-0.0987059	0.983673	-0.0237488	0.963665	-0.0533959
Solyc10g044470.1.1	0.697074	-0.520616	0.931185	-0.10286	0.786982	-0.345598	0.961531	-0.0565948	0.910347	-0.135512	1.02993	0.04254	0.945402	-0.0810008
Solyc10g047000.1.1	1.09899	0.136181	1.13962	0.188553	1.00917	0.0131706	1.01592	0.0227896	1.05387	0.0756991	0.987476	-0.0181822	0.964333	-0.0523973
Solyc10g047630.1.1	1.15741	0.210905	1.00991	0.0142201	1.1364	0.184476	1.06582	0.0919704	1.01345	0.0192739	0.955132	-0.0662287	1.0718	0.100035
Solyc10g047950.1.1	1.52831	0.611941	1.01263	0.0181026	1.51747	0.601665	1.37618	0.46067	1.00712	0.0102326	1.00736	0.0105753	1.40363	0.489158
Solyc10g049210.1.1	1.06669	0.0931376	1.16345	0.218406	1.0368	0.0521385	1.05526	0.0775929	0.972756	-0.0398505	0.947491	-0.0778155	0.887354	-0.172418
Solyc10g049620.1.1	0.851014	-0.232746	0.852332	-0.230512	0.847177	-0.239264	0.904506	-0.144798	0.998603	-0.00201708	0.989374	-0.0154124	1.06566	0.0917488
Solyc10g049710.1.1	1.15605	0.2092	1.28735	0.36441	1.13402	0.181442	1.04576	0.0645512	1.05942	0.0832718	1.01558	0.0223107	0.953343	-0.0689325
Solyc10g049970.1.1	0.920651	-0.119274	0.921421	-0.118068	0.724812	-0.464321	0.642013	-0.639326	1.31899	0.39943	1.03435	0.048729	0.936049	-0.0953434
Solyc10g050110.1.1	0.693316	-0.528414	0.728596	-0.45681	0.704004	-0.506344	0.77433	-0.368979	1.06572	0.091834	1.01637	0.0234264	1.07088	0.0988002
Solyc10g050840.1.1	0.92155	-0.117865	0.830947	-0.267171	1.01999	0.0285554	1.25106	0.323149	0.952392	-0.0703725	0.983747	-0.0236414	0.973008	-0.0394764
Solyc10g050860.1.1	1.06867	0.0958218	1.05166	0.0726639	1.00984	0.014133	1.0722	0.100577	0.934807	-0.0972601	0.967184	-0.0481374	0.941384	-0.0871446
Solyc10g050890.1.1	0.667691	-0.582748	0.891642	-0.165464	0.855318	-0.225467	0.914942	-0.128249	0.961551	-0.0565641	1.23435	0.303751	0.992333	-0.0111035
Solyc10g051020.1.1	0.640904	-0.641819	0.914902	-0.12831	0.961028	-0.0573489	1.30915	0.388629	0.68799	-0.53954	1.01138	0.0163289	0.994037	-0.00862868
Solyc10g051340.1.1	0.905765	-0.142792	0.900894	-0.15057	0.985251	-0.0214365	0.936512	-0.0946311	0.977147	-0.0333528	1.10365	0.142289	1.02828	0.0402271
Solyc10g052660.1.1	1.58321	0.662849	1.32153	0.402208	1.16675	0.222497	1.04403	0.0621577	1.02943	0.0418414	0.760238	-0.395476	0.817923	-0.289963
Solyc10g052880.1.1	0.92386	-0.114253	0.951775	-0.0713076	0.861781	-0.214606	0.916217	-0.126239	1.16131	0.215752	1.01511	0.0216395	1.06106	0.0855052
Solyc10g054910.1.1	1.86513	0.899278	1.23432	0.303714	1.54762	0.630053	1.33317	0.414862	0.943732	-0.0835502	0.777364	-0.363338	1.03931	0.055632
Solyc10g055670.1.1	0.854362	-0.227081	0.815549	-0.294157	0.872346	-0.197027	0.942829	-0.0849323	0.994449	-0.00803128	1.01921	0.0274526	1.10043	0.138073
Solyc10g062160.1.1	0.857673	-0.221501	0.882441	-0.180428	0.839087	-0.253108	0.898388	-0.154589	0.942476	-0.0854725	0.892124	-0.164683	0.939077	-0.0906846
Solyc10g074500.1.1	0.906259	-0.142005	0.989029	-0.0159159	0.938845	-0.0910409	0.979834	-0.0293901	0.94299	-0.0846859	1.01351	0.0193614	0.983061	-0.0246473
Solyc10g074580.1.1	1.26807	0.342639	1.1361	0.184087	1.05665	0.0794922	1.132	0.178878	1.08753	0.121061	0.908116	-0.139051	1.08983	0.124098
Solyc10g074590.1.1	0.951938	-0.0710598	1.07987	0.110863	0.924447	-0.113337	0.966878	-0.0485935	1.09968	0.137089	1.10061	0.138306	1	6.48587e-06
Solyc10g074690.1.1	0.855415	-0.225304	1.06155	0.0861711	1.11048	0.151186	1.20763	0.272173	0.856139	-0.224083	1.10707	0.146752	0.991994	-0.0115961
Solyc10g074740.1.1	1.12155	0.1655	1.09734	0.134005	1.0915	0.126308	1.19418	0.256015	1.19344	0.255126	1.1639	0.218967	1.3062	0.385381
Solyc10g074980.1.1	1.00412	0.00592647	0.993901	-0.00882587	1.57415	0.654574	1.06019	0.084327	0.822587	-0.28176	1.17797	0.236307	0.86763	-0.204849
Solyc10g075070.1.1	0.863544	-0.211659	1.17414	0.231602	0.814332	-0.296311	0.707232	-0.499744	1.53524	0.618465	1.17976	0.238489	1.04544	0.0641103
Solyc10g075100.1.1	0.88161	-0.181788	1.18641	0.246599	0.524721	-0.930376	0.586248	-0.770417	1.59335	0.672059	0.970334	-0.0434465	0.78256	-0.353726
Solyc10g076350.1.1	1.3662	0.450172	0.993118	-0.00996342	1.20876	0.273527	1.08616	0.11924	1.11495	0.15698	0.952645	-0.0699898	1.19933	0.262224
Solyc10g076510.1.1	0.811987	-0.300472	1.31967	0.400174	1.06498	0.0908327	1.01227	0.0175974	0.95868	-0.0608783	1.30762	0.38694	0.784465	-0.350219
Solyc10g077030.1.1	1.22298	0.290403	1.03926	0.05555	1.09499	0.130912	0.96716	-0.0481731	1.04053	0.0573209	0.933593	-0.0991351	0.930126	-0.104502
Solyc10g078150.1.1	1.05744	0.0805814	1.20409	0.26794	1.03074	0.0436872	1.2236	0.291135	1.07486	0.10415	1.07888	0.10953	1.13295	0.18009
Solyc10g078550.1.1	0.826515	-0.274888	0.764815	-0.386818	0.868743	-0.202999	1.05613	0.0787906	0.876036	-0.190938	0.937203	-0.0935663	1.17273	0.229868
Solyc10g078620.1.1	1.04081	0.0576999	1.10014	0.137684	0.99453	-0.00791382	1.07552	0.105032	1.0227	0.0323857	0.998007	-0.00287858	0.9495	-0.0747595
Solyc10g078630.1.1	0.777319	-0.363421	1.01772	0.0253414	1.11926	0.162545	0.852804	-0.229714	0.828255	-0.271853	1.16475	0.220023	0.779272	-0.359801
Solyc10g078740.1.1	1.17182	0.228753	1.2968	0.374956	1.35023	0.433201	1.00308	0.00443316	0.95776	-0.0622646	1.12027	0.163852	0.755974	-0.403591
Solyc10g078930.1.1	1.22215	0.289416	1.0924	0.127499	1.08479	0.117416	0.977418	-0.0329528	1.12218	0.166307	0.998343	-0.00239233	0.999698	-0.000435848
Solyc10g078960.1.1	0.589956	-0.761321	0.746027	-0.4227	1.04473	0.0631295	0.983938	-0.0233605	0.614614	-0.702248	0.965504	-0.0506456	0.770296	-0.376515
Solyc10g079470.2.1	0.863949	-0.210983	1.0903	0.12472	0.876144	-0.19076	0.853054	-0.22929	1.02198	0.0313738	1.11438	0.156247	0.85909	-0.219119
Solyc10g079500.1.1	1.03467	0.0491735	1.00766	0.0110056	0.877376	-0.188733	0.882167	-0.180877	1.12956	0.17576	0.973144	-0.0392744	1.03702	0.0524385
Solyc10g079720.1.1	0.872494	-0.196783	0.989912	-0.0146278	0.980434	-0.0285071	1.07126	0.0993151	0.908494	-0.138451	0.997411	-0.00374003	0.993858	-0.00888868
Solyc10g079860.1.1	0.73337	-0.447386	1.13681	0.184987	1.05284	0.0742808	1.38606	0.47099	0.793086	-0.334451	1.16871	0.224916	1.01593	0.022797
Solyc10g079880.1.1	0.809832	-0.304306	0.976366	-0.0345056	0.991639	-0.0121126	1.02108	0.0301025	0.898696	-0.154095	1.04197	0.0593188	0.895342	-0.159489
Solyc10g080080.1.1	0.828331	-0.271722	1.03441	0.0488035	1.11807	0.161007	1.24287	0.313671	0.828758	-0.270978	1.10611	0.145497	1.02514	0.0358229
Solyc10g080210.1.1	0.884389	-0.177247	1.1187	0.161817	1.1095	0.149913	1.29169	0.369256	2.07543	1.05341	2.54563	1.34802	2.32392	1.21656
Solyc10g080320.1.1	0.89575	-0.158832	0.991701	-0.0120226	1.11179	0.152883	1.05437	0.0763847	0.88979	-0.168463	1.18163	0.240784	0.957733	-0.0623051
Solyc10g080440.1.1	0.760164	-0.395617	0.922018	-0.117133	0.807214	-0.308978	0.901279	-0.149954	0.951362	-0.0719335	1.00629	0.00905131	0.947193	-0.0782697
Solyc10g080710.1.1	0.584434	-0.774888	0.781874	-0.354991	0.790151	-0.339799	0.76091	-0.394202	0.841892	-0.248292	1.10149	0.13946	0.865683	-0.20809
Solyc10g080900.1.1	0.779716	-0.35898	0.976681	-0.0340411	0.360863	-1.47048	0.40579	-1.30119	2.6689	1.41625	1.10315	0.141632	1.16086	0.215195
Solyc10g080970.1.1	0.857244	-0.222222	1.04819	0.0678941	0.899933	-0.152111	0.84526	-0.242533	0.969569	-0.0445845	1.01602	0.022935	0.786281	-0.346883
Solyc10g081030.1.1	1.38021	0.464889	0.950168	-0.0737452	1.1956	0.257734	0.93967	-0.0897745	1.23221	0.30125	1.05682	0.0797319	1.2779	0.353774
Solyc10g081120.1.1	0.679627	-0.557185	0.985064	-0.0217108	0.788962	-0.341972	0.876789	-0.189699	0.973705	-0.0384432	1.05328	0.0748845	0.870196	-0.200587
Solyc10g081130.1.1	1.12749	0.173118	1.23284	0.301991	1.01816	0.0259605	1.16768	0.223646	0.944223	-0.0828003	0.928267	-0.107389	0.915089	-0.128015
Solyc10g081170.1.1	1.56259	0.643939	1.09513	0.131105	0.933201	-0.0997395	0.993885	-0.00884868	1.35963	0.443215	0.814578	-0.295876	1.25644	0.329347
Solyc10g081190.1.1	1.38364	0.468465	1.18779	0.248276	1.06153	0.0861393	1.53173	0.615162	1.12405	0.16871	0.844759	-0.243389	1.47042	0.556232
Solyc10g081310.1.1	1.29447	0.372365	1.04902	0.0690429	1.22688	0.294991	1.58013	0.660039	1.27999	0.356138	1.22732	0.295507	1.94326	0.958476
Solyc10g081510.1.1	0.822824	-0.281344	1.00141	0.00203791	0.928645	-0.106801	0.795883	-0.329371	0.909615	-0.136673	1.03339	0.0473796	0.732528	-0.449045
Solyc10g081530.1.1	0.872948	-0.196033	0.903409	-0.146549	0.971652	-0.041489	0.995641	-0.00630186	0.935711	-0.0958657	1.02132	0.0304375	1.00352	0.00507175
Solyc10g081610.1.1	0.928673	-0.106757	0.951912	-0.0711003	0.982927	-0.0248432	1.04552	0.0642167	1.0336	0.04768	1.09747	0.134181	1.15595	0.209082
Solyc10g081660.1.1	1.04107	0.0580614	1.02606	0.0371105	0.969193	-0.0451441	0.911093	-0.13433	0.952607	-0.0700463	0.874727	-0.193095	0.8935	-0.16246
Solyc10g081920.1.1	0.551615	-0.858266	0.83271	-0.264113	0.928108	-0.107636	0.932426	-0.100939	0.794494	-0.331891	1.29264	0.370322	0.866223	-0.20719
Solyc10g082030.1.1	1.39791	0.483272	1.09508	0.13104	1.12504	0.16998	1.32113	0.401768	1.0341	0.0483734	0.846901	-0.239734	1.25044	0.322439
Solyc10g083240.1.1	1.37976	0.464416	1.12464	0.169464	0.93116	-0.102899	0.945817	-0.0803676	1.29318	0.37092	0.904285	-0.14515	1.14492	0.195253
Solyc10g083570.1.1	0.973972	-0.0380484	1.01533	0.0219557	0.912233	-0.132526	0.8615	-0.215077	1.09467	0.13049	1.032	0.0454402	0.923218	-0.115257
Solyc10g083650.1.1	1.51812	0.602288	1.08291	0.11491	1.09258	0.127741	1.12045	0.164074	1.23064	0.299409	0.849757	-0.234878	1.35129	0.434333
Solyc10g083720.1.1	0.546753	-0.871038	0.958407	-0.0612889	0.874906	-0.1928	0.878986	-0.186087	0.876294	-0.190513	1.31493	0.39499	0.76484	-0.386769
Solyc10g083740.1.1	1.13969	0.188644	0.874105	-0.194122	1.45883	0.544813	1.12397	0.168605	0.811405	-0.301507	1.0408	0.0576962	1.04933	0.0694655
Solyc10g083870.1.1	0.96595	-0.0499796	1.05087	0.0715874	1.06747	0.0941888	0.980385	-0.0285798	0.966029	-0.0498612	1.04813	0.0678122	0.930416	-0.104052
Solyc10g083970.1.1	1.12639	0.171708	1.0578	0.081067	1.12403	0.168682	0.914047	-0.129659	0.995055	-0.00715229	1.00073	0.00105321	0.876154	-0.190743
Solyc10g084050.1.1	0.902564	-0.147899	0.991654	-0.0120909	0.934588	-0.0975973	0.967903	-0.0470663	0.964561	-0.0520552	1.00871	0.0125179	0.988852	-0.0161738
Solyc10g084320.1.1	0.83466	-0.26074	0.772958	-0.371537	0.730861	-0.45233	0.823436	-0.280272	0.990611	-0.01361	1.01344	0.0192662	1.08553	0.118399
Solyc10g084400.1.1	1.65207	0.724278	1.17522	0.232926	1.43141	0.517432	1.26879	0.343449	1.14124	0.190599	0.963485	-0.0536661	1.29246	0.370115
Solyc10g084640.1.1	1.04583	0.0646451	0.999631	-0.000532827	1.0048	0.00690862	1.0741	0.103128	1.06617	0.092436	1.0332	0.0471186	1.07841	0.108907
Solyc10g085020.1.1	1.20389	0.267709	1.05921	0.0829929	0.857484	-0.221818	0.814634	-0.295777	1.46891	0.554741	1.04844	0.068249	1.1362	0.184217
Solyc10g085040.1.1	1.60301	0.680779	0.893869	-0.161865	0.911526	-0.133645	0.942619	-0.0852527	1.55225	0.634359	0.983456	-0.0240675	1.41979	0.505677
Solyc10g085220.1.1	0.857776	-0.221327	1.01893	0.0270597	0.92384	-0.114285	0.93161	-0.102201	1.05738	0.0804897	1.14121	0.190566	0.9723	-0.0405259
Solyc10g085550.1.1	1.18193	0.241143	1.11482	0.15681	1.04202	0.0593862	0.97833	-0.0316075	1.02835	0.0403267	0.942323	-0.0857063	0.95619	-0.064631
Solyc10g085790.1.1	0.766994	-0.382712	0.944074	-0.0830277	0.924846	-0.112714	0.914595	-0.128795	0.911199	-0.134163	1.11615	0.158529	0.888206	-0.171034
Solyc10g085830.1.1	0.941917	-0.0863289	0.991265	-0.0126579	0.608351	-0.717024	0.747454	-0.419942	1.4314	0.517432	0.968965	-0.045483	1.15641	0.209658
Solyc10g085870.1.1	0.650503	-0.620371	0.922444	-0.116467	0.493592	-1.01861	0.522883	-0.935441	1.97514	0.981959	1.45802	0.54401	1.25317	0.325587
Solyc10g085920.1.1	1.03035	0.0431314	1.10113	0.138981	1.08505	0.117764	1.00227	0.0032748	0.939022	-0.0907691	1.02297	0.0327661	0.908605	-0.138275
Solyc10g086010.1.1	0.718374	-0.477193	0.835074	-0.260023	0.865656	-0.208134	0.747336	-0.420171	0.750942	-0.413226	0.941011	-0.0877171	0.745649	-0.423432
Solyc10g086020.1.1	0.878917	-0.186202	0.830529	-0.267898	1.20607	0.270313	1.06064	0.0849319	0.608966	-0.715567	0.922564	-0.11628	0.812402	-0.299735
Solyc10g086150.1.1	1.45165	0.537695	1.35591	0.439264	1.08951	0.123679	1.21015	0.275184	1.02714	0.0386386	0.772526	-0.372344	0.921978	-0.117195
Solyc10g086190.1.1	1.37809	0.462668	1.1963	0.258579	1.31588	0.396026	1.11506	0.157124	1.0039	0.00560881	1.01209	0.0173394	0.968552	-0.0460987
Solyc10g086220.1.1	0.960612	-0.0579743	0.949715	-0.074434	0.676097	-0.564698	0.889194	-0.169431	1.24063	0.311072	0.805681	-0.31172	1.09613	0.132423
Solyc10g086410.2.1	1.04209	0.0594836	1.03345	0.0474672	1.18533	0.245292	1.20395	0.267774	0.841555	-0.248871	0.960278	-0.0584757	0.998283	-0.00247893
Solyc10g086580.1.1	1.54167	0.624493	0.933327	-0.0995453	1.2279	0.296198	1.3426	0.425034	0.965294	-0.0509603	0.770453	-0.376221	1.31972	0.400237
Solyc10g086620.1.1	0.781601	-0.355496	0.831002	-0.267076	0.855221	-0.225631	0.757429	-0.400817	1.1322	0.179127	1.08828	0.122047	1.07459	0.103784
Solyc11g005080.1.1	0.859482	-0.21846	0.923889	-0.114208	1.15572	0.208798	1.32554	0.406584	0.783238	-0.352478	1.07108	0.0990639	1.09159	0.126429
Solyc11g005330.1.1	1.19739	0.259894	1.04552	0.0642216	1.13041	0.176844	1.08679	0.120072	1.05867	0.082253	0.995538	-0.00645154	1.12085	0.164588
Solyc11g005360.1.1	1.09865	0.135738	0.973332	-0.0389964	0.975638	-0.0355815	1.19972	0.262699	1.22586	0.293799	1.09076	0.125337	1.52735	0.611033
Solyc11g005680.1.1	0.666854	-0.584558	0.873165	-0.195673	0.925753	-0.1113	0.806947	-0.309454	0.779528	-0.359328	1.07509	0.104463	0.70671	-0.50081
Solyc11g006060.1.1	1.09573	0.131889	1.14827	0.199461	0.957375	-0.0628435	0.977017	-0.0335443	1.01736	0.0248255	0.969459	-0.0447475	0.901282	-0.14995
Solyc11g006070.1.1	0.930496	-0.103928	0.892839	-0.163528	0.96395	-0.0529696	1.03487	0.0494484	1.12973	0.175974	1.09816	0.135089	1.15981	0.213885
Solyc11g006250.1.1	1.10034	0.137944	0.995209	-0.00692789	1.138	0.186503	0.944785	-0.0819417	0.972968	-0.0395356	1.00573	0.00823811	0.954801	-0.0667282
Solyc11g006340.1.1	0.928552	-0.106945	1.04883	0.0687785	0.76831	-0.38024	1.09845	0.135469	1.08088	0.112211	0.897201	-0.156497	1.15268	0.204987
Solyc11g006350.1.1	0.940253	-0.0888797	1.08312	0.115189	1.15993	0.214032	1.08094	0.11229	0.903142	-0.146976	1.09419	0.129862	0.962751	-0.0547658
Solyc11g006360.1.1	0.741467	-0.431545	0.977482	-0.0328579	0.892796	-0.163598	0.898376	-0.154609	0.935072	-0.0968513	1.13426	0.181749	0.875526	-0.191778
Solyc11g006400.1.1	1.20016	0.263224	1.1769	0.234991	1.04499	0.0634846	1.21514	0.281117	1.12762	0.173287	1.00835	0.0119905	1.19278	0.254323
Solyc11g006460.1.1	1.08272	0.114666	1.0621	0.0869156	1.0413	0.0583926	1.02386	0.0340161	1.02395	0.0341454	1.01282	0.0183836	1.02533	0.036083
Solyc11g006690.1.1	1.05803	0.0813781	1.20439	0.268305	0.891895	-0.165054	0.714332	-0.485333	1.18143	0.240532	1.04953	0.0697423	0.712654	-0.488726
Solyc11g006970.1.1	1.20631	0.270602	0.902925	-0.147322	1.22562	0.293516	1.13597	0.183921	0.931595	-0.102225	0.913723	-0.130171	1.15933	0.213289
Solyc11g007020.1.1	0.721834	-0.470261	1.15325	0.205702	0.978518	-0.0313301	1.14734	0.198296	0.80294	-0.316636	1.10112	0.138972	0.723739	-0.466459
Solyc11g007090.1.1	0.895746	-0.158839	1.04964	0.0698923	0.996752	-0.00469327	0.980694	-0.0281246	0.934133	-0.0982999	1.05771	0.0809489	0.837799	-0.255324
Solyc11g007120.1.1	1.48638	0.571804	1.26085	0.334395	1.29472	0.372642	1.25654	0.329456	1.11826	0.161258	0.970259	-0.0435584	1.13858	0.187235
Solyc11g007720.1.1	0.962292	-0.0554528	1.086	0.119021	0.94641	-0.0794633	1.08865	0.122535	0.962707	-0.0548307	0.896815	-0.157118	0.923568	-0.11471
Solyc11g007830.1.1	1.07733	0.107467	1.26204	0.335753	1.05297	0.0744648	1.28155	0.357886	0.837179	-0.256392	0.82225	-0.282352	0.85981	-0.217911
Solyc11g007850.1.1	1.13126	0.177931	1.24299	0.313813	1.03421	0.0485349	1.22051	0.287489	0.97788	-0.03227	0.896369	-0.157835	1.02176	0.0310593
Solyc11g007960.1.1	0.945042	-0.0815503	1.19649	0.258803	1.03467	0.0491708	0.975155	-0.0362965	0.890795	-0.166835	0.979959	-0.0292072	0.790418	-0.339312
Solyc11g007990.1.1	0.898908	-0.153755	0.998795	-0.00173976	0.901742	-0.149213	1.00507	0.00729625	0.962972	-0.054434	0.996736	-0.00471674	0.974612	-0.0371006
Solyc11g008280.1.1	1.12811	0.173912	1.17769	0.235961	1.4941	0.579279	1.23445	0.303865	0.875068	-0.192532	1.16845	0.224597	0.903223	-0.146846
Solyc11g008310.1.1	1.0847	0.117301	1.00591	0.00849804	1.16663	0.222345	0.97281	-0.0397707	0.988562	-0.0165962	1.07956	0.110448	1.0147	0.0210516
Solyc11g008460.1.1	1.07005	0.0976805	1.08228	0.114077	1.11545	0.157623	1.09972	0.137137	0.88201	-0.181133	0.921364	-0.118156	0.901358	-0.149828
Solyc11g008630.1.1	1.30896	0.388422	1.1282	0.174022	1.21908	0.285796	1.22356	0.29108	0.916693	-0.125489	0.855547	-0.225081	0.999871	-0.000185612
Solyc11g008700.1.1	0.919063	-0.121765	1.09933	0.136627	0.87679	-0.189696	0.992097	-0.0114472	1.00721	0.0103591	0.962903	-0.0545382	0.914168	-0.129469
Solyc11g008780.1.1	0.864983	-0.209256	0.799591	-0.322665	0.920744	-0.119129	0.935528	-0.0961474	0.912693	-0.131799	1.01593	0.0228007	1.0417	0.0589448
Solyc11g008810.1.1	0.709805	-0.494505	0.901974	-0.148842	0.807263	-0.308889	0.842677	-0.246948	1.02001	0.0285794	1.08	0.111038	0.944902	-0.0817637
Solyc11g008870.1.1	1.14164	0.191111	1.11214	0.153332	1.00172	0.00247391	1.09202	0.127005	1.02274	0.0324453	0.975111	-0.0363618	0.921441	-0.118037
Solyc11g008990.1.1	0.986038	-0.0202849	0.85437	-0.227068	0.941823	-0.0864719	0.931482	-0.102399	1.06796	0.0948625	1.04901	0.0690344	1.14887	0.200222
Solyc11g009080.1.1	0.949521	-0.0747285	0.97683	-0.03382	0.835855	-0.258675	0.940428	-0.0886113	1.05876	0.0823711	0.93529	-0.096514	1.02878	0.0409303
Solyc11g009090.1.1	1.4532	0.53923	0.954636	-0.066978	1.04405	0.0621889	1.02102	0.0300139	1.19965	0.262616	0.877596	-0.18837	1.25842	0.33161
Solyc11g010190.1.1	1.20598	0.270208	0.998248	-0.00252967	1.11285	0.15426	1.07796	0.108306	1.08434	0.116816	1.02426	0.0345766	1.21167	0.276995
Solyc11g010470.1.1	0.746975	-0.420868	0.852529	-0.23018	0.965925	-0.0500165	0.94347	-0.0839516	0.837879	-0.255187	1.07703	0.107062	0.944302	-0.0826804
Solyc11g010810.1.1	1.30186	0.380579	1.31835	0.398733	1.23075	0.299536	0.867088	-0.20575	0.990772	-0.0133747	0.932986	-0.100073	0.663711	-0.591373
Solyc11g010960.1.1	1.3632	0.446996	1.01137	0.0163069	1.11212	0.153315	0.931306	-0.102673	1.02818	0.0400887	0.813456	-0.297863	0.924523	-0.113219
Solyc11g011020.1.1	0.85226	-0.230635	1.06442	0.090061	1.03481	0.0493661	1.0189	0.0270118	0.90703	-0.140777	1.07799	0.108344	0.878713	-0.186536
Solyc11g011120.1.1	0.568527	-0.814699	0.852794	-0.229731	0.97557	-0.035682	1.0789	0.109562	0.679465	-0.557529	1.16965	0.226075	0.875301	-0.19215
Solyc11g011220.1.1	0.82142	-0.283808	1.42109	0.506995	1.12463	0.169456	0.932912	-0.100187	0.929468	-0.105523	1.22272	0.290097	0.615397	-0.700411
Solyc11g011380.1.1	1.03125	0.0443985	0.916549	-0.125716	0.895505	-0.159226	1.12552	0.170587	1.05395	0.0758014	0.964187	-0.0526158	1.41803	0.503884
Solyc11g011420.1.1	0.831826	-0.265646	0.952769	-0.0698013	0.89792	-0.155342	1.12956	0.175764	0.946949	-0.0786416	1.0058	0.00834071	1.20617	0.270436
Solyc11g011470.1.1	0.880952	-0.182865	0.776977	-0.364057	0.878713	-0.186536	0.835374	-0.259506	0.955475	-0.0657102	0.949318	-0.0750361	1.04632	0.0653248
Solyc11g011760.1.1	0.764538	-0.387341	1.10534	0.144486	0.925193	-0.112173	0.997571	-0.00350893	0.90499	-0.144026	1.10041	0.138037	0.934739	-0.0973643
Solyc11g011810.1.1	0.93502	-0.0969312	0.975928	-0.0351534	0.763997	-0.388361	0.929887	-0.104873	0.960323	-0.0584088	0.950487	-0.0732611	0.949883	-0.074179
Solyc11g011910.1.1	0.883326	-0.178983	0.87625	-0.190586	0.840408	-0.250838	0.951056	-0.0723977	0.766067	-0.384458	0.83678	-0.25708	0.880662	-0.18334
Solyc11g011920.1.1	0.716648	-0.480664	0.888115	-0.171182	0.949152	-0.0752897	1.02848	0.0405081	0.864579	-0.20993	1.16246	0.21718	1.00213	0.00307379
Solyc11g011930.1.1	0.636097	-0.652681	1.07079	0.0986808	0.677725	-0.561227	0.677231	-0.56228	1.06089	0.0852771	1.18055	0.239453	0.681774	-0.552636
Solyc11g011960.1.1	1.04671	0.0658587	0.999074	-0.00133619	0.885369	-0.17565	0.739671	-0.435045	1.15433	0.207061	1.01029	0.0147698	0.910336	-0.13553
Solyc11g012070.1.1	1.26357	0.337504	0.962426	-0.0552523	0.931944	-0.101685	0.91385	-0.12997	1.26894	0.343619	0.959622	-0.0594621	1.30353	0.382425
Solyc11g012080.1.1	0.816952	-0.291677	0.873797	-0.194631	0.929618	-0.10529	0.964739	-0.0517895	0.994088	-0.00855484	1.12676	0.172177	1.11788	0.160771
Solyc11g012110.1.1	0.861204	-0.215572	0.84327	-0.245934	1.03613	0.0512046	1.00109	0.00157134	0.757835	-0.400044	0.912275	-0.132459	0.879247	-0.18566
Solyc11g012140.1.1	0.925624	-0.111502	0.948743	-0.0759103	0.967709	-0.0473551	1.0698	0.0973408	1.10909	0.149371	1.1632	0.218105	1.27342	0.348707
Solyc11g012160.1.1	1.07053	0.0983245	1.05096	0.0717105	0.927681	-0.108299	0.923693	-0.114515	1.15609	0.209253	1.04088	0.0578053	0.995122	-0.00705488
Solyc11g012410.1.1	1.23465	0.304107	0.999537	-0.000667435	1.06591	0.0920803	0.953867	-0.0681395	1.19136	0.252606	0.991593	-0.0121798	1.16785	0.223851
Solyc11g012730.1.1	0.879876	-0.184628	0.83603	-0.258374	1.00598	0.00860266	0.858874	-0.219481	0.919046	-0.121791	1.05387	0.0756981	0.953559	-0.0686056
Solyc11g013110.1.1	1.42579	0.511766	1.37982	0.464479	1.08379	0.11609	1.18505	0.24495	1.03445	0.0488618	0.835322	-0.259596	0.957013	-0.0633895
Solyc11g013170.1.1	0.92174	-0.117568	0.877336	-0.188798	0.879224	-0.185698	0.759725	-0.396451	1.17479	0.2324	1.16945	0.225831	1.08891	0.12288
Solyc11g013260.1.1	1.4009	0.486354	1.09833	0.135308	1.08892	0.122896	1.04512	0.0636662	1.14423	0.194373	0.889588	-0.168792	1.10338	0.141933
Solyc11g013400.1.1	1.32989	0.411304	1.00018	0.000263202	1.105	0.144052	1.03506	0.0497123	1.03693	0.0523236	0.885993	-0.174633	1.10631	0.145754
Solyc11g013440.1.1	1.2997	0.378181	1.08222	0.113987	1.47946	0.565072	1.33054	0.41201	0.9977	-0.00332207	1.28274	0.359231	1.20111	0.264373
Solyc11g017070.1.1	1.24614	0.317472	0.959834	-0.0591438	1.13091	0.177481	1.09644	0.132833	1.08739	0.120868	0.996172	-0.00553259	1.26269	0.336497
Solyc11g017200.1.1	1.01641	0.023489	1.07269	0.10124	1.3284	0.409684	1.12141	0.165315	0.921191	-0.118428	1.20648	0.270802	1.02907	0.0413345
Solyc11g018550.2.1	1.17926	0.237885	1.05569	0.0781912	1.05401	0.0758932	1.38016	0.464831	0.953632	-0.0684952	0.887011	-0.172977	1.26082	0.334365
Solyc11g018560.1.1	1.00462	0.00665701	0.89969	-0.1525	1.01817	0.025974	0.900961	-0.150464	0.953404	-0.0688403	0.832185	-0.265023	0.952433	-0.0703112
Solyc11g020040.1.1	1.08656	0.119769	1.04101	0.0579855	0.729543	-0.454935	0.897909	-0.155358	1.35505	0.438351	0.906811	-0.141126	1.17246	0.229544
Solyc11g020300.1.1	1.44734	0.533403	1.19971	0.262683	1.26078	0.334317	1.08556	0.118437	1.06796	0.094853	0.936117	-0.0952393	1.1408	0.19005
Solyc11g020610.1.1	0.84299	-0.246412	0.929965	-0.104752	1.14365	0.193642	1.34754	0.430332	0.802297	-0.317791	1.09073	0.125296	1.16921	0.225538
Solyc11g020870.1.1	0.889961	-0.168185	0.793466	-0.33376	0.972694	-0.0399427	0.979688	-0.0296062	0.953309	-0.0689842	1.04525	0.0638454	1.19852	0.261255
Solyc11g022590.1.1	0.882562	-0.180231	2.70658	1.43647	1.42542	0.511383	1.73554	0.795384	0.936215	-0.0950878	1.50095	0.585874	0.623466	-0.681618
Solyc11g028100.1.1	0.837408	-0.255997	0.993932	-0.00878027	1.06919	0.0965166	1.05309	0.0746253	0.846038	-0.241205	1.15895	0.212814	0.929431	-0.10558
Solyc11g033280.1.1	0.781515	-0.355655	0.939319	-0.0903127	0.88797	-0.171417	0.841138	-0.249585	0.973261	-0.0391009	1.1165	0.158983	0.859501	-0.218428
Solyc11g039650.1.1	0.819222	-0.287674	1.01334	0.0191161	1.06165	0.0863069	1.04648	0.0655427	0.855275	-0.22554	1.10322	0.141718	0.889633	-0.168718
Solyc11g039830.1.1	0.79937	-0.323064	1.03161	0.044897	1.02197	0.031351	0.935885	-0.0955962	0.874463	-0.193532	1.11687	0.159466	0.852654	-0.229968
Solyc11g039840.1.1	1.07788	0.108197	1.08583	0.118805	1.12255	0.166779	1.11895	0.162145	0.945333	-0.0811055	0.991392	-0.0124723	1.03423	0.0485582
Solyc11g042930.1.1	1.51019	0.594732	1.01861	0.0266002	1.30641	0.385609	1.16908	0.225378	1.15225	0.204456	0.933294	-0.0995968	1.24643	0.317802
Solyc11g043150.1.1	0.871277	-0.198797	0.99136	-0.0125188	0.947429	-0.0779109	1.0402	0.0568552	1.05986	0.0838684	1.00121	0.0017411	0.855358	-0.2254
Solyc11g044530.1.1	1.19904	0.261875	1.06793	0.0948136	1.14775	0.198805	1.41736	0.503206	0.97242	-0.040348	0.933789	-0.098831	1.31415	0.39413
Solyc11g051160.1.1	0.40887	-1.29029	0.400895	-1.3187	0.595032	-0.748962	0.848886	-0.236357	0.658171	-0.603465	1.07931	0.110114	1.59129	0.670197
Solyc11g056680.1.1	0.975574	-0.0356774	1.04913	0.0691884	0.58913	-0.763343	0.727969	-0.458051	1.38563	0.470546	0.852332	-0.230512	0.960998	-0.0573945
Solyc11g062130.1.1	0.646712	-0.628805	0.875008	-0.192633	0.913061	-0.131217	0.983867	-0.0234641	0.753217	-0.408862	1.0666	0.093024	0.899361	-0.153027
Solyc11g062270.1.1	0.874993	-0.192657	0.880256	-0.184004	0.941356	-0.0871878	0.831787	-0.265714	0.871979	-0.197634	0.94018	-0.0889912	0.831582	-0.26607
Solyc11g062410.1.1	0.623256	-0.682104	0.745252	-0.424201	1.04208	0.0594625	0.85481	-0.226324	0.800585	-0.320874	1.34139	0.423726	0.923541	-0.114751
Solyc11g064890.1.1	0.734648	-0.444876	0.800593	-0.320859	0.932747	-0.100443	1.10494	0.143966	0.787108	-0.345367	0.99941	-0.000852104	1.06394	0.0894234
Solyc11g065620.1.1	0.642851	-0.637443	0.851432	-0.232037	0.842737	-0.246846	0.869479	-0.201777	0.77668	-0.364607	1.11624	0.158649	0.863795	-0.211239
Solyc11g065920.1.1	0.8318	-0.265691	1.01223	0.0175408	0.897503	-0.156012	0.926725	-0.109787	0.943226	-0.084324	1.01375	0.0197	0.879547	-0.185167
Solyc11g066060.1.1	0.752473	-0.410289	0.948227	-0.0766963	0.913401	-0.13068	0.850822	-0.233071	0.882303	-0.180653	1.06263	0.0876394	0.806377	-0.310473
Solyc11g066100.1.1	0.97139	-0.0418776	1.12674	0.172156	0.628502	-0.67001	0.68297	-0.550106	1.62854	0.703582	0.979754	-0.0295082	0.907813	-0.139534
Solyc11g066290.1.1	0.971482	-0.0417408	1.05414	0.0760706	0.803179	-0.316206	0.775344	-0.367091	1.29339	0.371162	1.06514	0.091042	0.968944	-0.0455143
Solyc11g066390.1.1	1.38897	0.474017	1.111	0.151853	1.11638	0.158831	1.14395	0.194024	1.07152	0.0996637	0.918587	-0.122511	1.13418	0.181654
Solyc11g066410.1.1	1.38308	0.467886	1.01025	0.0147163	1.06237	0.0872849	0.858633	-0.219886	0.985213	-0.0214918	0.797576	-0.326306	0.900661	-0.150943
Solyc11g066670.1.1	0.90265	-0.147761	0.888654	-0.170306	1.10523	0.144348	1.06982	0.0973653	0.820932	-0.284665	1.04263	0.0602227	1.01117	0.0160299
Solyc11g066720.1.1	1.31715	0.397424	1.16232	0.217008	1.20242	0.265939	1.12806	0.173843	0.945165	-0.0813615	0.837987	-0.255	0.918445	-0.122736
Solyc11g066950.1.1	1.39218	0.477345	1.07736	0.107501	1.48422	0.56971	1.6303	0.70514	1.16113	0.215527	1.1141	0.155882	1.77358	0.826662
Solyc11g067060.1.1	1.38301	0.467811	1.11403	0.155787	1.0296	0.0420804	1.09512	0.131094	1.14153	0.190973	0.900503	-0.151197	1.1226	0.166838
Solyc11g067100.1.1	1.62335	0.698977	1.20921	0.274059	1.0578	0.0810711	1.00995	0.0142905	1.25702	0.330009	0.800114	-0.321723	1.07293	0.101557
Solyc11g067230.1.1	0.974448	-0.037343	1.1329	0.180018	1.11431	0.156154	1.08167	0.113262	0.961531	-0.0565949	1.09786	0.134689	0.958111	-0.0617356
Solyc11g068400.1.1	1.75374	0.810436	1.41327	0.499034	1.31454	0.394563	1.30816	0.387535	0.973155	-0.0392587	0.730979	-0.452098	0.90594	-0.142512
Solyc11g068420.1.1	0.716105	-0.481757	0.812735	-0.299143	0.953764	-0.0682957	1.09931	0.136595	0.757798	-0.400114	0.991996	-0.0115931	0.99982	-0.000259443
Solyc11g068510.1.1	1.81508	0.86003	1.35008	0.433045	0.847764	-0.238265	0.931897	-0.101757	1.44041	0.526477	0.672526	-0.572337	1.03448	0.0489074
Solyc11g068540.1.1	0.998964	-0.00149529	1.02195	0.0313283	0.934359	-0.0979506	0.956108	-0.0647551	1.06003	0.0841005	0.965237	-0.0510451	1.02231	0.0318341
Solyc11g068640.1.1	1.05838	0.081864	0.979115	-0.0304498	0.971079	-0.0423396	1.03746	0.0530569	0.834019	-0.261847	0.766832	-0.383017	0.888784	-0.170095
Solyc11g068830.1.1	0.999327	-0.000971773	1.05592	0.0785007	0.974299	-0.0375637	0.976732	-0.0339656	1.01371	0.0196492	1.02269	0.0323668	0.918668	-0.122385
Solyc11g069000.1.1	0.85305	-0.229298	0.887592	-0.172032	0.918669	-0.122383	0.824786	-0.277908	1.05353	0.0752302	1.07315	0.101856	0.967794	-0.0472283
Solyc11g069040.2.1	1.41703	0.502866	0.911973	-0.132937	1.19617	0.258424	1.10121	0.139096	1.15618	0.209371	0.975639	-0.0355808	1.38325	0.468067
Solyc11g069150.1.1	1.16914	0.225446	1.03016	0.0428691	1.07667	0.106575	0.975997	-0.0350507	1.08296	0.114979	1.00111	0.0015954	1.09986	0.137318
Solyc11g069180.1.1	0.853185	-0.229069	0.902124	-0.148602	0.929336	-0.105727	1.02389	0.0340676	0.911169	-0.13421	0.97533	-0.0360372	1.04009	0.056705
Solyc11g069270.1.1	1.36991	0.454079	1.06375	0.0891629	1.09656	0.132989	1.05893	0.0826095	1.17817	0.23655	0.968419	-0.0462972	1.24775	0.319334
Solyc11g069380.1.1	0.955869	-0.0651148	1.01888	0.0269909	0.950323	-0.0735107	1.16908	0.225369	0.841416	-0.24911	0.943117	-0.0844918	1.04351	0.0614428
Solyc11g069400.1.1	1.00154	0.00222109	0.925291	-0.112021	0.900238	-0.151621	1.57776	0.657881	1.10292	0.141323	0.970623	-0.0430164	1.8378	0.877983
Solyc11g069430.1.1	0.619302	-0.691285	0.61229	-0.707714	0.825808	-0.276122	1.04129	0.058378	0.68244	-0.551225	0.888328	-0.170835	1.24048	0.310893
Solyc11g069440.1.1	1.16633	0.221971	0.904358	-0.145034	0.972146	-0.0407557	0.826245	-0.275358	1.07972	0.110651	0.944377	-0.0825649	1.06326	0.0884936
Solyc11g069700.1.1	0.725168	-0.463614	0.935547	-0.0961178	0.923276	-0.115165	1.07823	0.108671	0.819021	-0.288028	1.1189	0.162079	0.934535	-0.0976789
Solyc11g069790.1.1	1.15596	0.209089	1.07449	0.103647	1.06843	0.0954886	1.02858	0.0406471	0.97525	-0.0361553	0.932866	-0.100258	0.936482	-0.0946762
Solyc11g069800.1.1	0.787026	-0.345517	0.792423	-0.335657	0.899106	-0.153436	1.01726	0.0246912	0.908232	-0.138867	1.06839	0.0954322	1.13813	0.186672
Solyc11g069860.1.1	1.62362	0.699217	1.32494	0.405923	1.23986	0.31018	1.1916	0.252898	1.06843	0.0954904	0.836495	-0.257571	1.01581	0.0226286
Solyc11g069910.1.1	1.34261	0.425043	1.09745	0.13415	1.15263	0.204929	1.16754	0.223474	1.19318	0.254809	1.01916	0.0273762	1.11013	0.150731
Solyc11g070130.1.1	1.64395	0.717162	1.16996	0.226456	1.26032	0.333789	1.21266	0.278174	1.15316	0.205594	0.914019	-0.129703	1.14739	0.19835
Solyc11g071620.1.1	1.24533	0.316528	1.41929	0.505174	1.27531	0.35085	2.22179	1.15172	0.813015	-0.298645	0.834342	-0.26129	1.28001	0.356151
Solyc11g071700.1.1	0.739707	-0.434973	0.875132	-0.192427	0.903551	-0.146322	0.840602	-0.250505	0.858245	-0.220539	1.05168	0.0726994	0.839422	-0.252532
Solyc11g071800.1.1	0.799663	-0.322536	1.22977	0.298384	1.01552	0.0222225	1.02754	0.039195	0.867684	-0.204759	1.10422	0.143034	0.788095	-0.343558
Solyc11g071870.1.1	1.36718	0.451201	1.04863	0.0685064	1.3721	0.456383	1.37957	0.464223	0.884867	-0.176467	0.889921	-0.168251	1.1708	0.227495
Solyc11g072100.1.1	0.965791	-0.0502174	1.07012	0.0977768	0.89552	-0.159202	0.811679	-0.301019	1.0639	0.0893668	1.00223	0.00320779	0.79159	-0.337175
Solyc11g072190.1.1	1.54771	0.630135	1.01907	0.0272553	1.18556	0.245566	1.01112	0.0159532	1.16042	0.214653	0.918142	-0.12321	1.17469	0.232281
Solyc11g072260.1.1	0.657791	-0.604298	0.795161	-0.330682	0.960397	-0.0582974	0.967909	-0.0470564	0.694633	-0.525678	1.00838	0.0120397	0.870208	-0.200568
Solyc11g072270.1.1	2.07182	1.0509	1.0632	0.088407	1.39754	0.48289	1.31396	0.393916	1.29607	0.374144	0.899909	-0.152149	1.44746	0.533519
Solyc11g072380.1.1	1.07195	0.100231	1.05303	0.074545	3.16845	1.66378	2.59544	1.37598	0.709266	-0.495601	2.20359	1.13985	1.70396	0.768895
Solyc11g072410.1.1	0.981596	-0.0267987	1.13928	0.188116	1.02615	0.0372369	1.13929	0.188137	1.01183	0.0169673	1.00037	0.000529721	0.987507	-0.0181368
Solyc11g072450.1.1	1.63441	0.708771	1.12065	0.16433	1.38327	0.468085	1.3294	0.410775	1.10017	0.137723	0.900093	-0.151853	1.32614	0.407228
Solyc11g072460.1.1	0.845206	-0.242625	1.09292	0.128192	1.02781	0.0395719	1.13287	0.179978	0.841937	-0.248216	0.980788	-0.0279871	0.906574	-0.141503
Solyc11g072480.1.1	0.692997	-0.529078	0.88738	-0.172376	0.95207	-0.0708609	0.999818	-0.000262659	0.815195	-0.294783	1.12352	0.168021	0.935245	-0.0965843
Solyc11g072510.1.1	0.959292	-0.0599577	1.04361	0.0615776	0.915191	-0.127855	1.11911	0.162355	0.967041	-0.0483503	0.998191	-0.00261278	0.975338	-0.0360263
Solyc11g072520.1.1	0.902038	-0.14874	0.903965	-0.145662	0.935766	-0.0957806	0.862301	-0.213737	1.03728	0.0528118	1.07834	0.108806	0.995148	-0.00701767
Solyc11g072550.1.1	1.08964	0.123852	1.26295	0.336799	0.902413	-0.148141	1.01766	0.0252521	1.12929	0.175412	0.937216	-0.0935472	0.915169	-0.12789
Solyc11g072640.1.1	0.760902	-0.394217	0.968344	-0.0464092	0.892245	-0.164488	0.951287	-0.0720473	0.932807	-0.100349	1.0738	0.102721	0.973348	-0.0389723
Solyc11g072690.1.1	0.918673	-0.122377	0.85912	-0.219068	0.999974	-3.69446e-05	0.971444	-0.041797	0.897033	-0.156767	0.978475	-0.0313924	1.02013	0.0287494
Solyc11g072710.1.1	0.873783	-0.194652	0.818328	-0.289249	1.09053	0.125026	1.14908	0.200474	0.695435	-0.524013	1.01326	0.0189978	1.01107	0.015889
Solyc11g072860.1.1	0.530713	-0.913996	0.802896	-0.316715	0.919558	-0.120988	0.959436	-0.059742	0.61358	-0.704678	1.05635	0.079092	0.786168	-0.34709
Solyc11g073200.1.1	0.908462	-0.138502	1.01344	0.0192598	1.00955	0.0137122	1.12038	0.163988	1.24355	0.31447	1.33034	0.411792	1.30442	0.383407
Solyc11g073250.1.1	1.09269	0.127882	1.26374	0.337698	0.946991	-0.0785771	1.07819	0.108613	0.995841	-0.00601274	0.859681	-0.218127	0.865369	-0.208613
Solyc11g073280.1.1	1.33314	0.414829	1.06239	0.0873078	0.961496	-0.0566477	0.766397	-0.383837	1.16194	0.216538	0.826815	-0.274363	0.876738	-0.189782
Solyc12g005080.1.1	1.28135	0.357668	0.930794	-0.103466	1.10327	0.14178	1.07656	0.106425	1.04665	0.0657728	0.890614	-0.167127	1.21603	0.282178
Solyc12g005180.1.1	1.24366	0.314593	0.783628	-0.35176	0.903858	-0.145833	1.23629	0.306022	1.18879	0.249491	0.853874	-0.227905	2.01765	1.01268
Solyc12g005200.1.1	1.21628	0.282471	1.06735	0.0940318	1.17607	0.23398	1.24063	0.311077	1.0394	0.0557514	1.00716	0.0102949	1.21507	0.281042
Solyc12g005630.1.1	2.33859	1.22564	1.26936	0.344106	1.19285	0.254416	1.25874	0.331976	1.28959	0.366916	0.711997	-0.490057	1.26799	0.342546
Solyc12g005860.1.1	0.72933	-0.455357	0.870853	-0.199499	0.736213	-0.441804	0.696712	-0.521366	1.12704	0.172533	1.11401	0.155762	0.879187	-0.185757
Solyc12g006380.1.1	1.00137	0.00197249	1.07214	0.100495	1.33621	0.418144	1.18509	0.245001	0.978344	-0.0315856	1.27362	0.348937	1.06503	0.0909006
Solyc12g006450.1.1	0.919098	-0.121709	0.990619	-0.0135984	0.965122	-0.0512171	1.03263	0.0463173	0.971544	-0.0416483	1.08716	0.12056	1.03513	0.0498068
Solyc12g007170.1.1	0.779423	-0.359522	1.02147	0.0306477	0.811873	-0.300675	0.822182	-0.28247	0.990542	-0.0137095	1.03379	0.0479406	0.814923	-0.295265
Solyc12g007200.1.1	0.744317	-0.426012	0.926618	-0.109954	0.921446	-0.118028	0.933391	-0.0994465	0.922543	-0.116312	1.13762	0.186017	0.946503	-0.0793204
Solyc12g007310.1.1	0.966853	-0.048632	1.06027	0.08443	1.12895	0.174976	1.11676	0.159317	0.978729	-0.0310193	1.14522	0.195622	1.03678	0.0521132
Solyc12g008370.1.1	1.43357	0.519613	1.15735	0.21083	1.03522	0.0499332	0.915737	-0.126994	1.20407	0.267921	0.947298	-0.0781101	0.936662	-0.0943999
Solyc12g008570.1.1	0.947194	-0.0782678	0.945635	-0.0806445	0.947075	-0.0784495	0.992562	-0.0107716	0.800224	-0.321524	0.87915	-0.185818	0.862477	-0.213441
Solyc12g008630.1.1	0.943738	-0.0835419	1.19925	0.262135	1.06216	0.087007	1.01273	0.0182486	0.968547	-0.0461062	1.05753	0.0806933	0.832273	-0.264872
Solyc12g008640.1.1	1.27044	0.345327	0.900505	-0.151195	0.995964	-0.00583462	1.01345	0.019275	1.22786	0.296142	0.97298	-0.0395179	1.38562	0.470532
Solyc12g008720.1.1	1.0126	0.0180646	0.802791	-0.316904	0.803985	-0.314759	0.557117	-0.843949	1.05037	0.0709037	0.833135	-0.263377	0.766508	-0.383627
Solyc12g008910.1.1	1.1994	0.262312	0.990119	-0.0143265	1.11395	0.15568	0.96126	-0.0570017	1.10184	0.139921	0.995597	-0.00636571	1.05777	0.0810255
Solyc12g009020.1.1	0.52113	-0.940286	0.74063	-0.433176	0.854506	-0.226838	0.88966	-0.168674	0.701295	-0.511907	1.13412	0.181576	0.820431	-0.285546
Solyc12g009140.1.1	0.993122	-0.00995731	1.02886	0.041041	0.978845	-0.0308472	0.891909	-0.165031	1.09206	0.12705	1.07202	0.100332	0.97667	-0.0340575
Solyc12g009180.1.1	1.86285	0.89751	0.909328	-0.137128	1.3467	0.42943	1.12298	0.167334	1.20107	0.264322	0.870409	-0.200234	1.52433	0.608177
Solyc12g009300.1.1	0.840103	-0.251361	0.896836	-0.157084	1.621	0.696887	1.1494	0.200884	0.611718	-0.709061	1.20113	0.264394	0.840382	-0.250883
Solyc12g009410.1.1	0.987646	-0.0179338	0.906234	-0.142045	1.0639	0.089366	0.991946	-0.0116671	0.957065	-0.0633108	1.06003	0.0841025	1.09576	0.131933
Solyc12g009590.1.1	1.19166	0.252967	1.11904	0.162259	0.967926	-0.0470317	1.04535	0.0639895	1.38276	0.467546	0.871462	-0.19849	1.13445	0.181993
Solyc12g009600.1.1	1.54054	0.623432	1.23644	0.30619	1.37996	0.464622	1.39561	0.480894	1.05144	0.0723672	0.908195	-0.138926	1.18372	0.243331
Solyc12g009610.1.1	0.738465	-0.437398	1.36375	0.447576	1.09175	0.126645	0.955681	-0.0653984	0.87422	-0.193932	1.29657	0.374698	0.62381	-0.680821
Solyc12g009960.1.1	0.913678	-0.130242	1.07289	0.101498	0.955493	-0.0656824	0.941238	-0.0873689	1.00803	0.0115328	1.01499	0.0214589	0.942025	-0.0861622
Solyc12g010040.1.1	0.902268	-0.148372	1.06053	0.0847892	0.864966	-0.209284	0.887928	-0.171486	1.10238	0.140617	1.03209	0.0455672	0.91825	-0.12304
Solyc12g010060.1.1	1.45416	0.540184	1.0763	0.106076	1.27425	0.349651	1.07578	0.105383	1.11509	0.157162	1.05958	0.0834885	1.1185	0.161563
Solyc12g010320.1.1	1.35425	0.437494	0.883545	-0.178624	0.670337	-0.577042	0.797697	-0.326087	2.00288	1.00208	0.926219	-0.110576	1.91645	0.938437
Solyc12g010380.1.1	0.878526	-0.186843	0.961998	-0.0558943	0.941811	-0.0864905	1.01744	0.02495	0.992105	-0.0114347	1.0409	0.057827	0.993039	-0.0100773
Solyc12g010840.1.1	0.770737	-0.37569	0.876963	-0.189412	0.846787	-0.23993	0.900836	-0.150664	0.976631	-0.0341152	1.08429	0.116749	0.978303	-0.0316474
Solyc12g010860.1.1	1.02679	0.0381414	1.08441	0.116914	1.01892	0.0270367	0.968323	-0.0464401	1.02066	0.0294985	1.03097	0.0440023	0.953869	-0.0681369
Solyc12g010920.1.1	0.961395	-0.0567985	0.823051	-0.280946	2.74417	1.45637	2.26383	1.17877	0.753948	-0.407463	2.11875	1.08321	2.14204	1.09899
Solyc12g010930.1.1	0.569608	-0.811958	0.78719	-0.345217	1.09606	0.132331	0.980225	-0.0288148	0.578709	-0.789091	1.12282	0.167123	0.719239	-0.475458
Solyc12g010950.1.1	0.903034	-0.147148	1.00063	0.000904	0.807054	-0.309263	0.738517	-0.437296	1.19576	0.257928	1.07381	0.102733	0.893781	-0.162008
Solyc12g011000.1.1	1.09784	0.13467	1.01113	0.0159642	0.789226	-0.34149	0.711383	-0.491302	1.44134	0.527413	1.03946	0.0558398	1.03256	0.0462317
Solyc12g011160.1.1	0.814006	-0.296888	1.05712	0.080134	0.931406	-0.102518	0.938722	-0.0912298	0.972369	-0.0404245	1.11753	0.16031	0.895729	-0.158867
Solyc12g011270.1.1	1.07377	0.102685	1.06171	0.0863916	0.943092	-0.0845291	1.01596	0.022843	1.08126	0.112716	0.951841	-0.0712073	1.05124	0.0720966
Solyc12g011320.1.1	0.901205	-0.150073	0.913513	-0.130503	0.749485	-0.416028	0.760734	-0.394537	1.2049	0.268919	0.96	-0.0588934	0.991685	-0.012046
Solyc12g011430.1.1	1.02197	0.0313576	1.18194	0.241156	0.986836	-0.0191172	1.02828	0.0402387	1.08424	0.116683	1.04571	0.0644807	0.934072	-0.0983944
Solyc12g011450.1.1	1.52867	0.61228	0.76774	-0.381311	1.51961	0.603703	1.68087	0.749212	0.866199	-0.20723	0.878017	-0.187679	1.93227	0.950293
Solyc12g013690.1.1	0.611753	-0.70898	0.833005	-0.263603	0.539252	-0.890968	0.791797	-0.336797	1.72652	0.787866	1.52511	0.608912	1.65052	0.722917
Solyc12g013810.1.1	1.39673	0.48205	0.971271	-0.0420546	0.992619	-0.0106875	1.22889	0.297353	1.21321	0.278828	0.846263	-0.240821	1.50059	0.585534
Solyc12g014050.1.1	0.940734	-0.0881418	1.05077	0.0714474	0.882994	-0.179525	1.00296	0.00426818	1.05444	0.0764723	1.1033	0.141831	1.05505	0.0773069
Solyc12g014080.1.1	0.907742	-0.139646	0.830622	-0.267735	0.895771	-0.158797	0.799425	-0.322966	0.918546	-0.122576	0.902887	-0.147382	0.900425	-0.151321
Solyc12g014100.1.1	0.819359	-0.287432	1.13077	0.177303	0.835612	-0.259095	1.31091	0.390569	0.987096	-0.0187376	1.00879	0.012633	1.15091	0.202774
Solyc12g014210.1.1	1.19045	0.251513	1.09204	0.127028	1.15714	0.210559	1.14591	0.196488	1.06263	0.0876371	0.984128	-0.0230822	1.14562	0.196132
Solyc12g014250.1.1	0.62927	-0.668248	0.923137	-0.115383	0.892708	-0.16374	0.846887	-0.239759	0.833162	-0.263331	1.17108	0.227836	0.812378	-0.299777
Solyc12g014380.1.1	0.807686	-0.308134	0.929663	-0.10522	0.865286	-0.20875	0.821208	-0.28418	1.03742	0.0530038	1.06407	0.0895962	0.914282	-0.129288
Solyc12g014390.1.1	1.38132	0.466044	1.04045	0.0572039	1.21808	0.284608	0.801688	-0.318888	1.06321	0.0884322	0.940554	-0.0884166	0.834177	-0.261574
Solyc12g015740.1.1	0.977626	-0.0326458	1.0271	0.0385763	1.04006	0.0566675	0.960194	-0.0586017	0.955742	-0.0653062	1.00621	0.00892525	0.910263	-0.135644
Solyc12g015860.1.1	0.742192	-0.430135	0.827846	-0.272566	0.966378	-0.0493401	1.09054	0.125043	0.814336	-0.296304	1.10519	0.144295	1.01921	0.0274514
Solyc12g015880.1.1	0.688661	-0.538134	0.852855	-0.229628	1.04162	0.0588355	0.949011	-0.0755033	0.825393	-0.276848	1.15724	0.210689	0.885481	-0.175466
Solyc12g017570.1.1	0.809857	-0.304261	0.806791	-0.309733	0.859698	-0.218098	0.723865	-0.466207	0.870716	-0.199725	1.02016	0.0287947	0.855438	-0.225265
Solyc12g018990.1.1	1.16167	0.216196	1.00583	0.00839084	1.14683	0.197653	0.980541	-0.0283508	1.03035	0.0431391	1.0374	0.0529734	1.02436	0.0347283
Solyc12g019460.1.1	0.847501	-0.238713	1.02129	0.0303884	0.892153	-0.164637	0.894671	-0.160571	0.973766	-0.0383523	1.05168	0.0726891	0.949261	-0.0751238
Solyc12g019750.1.1	0.744131	-0.426372	0.771564	-0.374142	0.953191	-0.0691622	0.988396	-0.0168392	0.831839	-0.265624	1.06778	0.0946198	1.07172	0.0999243
Solyc12g033040.1.1	0.808409	-0.306842	1.0644	0.0900458	1.14084	0.190097	1.40406	0.489602	0.690434	-0.534425	0.921284	-0.118282	0.938513	-0.091552
Solyc12g033060.1.1	0.818424	-0.289079	0.975691	-0.0355031	1.07373	0.102636	1.20241	0.265931	0.80614	-0.310898	1.0265	0.0377271	0.946065	-0.0799891
Solyc12g035130.1.1	1.14421	0.194357	1.20453	0.268471	0.923837	-0.114289	1.03181	0.0451717	0.990014	-0.0144788	0.964288	-0.0524642	0.90954	-0.136791
Solyc12g036790.1.1	1.08796	0.121619	1.11715	0.159824	1.12672	0.172128	1.10739	0.147159	0.951235	-0.072127	1.00544	0.00783398	0.888315	-0.170856
Solyc12g037980.1.1	0.82029	-0.285794	0.970113	-0.0437748	0.876818	-0.189651	0.945289	-0.081173	1.00678	0.00975188	1.03108	0.0441547	0.985691	-0.0207923
Solyc12g038630.1.1	0.93473	-0.0973785	0.959601	-0.0594936	1.05999	0.0840533	1.16213	0.216777	0.917651	-0.123982	1.05566	0.0781418	1.09411	0.129758
Solyc12g038970.1.1	0.974129	-0.037815	1.16069	0.214987	0.96444	-0.0522369	0.977586	-0.0327044	1.10348	0.142062	0.98405	-0.0231963	0.883847	-0.178132
Solyc12g039120.1.1	0.736966	-0.440329	0.882536	-0.180273	0.713233	-0.487554	0.777793	-0.362541	1.00163	0.00234744	0.994681	-0.00769348	0.873867	-0.194514
Solyc12g042060.1.1	0.956887	-0.0635789	1.00581	0.0083574	0.925162	-0.112222	0.887217	-0.172641	0.97611	-0.0348838	0.926	-0.110917	0.900839	-0.150659
Solyc12g042650.1.1	1.44552	0.531589	0.915029	-0.12811	1.05345	0.075118	1.01962	0.0280377	1.22744	0.295654	0.953728	-0.0683495	1.39289	0.478076
Solyc12g042920.1.1	1.17239	0.229451	1.08853	0.122382	1.20877	0.273542	1.14515	0.195543	0.933536	-0.099223	0.9627	-0.0548417	0.993733	-0.00906965
Solyc12g043020.1.1	0.946671	-0.0790649	0.928844	-0.106491	1.0124	0.0177741	0.977956	-0.0321587	0.944822	-0.0818861	1.07771	0.107965	1.03086	0.0438422
Solyc12g043110.1.1	0.722059	-0.469811	0.707588	-0.499019	0.828038	-0.272231	0.763324	-0.389633	0.892615	-0.163889	1.04242	0.0599319	0.965557	-0.050566
Solyc12g043120.1.1	0.908302	-0.138756	1.16175	0.216305	1.08686	0.120162	1.18037	0.239242	0.967726	-0.0473301	1.17426	0.231756	1.0223	0.0318159
Solyc12g044300.1.1	1.1553	0.208269	1.2537	0.326188	1.12172	0.165715	1.13341	0.180665	0.990828	-0.0132931	0.905567	-0.143107	0.923223	-0.115248
Solyc12g044600.2.1	0.857998	-0.220954	1.06262	0.087624	0.809086	-0.305635	0.796536	-0.328188	1.06391	0.0893783	1.00468	0.00673995	0.825002	-0.277531
Solyc12g044740.1.1	0.936844	-0.094119	0.971057	-0.0423715	0.754269	-0.406849	0.822458	-0.281986	1.1747	0.232289	0.931916	-0.101728	0.957103	-0.0632534
Solyc12g044800.1.1	0.927639	-0.108365	1.03514	0.0498189	1.03116	0.0442675	1.04149	0.0586424	0.927432	-0.108686	1.0331	0.0469798	0.93847	-0.0916175
Solyc12g055800.1.1	0.849344	-0.235578	0.922039	-0.1171	0.825091	-0.277374	0.85325	-0.228959	1.03589	0.0508723	1.00177	0.00255826	0.989641	-0.0150235
Solyc12g055830.1.1	1.2554	0.328143	0.81642	-0.292617	1.10968	0.150139	0.912401	-0.13226	1.12655	0.17191	1.01291	0.0185011	1.27664	0.35235
Solyc12g055840.1.1	1.04149	0.0586455	1.00998	0.014321	1.19259	0.254093	1.09475	0.130606	0.868978	-0.202609	0.987831	-0.0176639	0.950782	-0.0728131
Solyc12g056110.1.1	0.918124	-0.12324	0.888574	-0.170436	0.824862	-0.277775	0.909446	-0.13694	1.00423	0.00608497	0.905092	-0.143863	0.880186	-0.184119
Solyc12g056120.1.1	0.909703	-0.136533	0.996499	-0.0050597	1.0748	0.104064	0.941122	-0.0875469	0.988821	-0.0162181	1.15181	0.203907	0.939569	-0.0899296
Solyc12g056220.1.1	0.834907	-0.260312	0.723628	-0.46668	1.13095	0.177534	1.24081	0.311283	0.780495	-0.357539	1.13711	0.185369	1.22197	0.289209
Solyc12g056230.1.1	1.51815	0.602312	0.83318	-0.2633	1.08132	0.112797	0.952561	-0.0701159	1.3711	0.455337	0.960857	-0.057607	1.60524	0.682785
Solyc12g056250.1.1	1.22589	0.293826	0.842543	-0.247178	0.873593	-0.194967	1.0013	0.00187225	1.38222	0.46699	1.0121	0.0173561	1.56439	0.645602
Solyc12g056530.1.1	1.00898	0.0128971	1.06098	0.085399	0.96309	-0.0542572	0.981902	-0.0263491	1.03587	0.0508488	0.949761	-0.0743642	0.934742	-0.0973593
Solyc12g056830.1.1	1.65713	0.728687	0.914031	-0.129685	1.27445	0.349875	1.27674	0.352465	0.993768	-0.00901892	0.832322	-0.264786	1.49052	0.575818
Solyc12g057110.2.1	0.98431	-0.0228152	0.998805	-0.00172494	1.12328	0.167723	1.00716	0.0102975	0.880743	-0.183207	0.997833	-0.0031304	0.908255	-0.13883
Solyc12g062290.1.1	0.628906	-0.669083	0.822149	-0.282528	1.01573	0.0225185	1.1197	0.16311	0.626915	-0.673659	1.01465	0.0209772	0.858699	-0.219776
Solyc12g062860.1.1	1.10479	0.143778	0.876071	-0.190881	0.965752	-0.0502749	1.04611	0.0650388	1.08926	0.123353	0.941497	-0.086972	1.27199	0.347088
Solyc12g088670.1.1	0.613523	-0.70481	0.695015	-0.524883	0.7374	-0.439481	0.856995	-0.222642	0.873156	-0.195689	1.02687	0.0382597	1.03871	0.0547939
Solyc12g088720.1.1	1.16057	0.214829	1.54618	0.628704	1.47343	0.55918	1.54105	0.623913	0.984486	-0.0225578	1.18844	0.24907	0.999125	-0.00126312
Solyc12g094380.1.1	0.82915	-0.270294	0.915403	-0.127522	0.654632	-0.611244	0.663742	-0.591306	1.32997	0.411392	1.11965	0.16305	0.981506	-0.026931
Solyc12g094430.1.1	1.41495	0.500751	1.03132	0.0444983	1.0981	0.135009	1.11218	0.153394	1.16782	0.223819	0.91827	-0.123009	1.26638	0.340707
Solyc12g094620.1.1	0.691494	-0.532212	0.767436	-0.381882	0.623931	-0.680542	0.737091	-0.440085	1.21077	0.275928	1.0599	0.0839271	1.17239	0.229453
Solyc12g095760.1.1	0.591144	-0.758418	0.803205	-0.316159	0.674372	-0.568384	0.541034	-0.88621	1.00956	0.0137293	1.20901	0.273825	0.765032	-0.386408
Solyc12g095770.1.1	1.27459	0.35003	1.15498	0.20787	0.99255	-0.0107883	0.948917	-0.0756459	1.17102	0.227771	0.90329	-0.146739	0.985277	-0.0213982
Solyc12g095880.1.1	0.674601	-0.567894	0.953912	-0.0680713	0.854095	-0.227532	0.919679	-0.120798	0.911484	-0.133711	1.1187	0.161823	0.912049	-0.132816
Solyc12g095960.1.1	1.42752	0.51351	1.05956	0.0834586	1.24388	0.314852	1.16855	0.224722	1.08361	0.115844	0.929801	-0.105006	1.1976	0.260148
Solyc12g095990.1.1	0.724407	-0.465128	0.847334	-0.238997	0.872133	-0.19738	0.765535	-0.385459	0.902084	-0.148666	1.06852	0.0956186	0.841745	-0.248545
Solyc12g096120.1.1	1.72699	0.788261	1.18549	0.245488	1.29625	0.374345	1.18127	0.240344	1.21386	0.279596	0.883523	-0.17866	1.16061	0.214879
Solyc12g096190.1.1	1.09746	0.134166	1.08421	0.116649	0.893533	-0.162407	1.01909	0.0272748	1.05359	0.075312	0.922833	-0.115858	1.07619	0.105938
Solyc12g096220.1.1	0.627216	-0.672965	0.90852	-0.13841	0.862978	-0.212604	0.884724	-0.176701	0.782906	-0.353088	1.07026	0.0979625	0.796726	-0.327844
Solyc12g096300.1.1	1.13815	0.186695	0.864275	-0.210437	1.03886	0.0550062	0.968906	-0.0455715	0.888713	-0.170211	0.843499	-0.245542	0.958673	-0.0608897
Solyc12g096550.1.1	0.812441	-0.299665	0.908248	-0.138842	0.8482	-0.237523	0.905335	-0.143477	0.905931	-0.142527	1.00866	0.0124329	0.91476	-0.128534
Solyc12g096760.1.1	0.829767	-0.269222	0.855884	-0.224514	0.698439	-0.517795	0.728844	-0.456319	1.15124	0.203187	1.02179	0.0310971	1.03151	0.0447527
Solyc12g098150.1.1	0.966929	-0.0485176	0.93948	-0.0900649	0.930486	-0.103943	0.87244	-0.196872	0.986291	-0.019915	0.938259	-0.0919426	0.915658	-0.12712
Solyc12g098330.1.1	0.617743	-0.694921	0.762419	-0.391344	0.915481	-0.127398	0.91084	-0.134731	0.69296	-0.529156	1.02293	0.0327124	0.843197	-0.246058
Solyc12g098420.1.1	1.11747	0.16023	0.885953	-0.174698	0.91246	-0.132166	0.897674	-0.155736	1.09684	0.133357	0.898473	-0.154453	1.13163	0.178404
Solyc12g098600.1.1	0.893051	-0.163186	1.04671	0.0658566	1.13505	0.182762	1.04865	0.0685301	0.848458	-0.237085	1.02501	0.0356315	1.01228	0.0176055
Solyc12g098680.1.1	0.83861	-0.253928	1.04845	0.0682629	1.02106	0.0300721	1.03343	0.0474377	0.955612	-0.0655036	1.20092	0.264144	0.932604	-0.100664
Solyc12g098740.1.1	1.13651	0.184615	0.962781	-0.054721	1.08522	0.117992	1.15517	0.208104	1.04387	0.0619378	1.00322	0.00463845	1.25964	0.333008
Solyc12g098830.1.1	0.88136	-0.182197	1.05466	0.0767755	0.877891	-0.187886	0.891993	-0.164896	1.09963	0.137017	0.996763	-0.00467715	0.983296	-0.0243023
Solyc12g098900.1.1	1.01992	0.028453	1.04118	0.0582236	1.37369	0.458055	2.18798	1.1296	0.910602	-0.135107	1.15596	0.209086	2.01427	1.01026
Solyc12g098950.1.1	1.14808	0.199223	0.947854	-0.0772629	1.07169	0.0998878	1.16385	0.218911	1.04823	0.0679496	0.97172	-0.0413878	1.34107	0.42338
Solyc12g098980.1.1	0.624895	-0.678315	0.814414	-0.296166	0.801937	-0.318439	0.785123	-0.349008	0.836517	-0.257533	0.994938	-0.00732135	0.972602	-0.040079
Solyc12g099000.1.1	1.30718	0.386463	1.03335	0.0473269	1.13728	0.185592	0.975746	-0.0354223	1.03746	0.0530531	0.891844	-0.165136	0.992256	-0.0112154
Solyc12g099030.1.1	1.14891	0.200262	1.08135	0.112828	1.10105	0.138875	1.17133	0.228152	0.992768	-0.010472	0.94769	-0.077513	1.09531	0.131338
Solyc12g099100.1.1	0.971202	-0.0421573	0.85171	-0.231566	0.935433	-0.0962942	1.01508	0.0215939	0.944191	-0.0828488	0.88085	-0.183032	1.04535	0.0639904
Solyc12g099200.1.1	1.1017	0.139725	1.01075	0.0154284	0.711148	-0.491779	0.866955	-0.205971	1.51035	0.594885	0.916134	-0.126369	1.28553	0.362361
Solyc12g099240.1.1	1.44752	0.533579	1.07689	0.106865	1.04264	0.06024	0.865274	-0.208771	1.16766	0.223616	0.873627	-0.19491	0.998758	-0.00179289
Solyc12g099260.1.1	0.847507	-0.238702	0.888517	-0.170529	0.959068	-0.0602955	0.841735	-0.248562	0.932224	-0.101252	1.07155	0.099697	0.85001	-0.234448
Solyc12g099360.1.1	0.761514	-0.393058	0.961234	-0.0570402	0.834698	-0.260673	0.806779	-0.309754	1.06771	0.0945131	1.17404	0.231485	0.912493	-0.132115
Solyc12g099430.1.1	1.19791	0.260525	0.97591	-0.0351797	0.816416	-0.292624	0.84176	-0.248519	1.3358	0.417702	0.781216	-0.356207	1.49528	0.580412
Solyc12g099440.1.1	0.662627	-0.593731	1.00127	0.00183208	0.755596	-0.404313	0.839111	-0.253067	1.00032	0.000461632	1.11529	0.157413	0.808591	-0.306519
Solyc12g099470.1.1	0.669949	-0.577877	0.925382	-0.111879	0.892013	-0.164863	0.913869	-0.129941	0.841369	-0.249189	1.11761	0.160423	0.866006	-0.207551
Solyc12g099770.1.1	1.03598	0.0509934	1.15527	0.20823	1.06811	0.0950555	1.11605	0.158401	1.11993	0.163407	1.15709	0.210503	1.08811	0.121822
Solyc12g099930.1.1	0.963341	-0.0538823	0.999603	-0.000573416	0.967776	-0.0472544	1.13055	0.177024	0.963281	-0.0539708	0.934906	-0.0971073	1.11568	0.15792
Solyc12g099990.1.1	1.42655	0.512528	1.08829	0.122066	1.00506	0.00728106	1.01438	0.020593	1.27089	0.345844	0.790401	-0.339343	1.09711	0.133706
Solyc12g100120.1.1	0.942566	-0.0853347	0.8871	-0.172831	0.878294	-0.187224	0.834576	-0.260884	1.10535	0.144508	1.12245	0.166649	1.03647	0.0516789
Solyc12g100160.1.1	1.00752	0.0108123	1.04557	0.0642862	1.01179	0.0169123	0.901894	-0.14897	1.00424	0.00611051	1.01062	0.0152446	0.871214	-0.198901

## Sheet: B and R stage
Supplementary Table S2. Expression pattern of proteins from B and R stage.
Sequence Id	B #6/ZS4 AVE FC	Log2FC	B #23/ZS4 AVE FC	Log2FC	R #6/ZS4 AVE FC	Log2FC	R #23/ZS4 AVE FC	Log2FC	ZS4 R/B AVE FC	Log2FC	#6 R/B AVE FC	Log2FC	#23 R/B AVE FC	Log2FC
Solyc00g006800.2.1	1.00642	0.0092355	1.05615	0.078818	0.993211	-0.00982757	1.03077	0.0437211	0.929377	-0.105665	0.92488	-0.112661	0.905173	-0.143734
Solyc00g007270.2.1	1.07	0.0976108	0.962291	-0.0554547	1.16328	0.218198	0.854323	-0.227146	1.00149	0.00214831	1.10571	0.144975	0.895991	-0.158444
Solyc00g009020.2.1	1.10108	0.138916	1.08091	0.112245	1.05125	0.0721046	1.142	0.191563	0.811902	-0.300622	0.822572	-0.281786	0.896978	-0.156856
Solyc00g009060.2.1	1.10813	0.148127	0.986694	-0.0193248	1.02026	0.0289315	0.825426	-0.27679	1.12343	0.16791	1.01098	0.0157481	0.941316	-0.0872492
Solyc00g009140.2.1	0.97608	-0.0349283	1.18644	0.246639	1.00212	0.00305111	1.02706	0.0385273	1.14989	0.201497	1.21309	0.278681	1.02024	0.0289063
Solyc00g011890.2.1	2.45	1.29278	0.996239	-0.00543561	0.791506	-0.337327	0.996264	-0.0054007	1.13664	0.18478	0.375838	-1.41182	1.13459	0.182177
Solyc00g042130.1.1	0.956309	-0.0644508	0.909465	-0.136909	0.904544	-0.144737	0.98129	-0.0272484	0.963364	-0.0538465	0.895538	-0.159173	1.06132	0.0858599
Solyc00g060810.2.1	1.07	0.0976108	0.949943	-0.0740865	2.40949	1.26873	0.634227	-0.656928	2.58259	1.36882	6.63645	2.73041	1.73494	0.794884
Solyc00g140060.2.1	0.977686	-0.0325569	1.04478	0.063199	0.99325	-0.00977175	0.969045	-0.0453639	0.983337	-0.024242	0.997085	-0.00421135	0.928558	-0.106935
Solyc00g174340.1.1	1.35305	0.436214	1.3655	0.449432	0.904212	-0.145267	1.34756	0.430348	0.81149	-0.301354	0.552245	-0.856619	0.767059	-0.382591
Solyc01g005250.2.1	1.00972	0.0139583	0.962431	-0.0552455	1.03725	0.0527631	1.02461	0.035079	1.02153	0.0307252	1.09266	0.12784	1.11449	0.156385
Solyc01g005560.2.1	0.757532	-0.400621	0.83117	-0.266785	0.828076	-0.272164	0.958694	-0.0608578	0.873053	-0.195859	0.995292	-0.0068085	0.986941	-0.0189644
Solyc01g005620.2.1	0.979693	-0.0295989	1.13502	0.182714	0.776095	-0.365694	1.03927	0.055564	1.27284	0.348049	1.01495	0.0214128	1.16962	0.226034
Solyc01g005820.2.1	1.25011	0.322058	1.00903	0.0129632	1.08239	0.114222	0.941877	-0.0863901	0.944374	-0.0825693	0.852915	-0.229526	0.897531	-0.155966
Solyc01g006170.2.1	1.23	0.298658	1.50936	0.593933	1.21284	0.278386	1.30224	0.380997	0.911839	-0.133149	0.905458	-0.14328	0.788505	-0.342808
Solyc01g006280.2.1	0.93	-0.104697	0.771343	-0.374556	0.805542	-0.311969	0.768455	-0.379968	0.947158	-0.0783226	0.842684	-0.246937	1.01077	0.0154532
Solyc01g006510.2.1	1.0255	0.0363273	0.87471	-0.193123	1.02284	0.0325737	0.942332	-0.0856931	0.788479	-0.342856	0.781012	-0.356583	0.899639	-0.152582
Solyc01g006540.2.1	0.856106	-0.224138	0.966	-0.0499043	0.901481	-0.149631	0.661025	-0.597223	2.32884	1.21961	2.41255	1.27056	1.67305	0.742478
Solyc01g006900.2.1	1.08621	0.119299	0.818708	-0.28858	1.3101	0.389674	0.891063	-0.1664	0.962485	-0.0551635	1.175	0.23266	1.05145	0.0723815
Solyc01g006980.2.1	1.02588	0.0368565	1.05157	0.0725456	1.01114	0.0159795	1.15849	0.212241	0.773241	-0.37101	0.81796	-0.289898	0.872619	-0.196576
Solyc01g007150.2.1	0.931659	-0.102126	0.971266	-0.0420611	0.918496	-0.122655	1.03849	0.0544808	0.934893	-0.097127	0.903986	-0.145628	1.04862	0.0684929
Solyc01g007320.2.1	1.13	0.176323	1.12355	0.16806	0.989739	-0.0148798	1.3355	0.417379	0.856793	-0.222981	0.679138	-0.558222	1.02629	0.0374371
Solyc01g007330.2.1	1.04566	0.0644156	1.1767	0.234751	1.00219	0.00315474	1.23247	0.301547	0.841141	-0.24958	0.847569	-0.238598	0.903578	-0.146279
Solyc01g007340.2.1	0.922909	-0.11574	0.891325	-0.165977	0.77755	-0.362992	0.883121	-0.179317	1.04653	0.06561	0.930393	-0.104087	1.09236	0.127446
Solyc01g007380.1.1	1.23036	0.299079	1.07345	0.102259	1.07762	0.107848	1.236	0.305681	0.751201	-0.41273	0.664873	-0.588849	0.863019	-0.212536
Solyc01g007490.2.1	1.05	0.0703893	1.18416	0.243862	0.931092	-0.103004	1.034	0.0482374	1.10889	0.149112	1.03073	0.043668	1.09511	0.131082
Solyc01g007500.2.1	1.22532	0.293163	1.22638	0.294406	1.15955	0.213566	1.30792	0.38728	0.666461	-0.585409	0.650613	-0.620128	0.671572	-0.574385
Solyc01g007530.2.1	1.93	0.948601	1.18441	0.24417	1.4472	0.533269	1.38283	0.467623	0.437439	-1.19285	0.322828	-1.63116	0.485253	-1.04319
Solyc01g007740.2.1	1.17594	0.233819	1.1132	0.154712	1.19667	0.259024	0.96386	-0.053105	1.12514	0.170103	1.19568	0.257835	1.08403	0.116402
Solyc01g007860.2.1	1.12892	0.174943	0.957613	-0.0624857	1.22785	0.296129	1.11275	0.154134	0.965091	-0.0512632	0.956783	-0.0637356	1.16255	0.217287
Solyc01g007910.2.1	0.954056	-0.0678546	1.00706	0.0101564	0.918087	-0.123297	1.00472	0.00679827	1.05345	0.0751274	1.05188	0.0729728	1.04848	0.0683029
Solyc01g007920.2.1	0.97	-0.0439433	2.29122	1.19612	0.998175	-0.00263525	1.30085	0.37946	1.05945	0.0833142	1.11694	0.159547	0.606155	-0.722242
Solyc01g008000.2.1	0.922869	-0.115802	0.959687	-0.0593648	0.840125	-0.251324	0.953876	-0.0681259	0.987552	-0.0180712	0.935747	-0.0958102	0.997209	-0.00403218
Solyc01g008110.2.1	0.78	-0.358454	0.794518	-0.331849	0.797825	-0.325855	0.822796	-0.281393	1.17437	0.231882	1.22823	0.296584	1.22556	0.293437
Solyc01g008160.2.1	1.06	0.0840643	1.19379	0.255554	1.04363	0.0616054	1.08447	0.116991	1.0517	0.0727216	1.05955	0.0834535	0.962767	-0.054742
Solyc01g008250.2.1	1.3	0.378512	1.24717	0.318656	1.45984	0.545812	1.23859	0.308698	0.907987	-0.139257	1.04062	0.0574465	0.908705	-0.138115
Solyc01g008310.2.1	0.83	-0.268817	0.84352	-0.245506	1.00575	0.00827644	0.923512	-0.114797	0.970176	-0.043682	1.20466	0.268626	1.07038	0.0981259
Solyc01g008330.2.1	0.995959	-0.00584205	0.964624	-0.0519607	0.942472	-0.085479	0.975159	-0.0362908	1.01021	0.0146547	0.988328	-0.0169386	1.08389	0.116218
Solyc01g008370.2.1	1.04732	0.0666972	1.12947	0.17564	0.974954	-0.0365943	1.04972	0.0700032	1.05301	0.0745127	1.02712	0.0386058	0.982407	-0.0256074
Solyc01g008550.2.1	0.75	-0.415037	0.828021	-0.27226	0.789112	-0.341697	0.942318	-0.0857142	0.830801	-0.267426	0.998088	-0.0027612	0.934479	-0.0977653
Solyc01g008710.2.1	0.747954	-0.418978	0.950341	-0.0734832	1.04184	0.0591271	9.03856	3.17609	0.668159	-0.581737	0.903232	-0.146832	4.61767	2.20717
Solyc01g008850.2.1	0.774669	-0.368349	0.741901	-0.430702	0.822523	-0.281871	0.787047	-0.345479	1.05101	0.0717767	1.13914	0.187947	1.13141	0.17812
Solyc01g008960.2.1	1.18	0.238787	1.13336	0.180605	0.999726	-0.000396033	1.22328	0.290755	0.861384	-0.215271	0.787339	-0.344944	0.810647	-0.302855
Solyc01g009020.2.1	1.29147	0.36901	1.11746	0.160223	1.56954	0.650339	1.25092	0.322989	0.893073	-0.16315	1.09943	0.136754	1.02178	0.0310871
Solyc01g009050.2.1	0.95	-0.0740006	0.871419	-0.198562	0.901894	-0.148971	0.917807	-0.123737	0.982476	-0.0255065	0.954153	-0.0677074	1.04277	0.0604176
Solyc01g009280.2.1	0.955109	-0.0662621	1.05086	0.0715771	0.993571	-0.00930502	1.01963	0.0280493	1.06362	0.0889838	1.12046	0.164091	1.08757	0.121102
Solyc01g009420.2.1	0.968769	-0.0457757	1.00905	0.0129984	0.969669	-0.0444364	0.9254	-0.11185	1.18012	0.238929	1.20201	0.265443	1.07268	0.101221
Solyc01g009990.2.1	1.21666	0.282929	0.983064	-0.0246433	1.28656	0.363524	1.17183	0.228758	0.933451	-0.0993543	1.01906	0.0272332	1.09349	0.128945
Solyc01g010200.2.1	1.87204	0.90461	1.37977	0.46443	1.35876	0.442287	1.18222	0.241496	0.905166	-0.143746	0.640824	-0.642	0.781345	-0.355969
Solyc01g010750.2.1	1.28472	0.361457	0.861759	-0.214644	1.33025	0.411695	0.982901	-0.0248817	0.965555	-0.05057	1.02222	0.0317062	1.13493	0.182601
Solyc01g010760.2.1	0.914947	-0.12824	0.805221	-0.312543	0.861603	-0.214906	0.686865	-0.541902	1.34539	0.428024	1.26643	0.340763	1.18174	0.240914
Solyc01g010870.2.1	0.85	-0.234465	0.964838	-0.0516418	0.899274	-0.153168	1.12548	0.170542	0.954698	-0.0668836	1.05418	0.0761244	1.13069	0.177198
Solyc01g010940.2.1	0.935014	-0.09694	1.24092	0.311414	0.893493	-0.162472	1.02829	0.0402431	1.08534	0.118154	0.935852	-0.0956477	0.876228	-0.190622
Solyc01g021670.2.1	0.918159	-0.123184	0.771374	-0.374498	1.17666	0.234694	0.847298	-0.239058	1.02192	0.0312779	1.39174	0.476888	1.14323	0.193112
Solyc01g022750.2.1	1.22	0.286881	0.927835	-0.108059	0.9873	-0.0184397	0.886329	-0.174086	1.0262	0.0373067	0.816122	-0.293144	0.987861	-0.0176206
Solyc01g028810.2.1	1.06307	0.0882346	1.0934	0.128824	0.773072	-0.371326	0.888452	-0.170634	1.38313	0.467939	0.997045	-0.00426887	1.19597	0.258176
Solyc01g028860.2.1	1.14	0.189034	0.938718	-0.0912368	1.14573	0.196264	1.03566	0.0505447	0.779633	-0.359134	0.719942	-0.474047	0.815693	-0.293902
Solyc01g044360.2.1	0.916986	-0.125029	0.921932	-0.117268	0.87557	-0.191705	0.92481	-0.112772	1.02517	0.035859	1.03015	0.0428538	1.071	0.0989569
Solyc01g049680.2.1	0.89	-0.168123	1.13836	0.18696	0.786533	-0.346421	0.961599	-0.0564933	1.07478	0.104035	1.11716	0.159841	1.0342	0.0485168
Solyc01g056360.2.1	1.71	0.773996	0.381923	-1.38864	1.74814	0.805817	0.865778	-0.207931	0.613572	-0.704697	0.635166	-0.654795	1.27783	0.353694
Solyc01g057830.2.1	1.13834	0.186927	1.03741	0.0529831	1.04177	0.0590337	1.07062	0.0984422	0.826934	-0.274156	0.821867	-0.283024	0.872719	-0.19641
Solyc01g058390.2.1	0.95	-0.0740006	0.883637	-0.178474	1.09358	0.129056	1.02096	0.0299228	0.666752	-0.584778	0.920488	-0.119529	0.869061	-0.202471
Solyc01g058730.2.1	0.863473	-0.211777	1.05874	0.0823467	1.02815	0.0400463	1.1627	0.217482	0.869398	-0.201911	1.05422	0.0761726	0.974175	-0.0377469
Solyc01g059880.2.1	0.889649	-0.168692	0.921465	-0.117999	0.913251	-0.130917	0.942535	-0.0853825	0.81198	-0.300484	0.89701	-0.156803	0.883883	-0.178073
Solyc01g059930.2.1	0.93	-0.104697	1.14972	0.201282	0.921621	-0.117754	1.05704	0.0800244	0.723655	-0.466627	0.777669	-0.362771	0.641928	-0.639516
Solyc01g060020.2.1	0.649254	-0.623144	0.579443	-0.787261	1.42092	0.50683	0.849185	-0.235849	0.839519	-0.252365	1.90864	0.932545	1.25601	0.328848
Solyc01g060470.2.1	0.982144	-0.025994	0.945851	-0.0803144	1.02627	0.0374117	0.984992	-0.0218164	0.97827	-0.0316955	1.02654	0.0377895	1.02238	0.0319272
Solyc01g066480.2.1	1.22798	0.296292	1.09703	0.133604	1.12552	0.170586	1.13958	0.188503	1.13553	0.183361	1.0513	0.0721734	1.08169	0.113291
Solyc01g066520.2.1	0.991573	-0.0122097	0.846808	-0.239893	1.20343	0.267148	0.984181	-0.0230045	1.15416	0.206838	1.43465	0.520699	1.30022	0.378759
Solyc01g066590.2.1	1.02045	0.0292025	0.990342	-0.014001	1.03285	0.0466349	1.01948	0.0278278	0.840059	-0.251438	0.910186	-0.135767	0.880048	-0.184345
Solyc01g067080.2.1	1.17	0.226509	1.10299	0.141424	1.30704	0.386302	1.1125	0.153802	1.00331	0.00477404	1.1498	0.20138	1.03096	0.0439864
Solyc01g067100.2.1	0.91	-0.136062	1.2795	0.355577	0.97907	-0.0305157	1.05484	0.07702	1.02121	0.0302821	1.13026	0.176653	0.84907	-0.236045
Solyc01g067660.2.1	0.88587	-0.174833	0.854309	-0.22717	0.787496	-0.344656	0.932355	-0.101049	1.19191	0.253274	1.05848	0.0819899	1.29552	0.373533
Solyc01g067740.2.1	1.21564	0.281713	0.946195	-0.0797909	1.2213	0.288418	1.00841	0.0120848	1.07739	0.107537	1.09785	0.134679	1.16724	0.223098
Solyc01g067750.2.1	0.9	-0.152003	1.08465	0.117223	1.02496	0.0355666	1.05722	0.0802783	1.05538	0.0777569	1.23166	0.3006	1.08808	0.121782
Solyc01g067890.2.1	1.04049	0.0572696	0.944631	-0.0821767	0.835937	-0.258534	0.88321	-0.179171	1.37403	0.458416	1.08064	0.111889	1.30743	0.386737
Solyc01g068030.2.1	1.09	0.124328	1.05741	0.0805402	1.05921	0.0829852	0.955883	-0.0650935	1.18721	0.24757	1.17751	0.235741	1.07791	0.108232
Solyc01g068130.2.1	0.861711	-0.214725	0.8294	-0.26986	0.796819	-0.327675	0.821534	-0.283607	1.15328	0.205746	1.09402	0.129636	1.21241	0.277877
Solyc01g068400.2.1	1.38	0.464668	1.04554	0.06425	1.07603	0.105719	1.0243	0.0346339	1.04034	0.0570514	0.848023	-0.237825	1.01858	0.0265608
Solyc01g068530.2.1	0.905944	-0.142505	0.829159	-0.27028	0.698501	-0.517666	0.939555	-0.0899508	1.10435	0.143203	0.886284	-0.174158	1.26079	0.33433
Solyc01g073640.2.1	0.885565	-0.17533	0.862823	-0.212864	0.827258	-0.273592	0.932898	-0.100208	0.87746	-0.188595	0.846385	-0.240614	0.976132	-0.0348516
Solyc01g073650.2.1	0.983338	-0.0242407	0.911217	-0.134133	0.987413	-0.0182744	0.916601	-0.125635	0.971789	-0.0412847	1.10388	0.142577	0.975976	-0.0350826
Solyc01g073690.2.1	0.878908	-0.186216	0.977982	-0.0321209	0.851317	-0.232231	1.05807	0.0814386	0.904737	-0.14443	0.836584	-0.257418	1.00656	0.00943513
Solyc01g073740.2.1	1.08862	0.122505	1.02779	0.0395437	0.98584	-0.020574	1.02295	0.0327286	0.94577	-0.0804386	0.8837	-0.178371	0.907399	-0.140191
Solyc01g074030.2.1	0.68	-0.556393	0.669015	-0.57989	0.705553	-0.503173	0.784469	-0.350212	0.898434	-0.154515	1.01673	0.0239371	1.22818	0.296524
Solyc01g079090.2.1	1.06	0.0840643	1.12697	0.172449	1.00591	0.00850561	1.0181	0.0258723	1.07046	0.0982245	1.07182	0.10006	0.974509	-0.0372526
Solyc01g079450.2.1	1.00221	0.00318099	1.02637	0.0375531	0.905626	-0.143013	0.874737	-0.193079	1.21455	0.280417	1.13161	0.178372	1.05921	0.0829844
Solyc01g079590.2.1	0.97	-0.0439433	0.909074	-0.13753	0.850546	-0.233538	0.906632	-0.14141	1.0995	0.136846	0.973969	-0.0380519	1.07687	0.106846
Solyc01g079610.2.1	1.43971	0.525775	1.32688	0.408035	1.04648	0.0655453	1.13787	0.186334	0.95238	-0.0703904	0.709931	-0.49425	0.8866	-0.173644
Solyc01g079820.2.1	1.23667	0.306456	1.0023	0.00331577	1.17881	0.237332	1.05293	0.0744119	1.05681	0.0797184	1.01067	0.0153136	1.07474	0.103981
Solyc01g079840.2.1	0.72	-0.473931	0.890092	-0.167974	0.784947	-0.349333	0.569215	-0.812955	1.15816	0.211832	1.30214	0.380884	0.904184	-0.145312
Solyc01g079860.2.1	1.04	0.0565835	0.839241	-0.252843	0.69463	-0.525683	0.571856	-0.806276	1.58501	0.664496	1.04604	0.0649445	1.20015	0.26322
Solyc01g079880.2.1	1.33406	0.415826	1.12154	0.165485	1.34876	0.431638	0.859296	-0.218773	1.15651	0.20978	1.21098	0.276178	0.917541	-0.124156
Solyc01g080220.2.1	1.19947	0.262396	1.22568	0.293587	1.10134	0.139266	1.11383	0.155525	1.16555	0.221014	1.10309	0.141547	1.07292	0.101538
Solyc01g080280.2.1	1.01285	0.0184183	0.837109	-0.256512	1.10204	0.140182	1.10118	0.139045	0.781089	-0.356441	0.910056	-0.135973	1.05152	0.0724731
Solyc01g080410.2.1	0.844402	-0.243999	1.04524	0.0638398	2.09558	1.06735	0.9658	-0.0502037	3.98683	1.99524	9.46177	3.24211	3.30466	1.7245
Solyc01g080460.2.1	1.0111	0.0159293	1.06646	0.0928268	1.01326	0.0190076	1.06724	0.093881	1.0313	0.044458	1.04042	0.0571655	0.97703	-0.0335246
Solyc01g080940.2.1	0.99	-0.0144996	0.901889	-0.148978	1.06268	0.0877015	0.956003	-0.0649127	0.950239	-0.0736371	1.05415	0.0760779	1.01504	0.0215354
Solyc01g081190.2.1	1.13	0.176323	1.07469	0.10392	1.20295	0.266576	0.881866	-0.181368	0.999878	-0.000176635	1.25156	0.323723	0.834606	-0.260833
Solyc01g081270.2.1	0.500793	-0.997715	1.04955	0.0697684	0.611221	-0.710233	1.31635	0.396544	0.852632	-0.230004	1.15368	0.206237	1.12368	0.168225
Solyc01g081300.2.1	1.17631	0.234272	1.10585	0.14516	1.06052	0.0847703	1.06638	0.0927185	1.09181	0.126726	1.07723	0.107329	1.14048	0.189643
Solyc01g081310.2.1	1.18093	0.23992	1.12063	0.164315	1.12736	0.172951	0.995309	-0.00678301	0.979205	-0.0303176	0.97885	-0.0308407	0.886031	-0.174571
Solyc01g081470.2.1	1.11	0.15056	0.980156	-0.0289171	0.978759	-0.0309752	0.866595	-0.20657	1.13915	0.187956	1.05313	0.0746806	1.05532	0.0776859
Solyc01g081610.2.1	1.2	0.263034	1.28091	0.357167	1.16282	0.217625	1.04267	0.060286	1.151	0.202892	1.14275	0.192507	0.986361	-0.0198126
Solyc01g087120.2.1	0.722488	-0.468955	0.991557	-0.012233	0.723277	-0.467379	0.929693	-0.105174	0.932271	-0.101179	0.967297	-0.0479696	0.959487	-0.0596647
Solyc01g087260.2.1	1.22692	0.295039	0.939535	-0.0899815	0.947814	-0.0773238	0.896811	-0.157124	1.17623	0.234174	0.945076	-0.0814975	1.11	0.150554
Solyc01g087520.2.1		#NUM!	1.04623	0.065203	1.25546	0.328221	1.14801	0.199137	0.992328	-0.0111104	0.86053	-0.216702	1.1252	0.170177
Solyc01g087550.2.1	1.00786	0.0113021	1.01891	0.0270306	1.09092	0.125543	1.20329	0.266983	1.01923	0.0274751	1.09973	0.137147	1.17574	0.233568
Solyc01g087640.2.1	0.87	-0.200913	1.08367	0.115926	0.909938	-0.13616	0.988442	-0.0167722	1.1332	0.180402	1.20784	0.272434	1.03814	0.053999
Solyc01g087730.2.1	1.07624	0.106002	0.671157	-0.575277	1.08192	0.11359	0.637682	-0.649091	0.947126	-0.0783723	0.936432	-0.0947542	0.977698	-0.0325393
Solyc01g087840.2.1	0.901267	-0.149974	1.10764	0.147484	0.950775	-0.0728244	1.00193	0.00277821	1.03761	0.0532685	1.1252	0.170187	0.94563	-0.0806519
Solyc01g087850.2.1	1.14313	0.192984	1.10482	0.143812	0.870807	-0.199575	0.985827	-0.020593	1.4056	0.491187	1.02699	0.0384238	1.29761	0.375852
Solyc01g088020.2.1	0.804742	-0.313403	0.807168	-0.309059	0.794487	-0.331904	0.833863	-0.262117	0.98643	-0.0197112	0.991845	-0.0118139	1.06512	0.0910201
Solyc01g088080.2.1	0.965062	-0.0513068	1.02371	0.0338112	0.924379	-0.113444	0.952904	-0.0695969	0.987003	-0.0188742	0.972495	-0.0402366	0.941338	-0.0872145
Solyc01g088140.2.1	1.38	0.464668	1.0949	0.130797	1.34476	0.427354	1.21908	0.285792	0.895301	-0.159556	0.892823	-0.163554	1.00533	0.00766934
Solyc01g088170.2.1	1.11	0.15056	1.21425	0.280061	1.0813	0.112761	1.15494	0.207819	0.89695	-0.156901	0.899444	-0.152894	0.860404	-0.216914
Solyc01g088370.2.1	1.0152	0.0217687	0.986732	-0.0192697	0.920431	-0.119619	0.970768	-0.0428016	1.04116	0.0581885	0.971224	-0.0421247	1.04492	0.0633968
Solyc01g088400.2.1	0.819381	-0.287394	1.02788	0.0396714	0.755644	-0.404222	1.27319	0.348452	1.52561	0.609387	1.56174	0.643154	1.86665	0.90045
Solyc01g088510.2.1	0.871419	-0.198561	0.870443	-0.200178	0.850804	-0.233102	0.89507	-0.159928	0.93318	-0.0997729	0.932437	-0.100922	0.957018	-0.063382
Solyc01g088560.2.1	0.883538	-0.178635	0.895007	-0.160029	0.789827	-0.340392	0.870379	-0.200284	1.11074	0.151518	0.881055	-0.182696	1.11555	0.15775
Solyc01g088570.2.1	1.51	0.594549	1.1249	0.169796	1.39364	0.478855	1.20527	0.26936	1.04893	0.0689183	1.00132	0.00189696	1.21168	0.277007
Solyc01g089970.2.1	1.24947	0.321322	1.05589	0.0784568	1.19952	0.262459	1.07748	0.107667	0.884205	-0.177547	0.866569	-0.206613	0.898657	-0.154157
Solyc01g090190.2.1	1.29541	0.373405	1.01069	0.0153375	1.2374	0.307312	1.13887	0.187601	0.850457	-0.23369	0.84072	-0.250303	0.922713	-0.116047
Solyc01g090200.2.1	0.985637	-0.0208723	1.58394	0.663517	0.986385	-0.019777	1.18958	0.250448	0.974658	-0.0370319	0.953638	-0.068487	0.811775	-0.300848
Solyc01g090360.2.1	1.33	0.411426	6.79324	2.7641	1.2847	0.361435	1.925	0.944858	1.19085	0.251992	1.18324	0.242741	0.340324	-1.55502
Solyc01g090590.2.1	0.99	-0.0144996	1.51904	0.603156	0.890029	-0.168075	1.1918	0.253146	0.937421	-0.0932311	0.863495	-0.21174	0.741742	-0.431011
Solyc01g090750.2.1	1.04146	0.0586025	0.889562	-0.168834	0.94689	-0.0787315	0.984584	-0.0224132	0.928209	-0.107478	0.89707	-0.156707	1.01943	0.0277696
Solyc01g090910.2.1	1.33	0.411426	1.29058	0.368022	1.20491	0.268922	1.84654	0.884826	0.894655	-0.160596	0.831381	-0.266418	1.29095	0.368438
Solyc01g091070.2.1	0.89	-0.168123	0.95316	-0.0692092	0.864685	-0.209753	0.94229	-0.085757	1.2045	0.26843	1.18774	0.248218	1.19996	0.262982
Solyc01g091170.2.1	0.890531	-0.167262	0.770736	-0.375691	1.0344	0.0487873	1.05804	0.0813993	0.715236	-0.483509	0.838228	-0.254586	0.969273	-0.0450246
Solyc01g091190.2.1	1.02318	0.0330639	1.081	0.112365	0.935002	-0.0969592	1.0851	0.11783	1.01014	0.014554	0.94981	-0.0742888	1.11999	0.163488
Solyc01g091270.2.1	1.14	0.189034	1.28686	0.36385	1.24868	0.320407	1.1146	0.156522	1.45511	0.541125	1.78698	0.83752	1.22126	0.288368
Solyc01g091310.2.1	1	0	1.51074	0.595256	0.910545	-0.135198	1.19928	0.262169	1.03252	0.046174	0.956827	-0.0636693	0.825985	-0.275813
Solyc01g091530.2.1	1.42122	0.50713	1.17099	0.227724	0.909785	-0.136403	1.13077	0.1773	0.87043	-0.2002	0.562829	-0.829232	0.82787	-0.272524
Solyc01g091690.2.1	0.986537	-0.0195552	1.03689	0.0522685	1.04632	0.0653202	1.174	0.231434	1.04992	0.0702776	1.09395	0.129546	1.27499	0.35048
Solyc01g094030.2.1	0.96	-0.0588937	1.0248	0.0353401	0.889312	-0.169239	0.992173	-0.0113366	1.01565	0.0224103	0.958384	-0.0613242	0.98762	-0.0179713
Solyc01g094200.2.1	0.96319	-0.054108	0.927776	-0.108152	0.980547	-0.0283411	0.955791	-0.0652334	0.93873	-0.0912178	0.984991	-0.0218181	0.9247	-0.112943
Solyc01g094220.2.1	1.0115	0.016496	1.11194	0.153074	1.04141	0.0585429	0.982719	-0.0251496	1.10893	0.149164	1.19232	0.253776	0.988316	-0.0169555
Solyc01g094280.2.1	1.21	0.275007	1.3176	0.397909	1.21333	0.278969	1.35726	0.440697	0.936554	-0.0945664	0.995337	-0.00674345	0.902128	-0.148595
Solyc01g094370.2.1	1.17568	0.2335	1.08129	0.112747	1.03754	0.0531675	1.01517	0.02172	0.860982	-0.215945	0.777895	-0.362352	0.787325	-0.344968
Solyc01g094690.2.1	0.896285	-0.157971	1.06569	0.0917914	0.835188	-0.259828	0.975243	-0.0361663	1.14762	0.198644	1.08329	0.115419	1.05833	0.0817918
Solyc01g094790.2.1	0.938199	-0.0920347	0.8177	-0.290356	0.980735	-0.0280644	0.837952	-0.255061	1.2734	0.348685	1.38809	0.473104	1.40078	0.486231
Solyc01g095050.2.1	1.2623	0.33605	0.688189	-0.539122	1.1647	0.219953	0.867362	-0.205293	0.837486	-0.255864	0.741806	-0.430887	0.979958	-0.0292077
Solyc01g095150.2.1	1.31776	0.398088	0.931116	-0.102968	1.31752	0.397822	1.04541	0.0640669	0.838349	-0.254377	0.853474	-0.228581	1.0051	0.00734575
Solyc01g095200.2.1	0.962286	-0.0554619	0.805479	-0.312081	0.829807	-0.269153	0.79716	-0.32706	1.0396	0.0560322	0.937434	-0.0932112	1.03725	0.0527624
Solyc01g095670.2.1	1.14	0.189034	1.0049	0.00705515	1.10799	0.147948	1.02539	0.0361703	0.804795	-0.313306	0.798226	-0.325131	0.824793	-0.277896
Solyc01g096040.2.1	0.80626	-0.310683	0.790896	-0.338441	0.601005	-0.734551	0.946923	-0.078681	1.32851	0.409808	1.05151	0.0724639	1.40308	0.488597
Solyc01g096060.2.1	1.04494	0.0634197	1.875	0.906889	1.01523	0.0218018	0.990953	-0.0131118	0.947832	-0.0772969	0.962849	-0.0546187	0.596569	-0.74524
Solyc01g096240.2.1	1.12	0.163499	1.19497	0.256971	1.06368	0.0890702	1.29552	0.373528	1.1283	0.174151	1.06618	0.0924482	1.1312	0.177849
Solyc01g096420.2.1	1.34995	0.43291	1.18233	0.241636	1.0973	0.133955	1.34058	0.42286	0.824622	-0.278195	0.683878	-0.54819	0.933014	-0.100029
Solyc01g096430.2.1	1.48	0.565597	1.05321	0.0747937	1.17741	0.235612	0.92739	-0.108751	0.963109	-0.0542295	0.778986	-0.36033	0.85535	-0.225413
Solyc01g096450.2.1	0.786692	-0.34613	0.907265	-0.140405	0.631225	-0.663774	0.867273	-0.205442	1.46787	0.553728	1.16113	0.215535	1.28607	0.362973
Solyc01g096520.2.1	1.04	0.0565835	0.892867	-0.163483	1.01054	0.0151264	0.834405	-0.26118	1.15276	0.205097	1.15478	0.207617	1.10353	0.142119
Solyc01g096660.2.1	1.24412	0.315126	1.044	0.0621167	1.15619	0.209373	1.2229	0.290303	0.824145	-0.27903	0.774091	-0.369425	1.02049	0.029269
Solyc01g096700.2.1	0.91685	-0.125242	1.05161	0.0726027	1.07734	0.107474	1.0923	0.127368	0.936827	-0.0941457	1.07558	0.105119	0.99962	-0.000548177
Solyc01g096780.2.1	0.93	-0.104697	0.972129	-0.0407803	0.978659	-0.0311222	1.02032	0.0290246	1.0187	0.0267297	1.10053	0.138194	1.0783	0.108764
Solyc01g096990.2.1	0.933009	-0.100037	1.17835	0.236765	1.05709	0.0800933	1.06563	0.0917046	1.1189	0.162086	1.24644	0.317812	1.03208	0.0455609
Solyc01g097010.2.1	1.11	0.15056	1.23105	0.299886	1.28708	0.3641	1.69549	0.761703	0.905673	-0.142938	1.07437	0.103486	1.25699	0.329978
Solyc01g097190.2.1	1.05633	0.0790611	0.929475	-0.105512	1.07035	0.0980803	0.90001	-0.151987	1.02517	0.0358569	1.05653	0.0793295	1.00655	0.0094141
Solyc01g097240.2.1	1.62839	0.70345	1.31859	0.398994	1.55038	0.632622	1.07755	0.107758	1.19049	0.251554	1.26118	0.334772	0.975513	-0.035767
Solyc01g097300.2.1	1.2146	0.280477	1.04524	0.0638276	1.09981	0.137251	1.1195	0.162852	0.893745	-0.162065	0.817114	-0.291391	0.986506	-0.0196009
Solyc01g097340.2.1	0.943775	-0.083485	0.7757	-0.36643	0.847885	-0.238059	0.845639	-0.241886	0.915202	-0.127837	0.800926	-0.320258	1.03455	0.0490067
Solyc01g097450.2.1	1.12014	0.163675	0.79302	-0.334571	1.11369	0.155352	0.95039	-0.0734088	1.05752	0.0806804	1.10109	0.138938	1.2879	0.365025
Solyc01g097520.2.1	0.898353	-0.154645	0.874068	-0.194182	0.785033	-0.349174	0.918706	-0.122325	0.868508	-0.203388	0.779561	-0.359266	0.971122	-0.0422756
Solyc01g097760.2.1	0.929465	-0.105527	0.845451	-0.242206	0.840369	-0.250906	0.756199	-0.403161	1.05948	0.0833623	0.966067	-0.0498048	0.945994	-0.0800963
Solyc01g097810.2.1	0.91	-0.136062	1.60144	0.679373	0.870439	-0.200184	0.919263	-0.12145	1.8946	0.921896	1.85636	0.892478	1.09594	0.132172
Solyc01g097880.2.1	0.788847	-0.342183	0.929973	-0.104739	0.840427	-0.250805	0.914478	-0.128979	1.27043	0.345316	1.38348	0.468302	1.34571	0.428367
Solyc01g098000.2.1	1.21446	0.280315	0.943456	-0.0839721	1.10986	0.150382	0.995578	-0.00639417	0.920624	-0.119316	0.832624	-0.264263	0.943279	-0.0842436
Solyc01g098110.2.1	0.98	-0.0291463	0.935472	-0.0962337	0.637174	-0.65024	0.938948	-0.0908825	1.65776	0.729238	1.10322	0.141726	1.67677	0.745689
Solyc01g098380.2.1	1.13826	0.186824	1.36553	0.449459	1.08986	0.124148	1.25569	0.328484	1.00668	0.00959803	0.981354	-0.0271543	0.929934	-0.1048
Solyc01g098550.2.1	1.04	0.0565835	1.29954	0.378002	1.50572	0.590457	1.50503	0.589788	0.960976	-0.0574276	1.41897	0.504842	1.12152	0.165458
Solyc01g098610.2.1	1.05	0.0703893	1.05168	0.0726978	0.971457	-0.0417784	1.06667	0.0931149	1.29894	0.377336	1.13175	0.178559	1.29843	0.376767
Solyc01g098640.2.1	1.23988	0.310204	1.28086	0.357107	1.08776	0.121354	1.20793	0.272532	0.838755	-0.253679	0.74412	-0.426392	0.777631	-0.362842
Solyc01g098920.2.1	0.910568	-0.135162	0.989065	-0.0158634	0.839717	-0.252025	1.00944	0.0135602	1.11252	0.153829	1.03738	0.0529475	1.06007	0.0841661
Solyc01g099040.2.1	0.91	-0.136062	1.0641	0.0896387	0.872696	-0.19645	0.9158	-0.126896	1.54753	0.629969	1.52047	0.604514	1.34214	0.424533
Solyc01g099090.2.1	0.899814	-0.152301	1.07785	0.10816	0.871159	-0.198991	0.942704	-0.0851231	1.1664	0.222062	1.13866	0.187342	1.02252	0.0321234
Solyc01g099100.2.1	0.77	-0.37707	0.977737	-0.0324821	0.819147	-0.287805	0.971444	-0.0417973	1.23378	0.30309	1.35072	0.433729	1.28022	0.35639
Solyc01g099160.2.1	0.829267	-0.270092	0.751943	-0.411305	0.997638	-0.00341142	0.544682	-0.876514	1.43577	0.521826	1.75859	0.814423	1.03886	0.0549963
Solyc01g099190.2.1	0.676203	-0.564472	0.723605	-0.466725	1.09498	0.130904	0.786313	-0.346825	2.0455	1.03245	3.23953	1.69578	2.13061	1.09126
Solyc01g099350.2.1	0.93	-0.104697	0.887673	-0.1719	0.891007	-0.166492	0.86748	-0.205097	0.927345	-0.108821	0.812461	-0.29963	0.952076	-0.0708514
Solyc01g099410.2.1	1.15479	0.207625	0.820157	-0.286029	0.887214	-0.172645	0.870605	-0.199909	1.13938	0.188247	0.875599	-0.191657	1.26494	0.339063
Solyc01g099520.2.1	0.746304	-0.422164	0.636042	-0.652807	0.854606	-0.226668	0.782222	-0.354349	0.833994	-0.261892	0.954904	-0.0665728	1.01618	0.02315
Solyc01g099630.2.1		#NUM!	0.634371	-0.656601	0.647792	-0.626397	0.846257	-0.240833	0.948669	-0.0760239	0.935374	-0.0963847	1.26128	0.334889
Solyc01g099670.2.1	0.93314	-0.0998346	0.967856	-0.047136	0.904934	-0.144115	1.0401	0.0567243	1.01945	0.0277877	0.948532	-0.076232	1.10022	0.137787
Solyc01g099690.2.1	1.06845	0.0955145	1.04831	0.0680675	1.07463	0.103841	1.09645	0.132839	1.10986	0.150379	1.12191	0.165962	1.08775	0.121353
Solyc01g099760.2.1	1.15621	0.209405	0.915169	-0.12789	1.11745	0.160215	0.967916	-0.0470457	0.972675	-0.0399709	0.971	-0.0424573	1.04536	0.0640023
Solyc01g099770.2.1	0.955668	-0.0654184	0.799728	-0.322418	1.07622	0.105971	1.01837	0.0262576	0.926813	-0.109649	1.08503	0.117738	1.21018	0.275219
Solyc01g099890.2.1	1.10317	0.141652	0.934991	-0.0969761	1.07671	0.106629	0.968838	-0.0456727	0.968584	-0.0460512	1.02959	0.042072	1.09426	0.12995
Solyc01g099900.2.1	1.03688	0.0522554	0.892361	-0.1643	0.860588	-0.216606	0.736325	-0.441584	1.10557	0.144784	0.914635	-0.128732	1.02234	0.0318688
Solyc01g100030.2.1	1.47732	0.562981	1.20688	0.271281	1.03868	0.0547561	1.2337	0.302989	0.845687	-0.241805	0.643198	-0.636666	0.894551	-0.160765
Solyc01g100320.2.1	0.997205	-0.00403817	0.930939	-0.103242	1.02172	0.0310039	0.943363	-0.0841151	1.11218	0.153384	1.12451	0.16929	1.10538	0.144536
Solyc01g100360.2.1	0.964549	-0.0520733	0.986834	-0.0191214	0.917968	-0.123484	0.922411	-0.116519	1.07426	0.103343	1.05548	0.0779027	0.988848	-0.0161793
Solyc01g100520.2.1	1.11214	0.153339	1.17604	0.233934	0.967838	-0.047162	0.949198	-0.0752183	1.15733	0.210794	1.10646	0.145953	0.913476	-0.130561
Solyc01g100650.2.1	1.24	0.31034	0.854559	-0.226748	1.31184	0.391592	0.852336	-0.230506	1.25112	0.323216	1.40286	0.488371	1.39364	0.478861
Solyc01g100760.2.1		#NUM!	0.860241	-0.217188	1.06041	0.0846185	1.03077	0.0437163	0.746231	-0.422305	1.40646	0.492072	1.01076	0.0154379
Solyc01g100970.2.1	1.2776	0.353434	1.10636	0.145825	1.34833	0.43117	1.33819	0.42028	0.717221	-0.479511	0.763443	-0.389408	0.813771	-0.297306
Solyc01g101040.2.1	0.863719	-0.211366	0.932671	-0.10056	0.881589	-0.181821	0.883356	-0.178934	0.800006	-0.321918	0.824286	-0.278784	0.804342	-0.314119
Solyc01g101060.2.1	1.03935	0.0556868	1.1724	0.229463	1.04575	0.0645372	1.1006	0.13829	0.682893	-0.550269	0.665155	-0.588237	0.785194	-0.348879
Solyc01g101240.2.1	0.850274	-0.234	0.792897	-0.334795	1.03024	0.0429744	0.953871	-0.0681345	0.834787	-0.260521	1.03906	0.0552784	0.949582	-0.0746348
Solyc01g102310.2.1	1.16149	0.215977	0.826648	-0.274655	1.44002	0.526089	1.02674	0.0380649	0.681139	-0.553978	0.809326	-0.305207	0.794791	-0.331352
Solyc01g102330.2.1	0.899229	-0.153239	0.802409	-0.31759	0.775115	-0.367518	0.796712	-0.32787	1.11984	0.163289	1.01936	0.0276575	1.20355	0.267296
Solyc01g102400.2.1	1.02413	0.0343943	1.03477	0.0493166	1.17834	0.236753	0.990404	-0.0139106	1.13987	0.188872	1.39066	0.47577	1.1331	0.180269
Solyc01g102410.2.1	0.906071	-0.142303	0.859783	-0.217955	0.897011	-0.156803	0.904442	-0.1449	1.07484	0.104119	1.09459	0.130394	1.16861	0.224799
Solyc01g102660.2.1	1.01803	0.0257847	0.96871	-0.045863	1.02884	0.0410209	0.992506	-0.0108525	1.14569	0.196218	1.17607	0.233974	1.19333	0.254988
Solyc01g102960.2.1	1.30273	0.381542	1.1693	0.225643	1.29902	0.37742	1.08686	0.120165	1.01529	0.0218939	1.05375	0.0755316	0.979437	-0.0299748
Solyc01g103010.2.1	1.03645	0.0516498	1.09036	0.12481	1.01204	0.0172718	1.07375	0.102655	0.950569	-0.0731369	0.949746	-0.0743869	0.942379	-0.0856208
Solyc01g103140.2.1	0.86	-0.217591	0.998292	-0.0024667	0.843429	-0.245661	0.951644	-0.0715062	0.860225	-0.217213	0.876531	-0.190122	0.807737	-0.308043
Solyc01g103220.2.1	1.42	0.505891	0.900019	-0.151973	1.17724	0.235408	0.91692	-0.125132	1.10597	0.145313	0.94161	-0.0867986	1.17043	0.227038
Solyc01g103380.2.1	0.93	-0.104697	0.944128	-0.0829462	1.11039	0.151061	1.4111	0.496823	0.941768	-0.0865567	1.14046	0.189619	1.41845	0.504312
Solyc01g103450.2.1	0.998065	-0.0027947	0.955666	-0.0654215	0.971576	-0.0416017	0.962157	-0.0556553	1.27651	0.352204	1.28608	0.362979	1.27337	0.348651
Solyc01g103480.2.1	0.73	-0.454032	0.835986	-0.258449	0.856443	-0.223572	1.19445	0.256346	0.775933	-0.365996	0.854684	-0.226536	1.0384	0.0543681
Solyc01g103540.2.1	0.84	-0.251539	0.915726	-0.127012	1.07826	0.108702	0.972501	-0.0402279	0.919159	-0.121614	1.21124	0.276487	0.984457	-0.0226001
Solyc01g103680.2.1	0.79	-0.340075	0.939279	-0.0903737	0.958586	-0.0610201	0.942102	-0.0860443	0.967149	-0.0481896	1.18881	0.249524	0.977548	-0.032761
Solyc01g103750.2.1	1.01608	0.0230127	1.04052	0.0573068	1.01991	0.0284417	0.999784	-0.000311053	0.92398	-0.114067	0.892963	-0.163328	0.892398	-0.164241
Solyc01g103800.2.1	1.33607	0.417996	2.51606	1.33117	1.2268	0.2949	1.24005	0.310394	0.875788	-0.191346	0.821751	-0.283227	0.756837	-0.401946
Solyc01g104040.2.1	0.86	-0.217591	1.02606	0.03712	0.88118	-0.182491	0.976898	-0.0337205	0.953551	-0.0686173	0.993741	-0.00905877	0.914872	-0.128359
Solyc01g104170.2.1	1.24048	0.310901	0.99372	-0.00908911	1.11807	0.161006	1.01584	0.0226716	0.930219	-0.104357	0.854318	-0.227155	0.954331	-0.0674379
Solyc01g104590.2.1	1.00397	0.0057189	1.05554	0.07798	0.910738	-0.134892	0.949991	-0.0740137	1.06186	0.0865904	0.953347	-0.0689267	0.947278	-0.07814
Solyc01g104770.2.1	0.94	-0.0892673	0.923821	-0.114315	1.06443	0.0900856	0.894293	-0.16118	0.926356	-0.110362	0.990392	-0.0139286	0.873307	-0.195439
Solyc01g104840.2.1	1.12674	0.172154	0.937766	-0.0927003	1.00583	0.00839282	1.00603	0.00867493	0.890119	-0.16793	0.794319	-0.33221	0.931743	-0.101995
Solyc01g104920.2.1	0.9	-0.152003	1.05709	0.0801027	0.890914	-0.166642	1.06746	0.0941817	1.05267	0.0740548	1.03896	0.0551371	1.05821	0.0816236
Solyc01g104950.2.1	0.812396	-0.299745	0.852562	-0.230123	0.751517	-0.412122	0.814224	-0.296503	1.18645	0.246651	0.993232	-0.00979748	1.1538	0.206389
Solyc01g105030.2.1	1.32536	0.406382	1.39855	0.483929	1.13223	0.179163	1.21123	0.276467	0.767461	-0.381835	0.642901	-0.637331	0.641145	-0.641277
Solyc01g105060.2.1	0.944657	-0.0821369	1.02588	0.0368578	1.01305	0.0186999	1.02863	0.0407278	0.974897	-0.0366786	1.0592	0.0829733	0.978718	-0.0310344
Solyc01g105100.2.1	0.936597	-0.0945001	1.15988	0.213975	1.00016	0.000236208	0.949227	-0.0751748	1.02696	0.0383774	1.02941	0.0418128	0.897969	-0.155262
Solyc01g105340.2.1	0.87	-0.200913	0.924851	-0.112707	1.25239	0.324685	1.10629	0.145734	1.39248	0.477662	2.05776	1.04107	1.67295	0.742397
Solyc01g105370.2.1	1.07	0.0976108	0.900766	-0.150776	1.01357	0.019452	0.905113	-0.143831	0.992635	-0.0106649	0.925704	-0.111378	0.924862	-0.112689
Solyc01g105410.2.1	0.869327	-0.20203	0.906493	-0.141632	0.669398	-0.579064	0.821371	-0.283894	1.03455	0.0490078	0.867777	-0.204603	0.920207	-0.11997
Solyc01g106050.2.1	0.898845	-0.153855	0.954751	-0.0668034	0.957307	-0.0629461	0.953934	-0.0680384	1.18007	0.238873	1.25684	0.329796	1.24668	0.318088
Solyc01g106080.2.1	0.986034	-0.0202902	1.07343	0.102226	1.00048	0.0006888	0.889054	-0.169658	1.21521	0.281201	1.19686	0.259259	1.03696	0.0523584
Solyc01g106210.2.1	1.02	0.0285692	1.16354	0.218516	0.993405	-0.00954593	0.988275	-0.0170154	1.28708	0.364103	1.23953	0.309794	0.972677	-0.0399667
Solyc01g106320.2.1		#NUM!	0.996554	-0.00498072	1.17909	0.237676	1.12077	0.164492	0.89986	-0.152227	0.77456	-0.368551	0.97575	-0.0354173
Solyc01g106430.2.1	1.30235	0.381114	0.980213	-0.0288327	0.913877	-0.129928	1.10303	0.141476	0.897163	-0.156558	0.618937	-0.692135	1.01225	0.0175595
Solyc01g106450.2.1	1.04596	0.0648254	0.971215	-0.0421368	1.05392	0.075759	1.0221	0.0315335	0.869164	-0.2023	0.885097	-0.176092	0.924735	-0.112889
Solyc01g106620.2.1	0.41	-1.2863	0.474162	-1.07655	0.637563	-0.649359	0.716901	-0.480155	0.93238	-0.10101	1.40132	0.486782	1.23479	0.304267
Solyc01g107150.2.1	0.859908	-0.217746	0.944364	-0.0825851	0.9661	-0.0497554	0.939683	-0.0897541	0.962552	-0.0550631	1.08643	0.119593	0.972694	-0.0399414
Solyc01g107550.2.1	1.01816	0.0259636	1.05045	0.0710016	0.83696	-0.25677	0.978251	-0.0317239	1.1269	0.172354	0.965656	-0.0504187	1.03748	0.0530895
Solyc01g107700.2.1	1.09565	0.131785	1.02343	0.0334185	1.04613	0.0650664	0.952169	-0.0707109	1.14967	0.20122	1.10173	0.139776	1.02278	0.0324936
Solyc01g107750.2.1	0.86	-0.217591	0.838788	-0.253622	1.03975	0.0562404	0.90252	-0.147969	1.15072	0.202543	1.41777	0.503626	1.24772	0.319295
Solyc01g107860.2.1	1.15189	0.204003	0.805156	-0.312659	1.0872	0.120622	0.776475	-0.364988	1.22627	0.294275	1.20805	0.272678	1.17213	0.22913
Solyc01g107870.2.1	0.99598	-0.00581102	0.923555	-0.11473	1.02558	0.0364469	0.897032	-0.156768	1.01669	0.0238798	1.05237	0.07364	1.05569	0.0781829
Solyc01g108020.2.1	1.34	0.422233	1.17653	0.23454	1.37763	0.462183	1.21517	0.281162	0.886294	-0.174142	0.941301	-0.0872712	0.929851	-0.104928
Solyc01g108030.2.1	0.82276	-0.281457	0.885338	-0.1757	0.729261	-0.455492	0.848473	-0.237059	1.24087	0.311349	1.11881	0.161962	1.14082	0.19007
Solyc01g108250.2.1	0.925782	-0.111256	0.863333	-0.212011	0.982827	-0.0249902	0.868343	-0.203663	1.04	0.0565779	1.08925	0.123335	1.06427	0.0898702
Solyc01g108530.2.1	1.1	0.137504	0.956869	-0.0636066	1.10579	0.145077	0.972848	-0.039714	1.05527	0.0776083	1.07687	0.106842	1.05824	0.0816636
Solyc01g108580.2.1	0.896985	-0.156844	0.915679	-0.127086	1.19919	0.26206	0.866029	-0.207512	1.70789	0.772217	2.34436	1.22919	1.53844	0.621472
Solyc01g108600.2.1	1.2	0.263034	1.27135	0.346364	0.822104	-0.282608	1.00363	0.00523045	1.24167	0.312287	1.00135	0.00194865	1.02061	0.0294327
Solyc01g108660.2.1	1.15	0.201634	1.14024	0.189332	1.13796	0.186449	1.03031	0.043083	1.03782	0.0535536	0.96049	-0.058157	0.94187	-0.0864009
Solyc01g108880.2.1	1.13	0.176323	1.44022	0.526284	1.24478	0.315894	1.13315	0.180337	2.79284	1.48173	3.17167	1.66524	2.1657	1.11483
Solyc01g109130.2.1	1.01	0.0143553	1.0563	0.0790131	0.972953	-0.0395586	0.965581	-0.0505315	0.996388	-0.00521985	0.928695	-0.106723	1.04113	0.0581446
Solyc01g109300.2.1	1.04	0.0565835	1.09925	0.136525	0.871335	-0.198701	1.17824	0.236635	1.17328	0.230542	1.00565	0.00812833	1.26729	0.341751
Solyc01g109350.2.1	1.00052	0.000748328	1.05932	0.0831345	0.930366	-0.104129	1.02155	0.0307623	1.04398	0.0620875	1.01333	0.0191067	1.01898	0.0271253
Solyc01g109410.2.1	1.16	0.214125	0.957609	-0.0624913	0.826048	-0.275702	0.886903	-0.173151	0.975353	-0.0360042	0.881796	-0.181483	0.997461	-0.00366728
Solyc01g109520.2.1	0.934424	-0.0978506	0.97773	-0.0324913	0.962283	-0.0554666	0.982981	-0.0247643	1.0219	0.0312481	1.00206	0.00296629	1.02141	0.0305574
Solyc01g109540.2.1	0.9	-0.152003	0.846258	-0.240831	0.836259	-0.257978	0.937105	-0.0937175	1.06544	0.0914506	1.01177	0.0168797	1.07159	0.0997467
Solyc01g109570.2.1	1.06739	0.0940851	1.04225	0.0596974	0.898351	-0.15465	0.880157	-0.184166	1.15394	0.206572	1.00259	0.0037271	1.03909	0.0553252
Solyc01g109620.2.1	1.17873	0.237229	0.87167	-0.198146	1.09748	0.134188	0.90394	-0.145702	1.07434	0.103453	0.999589	-0.000593691	1.26001	0.333436
Solyc01g109660.2.1	1.21653	0.282769	0.92473	-0.112895	1.12741	0.173007	0.99632	-0.00531942	0.836925	-0.256829	0.781788	-0.355151	0.898791	-0.153942
Solyc01g109710.2.1	1.10653	0.14604	1.11341	0.154984	1.07754	0.107739	1.03085	0.0438343	0.99846	-0.00222325	1.01615	0.0231109	0.961807	-0.0561806
Solyc01g109850.2.1	1.01042	0.0149621	0.995202	-0.00693916	0.858141	-0.220714	0.980443	-0.0284949	0.875408	-0.191973	0.79294	-0.334716	0.846904	-0.239729
Solyc01g109890.2.1	0.832568	-0.264361	0.91668	-0.12551	0.862864	-0.212795	1.04293	0.0606367	0.991238	-0.0126964	1.01965	0.0280719	1.13422	0.1817
Solyc01g109930.2.1	1.09	0.124328	1.11984	0.163289	0.997532	-0.0035643	1.17718	0.235335	0.999763	-0.000342047	0.91793	-0.123544	1.0502	0.0706635
Solyc01g109940.2.1	1.01448	0.0207376	0.991621	-0.0121389	0.998519	-0.00213875	1.03692	0.0523054	1.01331	0.0190688	1.02964	0.0421463	0.977511	-0.032815
Solyc01g110120.2.1	0.92451	-0.11324	1.04502	0.0635238	0.808403	-0.306853	1.05807	0.0814411	0.962418	-0.0552649	0.895526	-0.159193	1.01357	0.0194423
Solyc01g110390.2.1	1.00256	0.00368555	1.05188	0.0729707	1.00948	0.0136151	1.08671	0.119972	1.03586	0.0508359	1.07548	0.104981	1.0534	0.0750574
Solyc01g110410.2.1	1.147	0.197861	0.999894	-0.000153364	1.1328	0.179889	0.993864	-0.00888027	0.930083	-0.104569	0.934279	-0.0980743	0.932457	-0.100891
Solyc01g110450.2.1	0.86461	-0.209878	0.923735	-0.114449	0.869944	-0.201005	0.827744	-0.272743	1.07082	0.0987186	1.09234	0.127426	0.986369	-0.0198009
Solyc01g110520.2.1	0.978256	-0.0317161	1.13292	0.180051	0.84397	-0.244737	1.07952	0.110393	0.988708	-0.0163841	0.854058	-0.227594	0.912504	-0.132098
Solyc01g110530.2.1	1.16457	0.219798	0.902509	-0.147987	1.04554	0.0642519	1.01904	0.0272082	0.743099	-0.428373	0.674226	-0.568696	0.84453	-0.24378
Solyc01g111040.2.1	1.14525	0.195664	0.876319	-0.190472	1.40332	0.488845	1.0217	0.0309764	1.25476	0.327412	1.56529	0.646426	1.43529	0.521341
Solyc01g111060.2.1	1.03	0.0426443	0.756492	-0.402604	1.08239	0.114219	0.891482	-0.165723	1.07171	0.0999207	1.14407	0.19418	1.27271	0.347901
Solyc01g111120.2.1	1.14621	0.19687	1.00442	0.00636866	1.11321	0.154725	1.00019	0.000273416	0.918937	-0.121961	0.902223	-0.148444	0.956727	-0.0638211
Solyc01g111170.2.1	1.32928	0.410641	0.923468	-0.114866	1.3265	0.407621	1.07782	0.108119	0.700454	-0.513638	0.707386	-0.499431	0.889166	-0.169475
Solyc01g111240.2.1	1.54	0.62293	1.25091	0.322978	1.10167	0.139687	1.39447	0.479722	0.680176	-0.55602	0.502704	-0.992218	0.832889	-0.263804
Solyc01g111260.2.1	0.77	-0.37707	0.758888	-0.39804	0.849005	-0.236155	0.865198	-0.208897	0.71925	-0.475434	0.669652	-0.578517	0.826341	-0.275192
Solyc01g111300.2.1	1.37347	0.457824	0.97843	-0.0314593	1.24785	0.31945	1.14041	0.189557	0.779173	-0.359984	0.782002	-0.354756	0.88102	-0.182753
Solyc01g111350.2.1	0.764643	-0.387141	0.950271	-0.0735893	0.886939	-0.173093	1.21415	0.27995	0.933706	-0.0989592	1.01516	0.0217045	1.2256	0.293483
Solyc01g111440.2.1	0.89956	-0.152709	0.980378	-0.0285902	0.904824	-0.144291	0.945305	-0.0811476	0.980553	-0.0283325	1.05843	0.0819206	0.815077	-0.294992
Solyc01g111450.2.1	1.05818	0.0815809	1.05962	0.0835416	1.04491	0.0633777	1.036	0.0510248	0.959084	-0.0602705	0.961077	-0.0572767	0.941703	-0.0866554
Solyc01g111510.2.1	1.1356	0.183458	1.14998	0.201603	1.10167	0.139692	1.04834	0.0681055	0.936319	-0.0949285	0.906479	-0.141654	0.958398	-0.061303
Solyc01g111520.2.1	0.970451	-0.0432724	1.07738	0.107532	0.952745	-0.069838	1.05309	0.0746278	1.04862	0.0684852	1.00003	4.71102e-05	1.00671	0.00965437
Solyc01g111630.2.1	0.98	-0.0291463	1.01312	0.0188058	1.01991	0.0284386	0.936453	-0.094721	0.729184	-0.455645	0.780208	-0.358069	0.679741	-0.556942
Solyc01g111650.2.1	1.298	0.376296	1.08261	0.114519	1.11055	0.151272	0.97339	-0.0389109	1.05906	0.0827911	0.918274	-0.123004	0.977729	-0.0324933
Solyc01g111710.2.1	0.968483	-0.0462018	1.05131	0.0721938	0.836528	-0.257514	0.969586	-0.0445596	1.04804	0.0676909	0.944592	-0.0822367	0.998306	-0.00244625
Solyc01g111760.2.1	0.936642	-0.0944311	0.805855	-0.311408	0.950321	-0.0735124	1.04475	0.0631549	0.801269	-0.319641	0.851116	-0.232573	1.00731	0.0105015
Solyc01g111780.2.1	0.87	-0.200913	0.89725	-0.156418	0.832051	-0.265257	0.972322	-0.0404932	0.999038	-0.00138813	1.04774	0.0672872	1.08733	0.120795
Solyc01g111970.2.1	0.873277	-0.195489	1.28625	0.363176	0.858288	-0.220466	1.02236	0.0319056	1.21439	0.280233	1.20658	0.270926	0.966737	-0.048804
Solyc01g112000.2.1	1	0	0.962784	-0.0547163	0.930156	-0.104456	0.930274	-0.104272	0.945441	-0.0809414	0.914799	-0.128474	0.907835	-0.139497
Solyc01g112020.2.1	1.18	0.238787	1.16214	0.216784	0.978318	-0.0316241	1.17692	0.23501	1.03879	0.0549065	0.883187	-0.179209	1.06095	0.0853622
Solyc01g112100.2.1	1.07	0.0976108	0.958553	-0.06107	0.831235	-0.266672	0.899321	-0.153092	1.14747	0.198459	0.905474	-0.143255	1.0239	0.0340803
Solyc01g112150.2.1	1.01	0.0143553	1.19411	0.255934	1.04476	0.0631655	1.1188	0.161952	0.928135	-0.107594	0.986688	-0.0193336	0.877003	-0.189346
Solyc01g112160.2.1	1.05	0.0703893	0.9567	-0.0638619	1.10495	0.143978	0.953082	-0.0693283	0.929867	-0.104904	0.985987	-0.0203592	0.937145	-0.0936559
Solyc01g112280.2.1	1.02692	0.0383277	0.869689	-0.201429	0.95602	-0.0648866	0.864806	-0.209552	0.974524	-0.0372299	0.905738	-0.142835	0.977528	-0.0327895
Solyc02g011990.1.1	1.21986	0.28671	1.40971	0.495396	1.0813	0.112766	1.05087	0.0715866	0.896712	-0.157284	0.822477	-0.281953	0.679389	-0.55769
Solyc02g012020.1.1	0.96903	-0.0453861	1.03858	0.0546111	0.859142	-0.219031	1.12631	0.171608	0.95481	-0.0667144	0.878029	-0.187659	0.98211	-0.0260439
Solyc02g014150.2.1	0.86	-0.217591	0.954851	-0.0666531	0.906868	-0.141035	1.01332	0.0190884	0.952551	-0.0701321	1.02208	0.0315058	0.993172	-0.00988415
Solyc02g020940.2.1	1.13946	0.188355	1.13947	0.188368	1.27502	0.35052	1.64148	0.714995	0.936075	-0.0953036	1.12566	0.170775	1.27525	0.350777
Solyc02g020980.2.1	0.944186	-0.0828565	0.778858	-0.360567	0.936271	-0.0950014	0.888314	-0.170859	0.999449	-0.000794522	1.02528	0.03602	1.07209	0.100432
Solyc02g021470.2.1	0.93	-0.104697	1.31186	0.391615	1.0472	0.0665357	0.99114	-0.0128391	1.00823	0.0118234	1.19951	0.26245	0.723662	-0.466611
Solyc02g021560.2.1	1.15528	0.208244	1.10827	0.148304	1.01009	0.0144769	0.963174	-0.0541311	0.937924	-0.0924573	0.839947	-0.25163	0.842397	-0.247427
Solyc02g021650.2.1	1.1001	0.137636	1.06466	0.0903962	0.940928	-0.0878443	1.07342	0.102213	0.993441	-0.00949411	0.844547	-0.243751	0.917964	-0.12349
Solyc02g023970.2.1	0.994905	-0.00736881	1.3388	0.420945	1.14296	0.192773	1.07522	0.104631	0.993275	-0.0097354	1.18548	0.24547	0.803704	-0.315264
Solyc02g030170.2.1	0.899648	-0.152568	1.00717	0.0103127	0.745765	-0.423206	0.826802	-0.274385	1.17558	0.233367	0.997944	-0.00296968	0.991593	-0.0121799
Solyc02g031910.2.1	0.76	-0.395929	0.92769	-0.108285	0.89974	-0.15242	0.866486	-0.206752	1.19404	0.255853	1.39508	0.480351	1.03979	0.0562877
Solyc02g031950.2.1	1.14934	0.200807	1.20088	0.264086	2.48331	1.31227	1.30063	0.37921	1.08851	0.122353	2.41218	1.27034	1.18079	0.239746
Solyc02g032930.2.1	0.928902	-0.106401	0.947767	-0.0773951	0.90137	-0.149809	0.883314	-0.179002	1.21434	0.28017	1.16877	0.224991	1.07187	0.100134
Solyc02g036350.2.1	0.455905	-1.13319	0.498225	-1.00513	0.844579	-0.243696	0.85915	-0.219019	0.433711	-1.20519	0.87094	-0.199355	0.820207	-0.28594
Solyc02g038690.1.1	1.02	0.0285692	0.836208	-0.258067	1.05485	0.0770437	0.763762	-0.388805	1.09733	0.134	1.16517	0.220543	1.04115	0.058174
Solyc02g049070.2.1	1.04	0.0565835	1.00503	0.00724215	1.06095	0.0853512	0.93681	-0.0941721	1.20184	0.265239	1.25898	0.332253	1.1496	0.201134
Solyc02g050240.2.1	0.938094	-0.0921954	1.01328	0.0190308	0.846157	-0.241002	0.925943	-0.111004	0.99792	-0.00300385	0.921547	-0.117871	0.968559	-0.0460881
Solyc02g050260.2.1	0.98	-0.0291463	1.08161	0.113185	1.11725	0.159952	1.1965	0.25882	0.955587	-0.0655414	1.10919	0.149512	1.06525	0.0911931
Solyc02g062340.2.1	1.77	0.823749	1.60644	0.683872	1.1932	0.254833	1.33275	0.414403	0.891128	-0.166295	0.615425	-0.700344	0.745596	-0.423534
Solyc02g062390.2.1	0.96	-0.0588937	0.94752	-0.0777712	1.11692	0.15952	1.14143	0.190847	1.00554	0.00797236	1.19321	0.254845	1.16	0.214131
Solyc02g062460.2.1	2.55563	1.35368	1.67759	0.746388	3.58489	1.84193	2.1683	1.11656	0.995921	-0.00589613	1.42388	0.509826	1.29873	0.377107
Solyc02g062500.2.1	2.10182	1.07164	2.07167	1.05079	3.81173	1.93045	2.96853	1.56975	0.992462	-0.0109166	1.79035	0.840239	1.67623	0.745217
Solyc02g062540.2.1	1.04	0.0565835	1.23739	0.307305	1.14302	0.192851	1.22901	0.297493	0.822469	-0.281967	1.02472	0.0352297	0.896071	-0.158315
Solyc02g062970.2.1	0.917398	-0.12438	0.913043	-0.131246	0.948853	-0.0757436	0.923376	-0.115009	1.03548	0.0503009	1.06112	0.0855918	1.04415	0.062328
Solyc02g063070.2.1	0.944021	-0.0831098	1.12187	0.165909	0.944887	-0.0817858	0.971403	-0.0418585	1.06278	0.0878399	1.042	0.0593566	0.918357	-0.122873
Solyc02g063090.2.1	0.960723	-0.0578073	0.894202	-0.161327	0.971702	-0.0414143	0.934399	-0.0978895	0.955483	-0.0656978	0.981951	-0.0262771	0.975046	-0.0364583
Solyc02g063130.2.1	1.40069	0.486135	0.96257	-0.0550361	1.29381	0.371623	1.06745	0.0941733	0.931929	-0.101707	0.853961	-0.227757	1.06627	0.0925677
Solyc02g063490.2.1	1.04	0.0565835	1.20695	0.271366	1.08067	0.111923	1.17934	0.237975	1.48205	0.567598	1.56768	0.64863	1.45448	0.540502
Solyc02g064700.2.1	0.99	-0.0144996	1.64852	0.721172	0.927882	-0.107986	1.03747	0.0530657	1.10106	0.138896	1.03886	0.0550004	0.715879	-0.482212
Solyc02g064940.1.1	0.78	-0.358454	1.03772	0.0534237	0.869037	-0.202511	0.991079	-0.0129273	1.42476	0.510723	1.52688	0.610588	1.71471	0.777969
Solyc02g065080.2.1	0.89	-0.168123	0.94356	-0.0838134	0.843177	-0.246093	1.08236	0.11418	0.98226	-0.0258234	0.955582	-0.0655485	1.13634	0.184399
Solyc02g065240.2.1	1.04456	0.0628921	1.09843	0.135448	1.04758	0.0670586	1.018	0.025736	1.3587	0.442224	1.34199	0.424371	1.3151	0.395173
Solyc02g065300.1.1	0.97	-0.0439433	1.14011	0.189177	0.82169	-0.283334	0.961172	-0.0571338	1.11836	0.161379	1.03862	0.0546687	0.986061	-0.0202513
Solyc02g065400.2.1	1.65858	0.729951	1.12244	0.166635	1.22595	0.293896	1.287	0.364009	0.591251	-0.758157	0.431271	-1.21333	0.633324	-0.658985
Solyc02g065470.1.1	0.695331	-0.524228	0.703641	-0.507089	0.7409	-0.432649	0.965224	-0.0510646	0.841834	-0.248392	0.948867	-0.0757222	1.33708	0.419088
Solyc02g066930.2.1	1.43026	0.516273	1.18798	0.248512	1.27423	0.349625	1.09025	0.124663	0.990046	-0.0144319	0.917868	-0.123641	0.982183	-0.0259369
Solyc02g067030.2.1	0.862976	-0.212608	0.990192	-0.0142194	0.850526	-0.233573	0.943973	-0.0831832	1.04698	0.0662304	1.0412	0.0582424	1.00004	6.4826e-05
Solyc02g067080.2.1	0.816696	-0.292129	0.888445	-0.170646	0.97016	-0.0437058	0.985148	-0.021588	0.769844	-0.377361	0.927427	-0.108695	0.833027	-0.263565
Solyc02g067180.2.1	0.871655	-0.198172	1.06035	0.0845344	1.04737	0.0667699	1.05955	0.0834488	0.785507	-0.348305	0.905687	-0.142915	0.792216	-0.336035
Solyc02g067460.2.1	1.16594	0.221494	1.04618	0.065127	1.087	0.120353	1.03184	0.0452258	0.971515	-0.0416919	0.942934	-0.0847709	0.954534	-0.0671317
Solyc02g067690.2.1	0.99	-0.0144996	0.994305	-0.00824022	0.90782	-0.139522	1.19287	0.25444	0.834848	-0.260414	0.761747	-0.392616	1.04055	0.0573418
Solyc02g067840.2.1	0.93	-0.104697	1.3784	0.462995	1.02335	0.0332947	1.03616	0.0512464	1.32324	0.404075	1.29741	0.375636	1.04213	0.0595407
Solyc02g068130.2.1	1.12864	0.174591	1.1674	0.223294	1.12672	0.172131	0.992436	-0.0109535	1.13242	0.179411	1.12933	0.175462	0.965506	-0.0506432
Solyc02g068150.2.1	1.29237	0.370016	1.03465	0.0491376	1.20202	0.265457	0.992044	-0.0115246	0.993911	-0.00881094	0.940094	-0.0891234	0.969807	-0.04423
Solyc02g068380.2.1	1.07338	0.102159	1.22493	0.292699	0.957444	-0.0627401	0.992346	-0.0110853	1.1515	0.203514	1.04824	0.0679695	0.941114	-0.0875591
Solyc02g068450.2.1	0.921392	-0.118114	0.930375	-0.104116	0.991444	-0.0123968	1.17901	0.237574	0.85268	-0.229923	0.901046	-0.150328	1.10747	0.147273
Solyc02g068640.2.1	0.994674	-0.00770404	0.904864	-0.144227	1.01887	0.0269768	1.00442	0.00636978	0.826193	-0.275449	0.894108	-0.161478	0.947476	-0.077838
Solyc02g068700.2.1	1.31196	0.391723	1.35855	0.442071	1.462	0.547946	1.58614	0.665519	0.972039	-0.0409137	1.13506	0.182774	1.12897	0.175013
Solyc02g068740.2.1	1.21082	0.275985	0.898427	-0.154527	1.19703	0.259456	1.02124	0.0303223	0.946502	-0.0793219	0.951924	-0.0710812	1.03991	0.0564606
Solyc02g068900.2.1	1.14106	0.190374	0.843926	-0.244811	1.20131	0.264603	0.921837	-0.117416	0.94695	-0.07864	0.993578	-0.00929557	0.985013	-0.0217852
Solyc02g069010.2.1	1.06888	0.0961018	1.07572	0.1053	1.0952	0.131198	1.06934	0.0967244	1.10277	0.14113	1.10703	0.146695	1.18567	0.245701
Solyc02g069090.2.1	1.08088	0.112207	0.949027	-0.0754785	1.06963	0.0971159	0.909378	-0.137048	0.948696	-0.0759822	0.94994	-0.0740915	0.895226	-0.159676
Solyc02g069100.2.1	1.01319	0.0189083	0.984349	-0.0227588	0.845804	-0.241605	0.854875	-0.226214	1.19705	0.259483	1.05394	0.075799	1.08422	0.116661
Solyc02g069120.2.1	0.960205	-0.0585855	0.897587	-0.155877	1.06029	0.0844588	0.94571	-0.0805308	1.04542	0.0640864	1.18103	0.240049	1.13551	0.183343
Solyc02g069150.2.1	0.887286	-0.172529	1.1376	0.185991	0.920265	-0.119878	1.07452	0.103692	1.05006	0.0704656	1.06815	0.0951153	0.958905	-0.0605401
Solyc02g069260.2.1	1.06	0.0840643	1.20689	0.271291	0.97552	-0.035757	1.12276	0.167044	0.910866	-0.13469	0.86135	-0.215328	0.854794	-0.226351
Solyc02g069460.2.1	1.29877	0.377142	1.33342	0.415127	1.16895	0.225216	1.23652	0.306288	0.459148	-1.12297	0.419396	-1.25362	0.416263	-1.26443
Solyc02g069670.2.1	1.23719	0.307072	1.15551	0.208531	1.05473	0.0768768	1.10806	0.148038	1.16942	0.225788	1.01151	0.0165154	1.18077	0.239731
Solyc02g069800.1.1	1.02374	0.0338428	1.04195	0.0592906	1.31144	0.391155	0.938678	-0.0912972	1.47765	0.563306	1.95766	0.969129	1.33253	0.41417
Solyc02g070020.1.1	0.836383	-0.257764	1.17165	0.228536	0.9056	-0.143054	1.37588	0.460357	1.61875	0.694879	1.69107	0.757936	1.62424	0.699768
Solyc02g070360.2.1	0.788034	-0.34367	0.747758	-0.419357	0.679284	-0.557913	0.785994	-0.347409	0.980751	-0.0280412	0.86142	-0.215212	1.10632	0.145764
Solyc02g070500.1.1	0.75	-0.415037	0.902253	-0.148395	0.835456	-0.259364	0.942018	-0.0861736	1.05686	0.0797822	1.11971	0.163122	1.11684	0.159417
Solyc02g070510.2.1	1.27822	0.354137	1.09858	0.135638	1.28675	0.363728	1.04069	0.0575391	0.961327	-0.0569001	1.0081	0.0116338	0.972828	-0.039744
Solyc02g070570.2.1	0.867174	-0.205606	1.00112	0.00160853	0.900943	-0.150492	1.01657	0.0237121	0.998933	-0.00154013	0.893067	-0.163159	0.941375	-0.087158
Solyc02g070670.2.1	1.28408	0.360736	1.0796	0.110503	1.14605	0.196665	0.972678	-0.0399659	1.05284	0.0742907	0.957168	-0.0631558	0.965213	-0.0510808
Solyc02g071150.2.1	1.10074	0.138474	1.04565	0.0643947	0.945666	-0.0805976	0.909553	-0.13677	0.998576	-0.00205611	0.89402	-0.161622	0.996141	-0.0055777
Solyc02g071170.2.1	1.14	0.189034	1.2792	0.355241	1.07931	0.11011	1.293	0.370725	0.860642	-0.216515	0.830473	-0.267995	0.876647	-0.189933
Solyc02g071320.2.1	0.92	-0.120294	1.09375	0.129279	1.01291	0.018509	1.07436	0.103474	1.05363	0.0753728	1.17746	0.235678	1.04295	0.0606673
Solyc02g071330.2.1	0.89	-0.168123	1.06245	0.0873918	0.983845	-0.0234965	1.11422	0.15603	1.0188	0.026871	1.12204	0.166123	1.08001	0.111047
Solyc02g071450.2.1	1.13	0.176323	0.842343	-0.247519	1.11545	0.157621	0.87177	-0.197981	1.02448	0.0348922	1.03573	0.0506537	1.0693	0.0966602
Solyc02g071890.2.1	1.07521	0.104616	1.05868	0.0822722	0.923108	-0.115428	1.02124	0.0303283	1.05135	0.0722398	0.935362	-0.0964027	0.999104	-0.00129387
Solyc02g072130.2.1	1.03102	0.0440715	1.09163	0.126484	1.01439	0.0206137	1.09755	0.134285	1.01884	0.0269333	0.888146	-0.171131	0.92486	-0.112693
Solyc02g072160.2.1	1.07	0.0976108	1.12678	0.172206	1.00355	0.00511943	1.1036	0.142219	0.976309	-0.0345909	0.930522	-0.103887	0.96361	-0.0534793
Solyc02g076720.2.1	0.987696	-0.0178611	1.12423	0.168933	0.898331	-0.154681	1.04882	0.0687736	1.15231	0.204527	1.06892	0.0961532	1.03466	0.0491621
Solyc02g077240.2.1	0.969407	-0.0448251	0.967276	-0.0480005	0.985168	-0.0215581	0.962801	-0.0546911	1.25148	0.323639	1.38987	0.474953	1.2332	0.302406
Solyc02g077670.2.1	0.96	-0.0588937	0.874782	-0.193004	1.29623	0.374321	0.895005	-0.160032	1.28937	0.366663	1.72007	0.782467	1.2709	0.345846
Solyc02g077740.2.1	0.97	-0.0439433	0.959348	-0.0598738	0.946987	-0.0785832	0.851291	-0.232275	0.928068	-0.107698	0.909405	-0.137006	1.02185	0.0311905
Solyc02g077990.2.1	0.81	-0.304006	0.974811	-0.0368062	1.20464	0.268601	1.24093	0.311419	0.851668	-0.231637	1.07527	0.104706	0.994123	-0.00850328
Solyc02g078120.1.1	1.10586	0.145162	1.11369	0.155354	1.03753	0.0531482	1.01935	0.027649	0.985662	-0.0208355	0.967383	-0.0478404	1.00908	0.013046
Solyc02g078260.2.1	1.24	0.31034	1.3347	0.416515	1.16193	0.216526	1.3196	0.400102	0.936682	-0.0943693	0.897988	-0.155232	0.933969	-0.098553
Solyc02g078380.2.1	1.25	0.321928	0.929091	-0.106108	0.935274	-0.0965385	0.940662	-0.088251	0.898271	-0.154777	0.682925	-0.550202	0.916482	-0.125821
Solyc02g078540.2.1	1.17359	0.230934	0.848723	-0.236634	1.15818	0.211863	0.975957	-0.0351107	0.913977	-0.129771	0.936002	-0.0954168	1.07815	0.108563
Solyc02g078570.2.1	0.937031	-0.0938309	1.03879	0.0549103	0.911018	-0.134449	1.16511	0.220461	0.75193	-0.41133	0.783444	-0.352097	0.803026	-0.316481
Solyc02g078900.2.1	1.11515	0.15724	1.05081	0.0715045	0.898542	-0.154343	1.0099	0.0142121	1.13493	0.182607	0.920831	-0.118991	1.0714	0.0994913
Solyc02g078940.2.1	0.916578	-0.125671	0.919451	-0.121156	0.880046	-0.184349	0.837676	-0.255536	1.21163	0.276953	1.22428	0.291936	1.12732	0.172899
Solyc02g078950.2.1	0.95	-0.0740006	1.22469	0.29242	0.960717	-0.0578167	0.952863	-0.0696589	1.02075	0.0296311	1.04921	0.0693052	0.800322	-0.321348
Solyc02g078990.2.1	1.083	0.115031	1.03388	0.0480699	1.05804	0.0813908	1.00982	0.0140967	0.977155	-0.0333411	1.00869	0.0124888	0.958078	-0.0617843
Solyc02g079060.2.1	1.38548	0.470382	1.11913	0.162374	1.11986	0.163318	0.992386	-0.0110273	1.01716	0.0245493	0.858652	-0.219855	0.996529	-0.005016
Solyc02g079100.2.1	0.963936	-0.0529906	0.79395	-0.332881	1.01765	0.0252415	0.90793	-0.139348	1.06324	0.0884738	1.1477	0.198743	1.287	0.364011
Solyc02g079210.2.1	0.964268	-0.0524935	1.02525	0.0359774	1.06533	0.0912955	0.919741	-0.120701	1.42952	0.515527	1.66111	0.732144	1.3009	0.379506
Solyc02g079290.2.1	1.39274	0.477924	1.32377	0.404653	1.27572	0.351308	1.10779	0.147684	0.750603	-0.413878	0.679522	-0.557408	0.579549	-0.786998
Solyc02g079410.2.1	1.22912	0.297626	0.953232	-0.0691015	1.24311	0.313952	0.926991	-0.109373	0.998075	-0.00278054	1.02375	0.0338577	0.996624	-0.00487858
Solyc02g079500.2.1	1.14087	0.190139	0.877545	-0.188455	1.41098	0.496701	1.06306	0.0882225	0.79464	-0.331626	1.01199	0.0171969	1.02996	0.0425948
Solyc02g079510.2.1	1.44896	0.535017	0.942076	-0.0860846	1.83936	0.879205	1.12399	0.168626	0.821756	-0.283217	1.07846	0.108972	0.955043	-0.0663631
Solyc02g079880.2.1	0.84	-0.251539	0.92154	-0.117882	0.998162	-0.00265383	0.957238	-0.0630507	0.982374	-0.025655	1.14786	0.198946	1.05292	0.0743967
Solyc02g079930.2.1	1.1213	0.165175	0.985505	-0.0210649	1.11869	0.161806	1.03479	0.0493324	1.04327	0.0611098	1.08816	0.121897	1.17598	0.233867
Solyc02g079950.2.1		#NUM!	1.22967	0.298269	0.977352	-0.0330502	1.08148	0.113011	0.75598	-0.40358	0.467629	-1.09656	0.70131	-0.511876
Solyc02g079960.2.1	1.59796	0.676233	1.1594	0.213385	1.72425	0.785965	1.08568	0.118594	0.797095	-0.327176	1.02355	0.0335829	0.861029	-0.215867
Solyc02g080270.2.1	1.19	0.250962	1.22235	0.289652	1.10179	0.139847	1.15305	0.20546	1.1158	0.158073	0.799979	-0.321965	0.795168	-0.330668
Solyc02g080540.1.1	0.912765	-0.131685	1.07247	0.100931	0.834693	-0.260682	0.968889	-0.0455967	1.01415	0.0202722	0.940439	-0.0885944	0.955128	-0.0662345
Solyc02g080630.2.1	1.14433	0.194505	0.954369	-0.0673805	1.22425	0.291899	1.08907	0.123095	0.918457	-0.122717	1.00478	0.00687959	1.08243	0.114273
Solyc02g080800.2.1	1.004	0.00575927	1.12642	0.171747	0.922494	-0.116388	1.00118	0.00169991	1.12823	0.174064	1.02121	0.030286	1.00717	0.0103115
Solyc02g080810.2.1	1.06	0.0840643	0.918352	-0.122881	1.09502	0.130955	1.63075	0.705538	0.805898	-0.311331	0.794351	-0.332152	1.31125	0.390938
Solyc02g080880.2.1	1.08971	0.123944	1.52975	0.613296	1.19809	0.26074	1.06598	0.0921815	1.0443	0.0625372	1.11302	0.154484	0.715978	-0.482012
Solyc02g080940.2.1	1.12924	0.175356	1.08506	0.117781	1.08348	0.115677	1.04456	0.0628892	0.914622	-0.128752	0.909786	-0.136401	0.845974	-0.241315
Solyc02g081140.2.1	1.254	0.326539	1.11026	0.150895	1.22446	0.292151	1.14144	0.190855	0.904411	-0.144949	0.921784	-0.1175	0.925976	-0.110953
Solyc02g081160.2.1	0.950265	-0.0735985	0.860785	-0.216275	0.959777	-0.0592282	0.876786	-0.189703	0.864388	-0.210249	0.906885	-0.141009	0.902688	-0.1477
Solyc02g081170.2.1	1.12481	0.169677	1.08557	0.118454	1.21506	0.281025	0.997917	-0.00300836	1.25632	0.329199	1.3539	0.437116	1.13413	0.181592
Solyc02g081400.2.1	1.06089	0.0852708	1.00733	0.01053	1.08039	0.111546	1.01037	0.0148827	1.10184	0.139912	1.16793	0.223956	1.16058	0.214842
Solyc02g081700.1.1	0.894746	-0.160451	1.25897	0.332241	1.01503	0.0215294	1.04095	0.0578975	0.997629	-0.00342454	1.18286	0.242285	0.857532	-0.221738
Solyc02g081880.2.1	1.13072	0.177248	0.870712	-0.199733	1.23192	0.300905	0.886822	-0.173284	0.950915	-0.0726118	1.02172	0.0310015	0.984018	-0.0232439
Solyc02g082000.2.1	1.32026	0.400827	0.819971	-0.286356	0.960383	-0.0583189	0.780407	-0.357702	0.945366	-0.0810558	0.744772	-0.425129	0.906517	-0.141594
Solyc02g082220.2.1	0.92	-0.120294	0.928752	-0.106634	0.862834	-0.212845	0.835096	-0.259987	1.22739	0.295597	1.16416	0.219287	1.06822	0.0952062
Solyc02g082250.2.1	0.876938	-0.189454	0.938824	-0.091073	0.932935	-0.100152	1.04179	0.0590582	0.949511	-0.0747437	1.01137	0.0163174	1.08625	0.119358
Solyc02g082760.2.1	1.16	0.214125	1.2671	0.341525	1.24299	0.313812	1.08436	0.116846	1.06354	0.0888707	1.23193	0.300921	0.913522	-0.130488
Solyc02g082800.2.1	1.10574	0.145014	1.10453	0.143437	1.10249	0.140759	1.05629	0.0790046	0.92909	-0.106109	1.01083	0.0155457	0.946396	-0.0794841
Solyc02g082830.1.1	1.16	0.214125	0.902855	-0.147433	1.06293	0.08804	1.03894	0.0551152	0.777522	-0.363044	0.753884	-0.407585	0.871799	-0.197932
Solyc02g083280.2.1	1.24989	0.3218	1.36923	0.453364	1.09825	0.135212	1.33738	0.419404	0.950259	-0.0736072	0.902359	-0.148226	0.848524	-0.236972
Solyc02g083320.2.1	1.22	0.286881	1.27457	0.350009	1.01256	0.0180008	1.21724	0.28361	1.02451	0.034939	0.883636	-0.178477	1.01981	0.0283016
Solyc02g083500.2.1	1.18771	0.248189	1.05613	0.0787853	1.38524	0.470138	1.05324	0.0748318	0.939853	-0.0894928	1.1449	0.195224	0.998248	-0.00252923
Solyc02g083590.2.1	1.08	0.111031	1.04765	0.0671567	1.1436	0.193583	0.968529	-0.0461329	1.05506	0.0773294	1.18318	0.242665	0.989517	-0.0152033
Solyc02g083700.2.1	0.84	-0.251539	1.05498	0.0772216	0.819723	-0.286792	0.996273	-0.00538737	0.929028	-0.106206	0.921836	-0.117417	0.884102	-0.177715
Solyc02g083710.2.1	1.14797	0.199087	1.02964	0.04214	1.13374	0.181095	1.09487	0.130754	0.91625	-0.126186	0.958116	-0.0617282	0.969487	-0.0447061
Solyc02g083810.2.1	0.934021	-0.0984723	0.883766	-0.178264	0.891506	-0.165684	0.985439	-0.0211622	0.876035	-0.19094	0.873515	-0.195095	0.987117	-0.0187074
Solyc02g083860.2.1	1.08	0.111031	1.29161	0.369166	1.09521	0.131213	1.86011	0.895384	0.546822	-0.870857	0.632796	-0.660188	0.913819	-0.130019
Solyc02g084440.2.1	0.917294	-0.124544	1.0939	0.12948	0.853567	-0.228424	0.98867	-0.0164393	0.7976	-0.326264	0.752546	-0.410149	0.778177	-0.361829
Solyc02g084690.2.1	0.890054	-0.168036	1.12609	0.171325	0.892268	-0.164451	0.994264	-0.00829887	1.00271	0.003901	1.00247	0.00355774	0.846995	-0.239574
Solyc02g084710.2.1	2.05	1.03562	1.11478	0.156763	1.64328	0.716579	1.06214	0.0869724	1.11618	0.158575	0.890581	-0.167181	1.22581	0.29374
Solyc02g085040.2.1	0.928351	-0.107257	1.21328	0.278915	0.841577	-0.248833	0.939848	-0.0895008	1.08189	0.11356	1.03319	0.0471108	0.945475	-0.0808889
Solyc02g085100.2.1	1.13	0.176323	1.10276	0.141115	1.03773	0.053432	1.19848	0.261206	0.998876	-0.00162217	0.966237	-0.0495517	1.063	0.0881392
Solyc02g085350.2.1	0.905555	-0.143126	0.952711	-0.0698897	1.02312	0.0329713	1.01274	0.0182678	1.03467	0.0491757	1.14568	0.19621	1.07416	0.103212
Solyc02g085520.2.1	1.0499	0.0702512	1.05879	0.0824226	0.953827	-0.068201	1.04444	0.0627232	1.08395	0.1163	1.04064	0.0574648	1.05535	0.0777164
Solyc02g085730.2.1	1.09755	0.134287	1.05646	0.0792368	1.03799	0.0537977	1.03927	0.0555755	0.906436	-0.141722	0.882368	-0.180548	0.902561	-0.147904
Solyc02g085780.2.1	0.982286	-0.0257848	1.26434	0.338389	1.06371	0.0891054	1.08367	0.115928	0.938144	-0.0921186	1.02288	0.0326417	0.865669	-0.208113
Solyc02g085840.2.1	1.05746	0.0805984	1.12119	0.16503	1.19332	0.254975	1.06379	0.0892107	1.03016	0.0428638	1.18763	0.248084	1.0453	0.0639184
Solyc02g086560.2.1	1.06173	0.0864216	0.948601	-0.0761266	0.984716	-0.0222201	0.967252	-0.0480367	1.0568	0.0797081	0.99975	-0.000360567	1.05472	0.0768638
Solyc02g086740.1.1		#NUM!	1.14071	0.189935	1.31242	0.392232	1.31331	0.393212	1.0391	0.0553311	0.702046	-0.510362	1.08349	0.11568
Solyc02g086830.2.1	1.67664	0.745571	1.22686	0.294966	1.30227	0.381033	1.05284	0.0742806	0.747385	-0.420077	0.625974	-0.675826	0.638883	-0.646377
Solyc02g086880.2.1	1.06331	0.0885688	0.944692	-0.0820843	1.08874	0.122657	0.899609	-0.15263	1.08376	0.116044	1.13338	0.180627	1.05476	0.0769137
Solyc02g086910.2.1	1.00801	0.011515	0.903992	-0.145618	1.02849	0.0405322	1.07494	0.104256	0.831645	-0.26596	0.874372	-0.193681	0.988004	-0.0174115
Solyc02g087190.1.1	0.86	-0.217591	1.10142	0.13936	1.27212	0.347238	1.24596	0.317262	0.845131	-0.242752	1.27859	0.354552	0.963428	-0.0537509
Solyc02g087240.2.1	0.927816	-0.10809	0.824881	-0.277742	0.861307	-0.215401	0.911347	-0.133928	1.13216	0.179081	1.06935	0.0967279	1.70665	0.771165
Solyc02g087250.2.1	1.14156	0.191012	0.876173	-0.190713	1.1875	0.247923	0.915358	-0.127593	0.979735	-0.0295368	1.00774	0.0111293	1.02895	0.0411758
Solyc02g087300.1.1	1.02809	0.0399701	0.990807	-0.0133239	1.05797	0.0813015	0.912144	-0.132667	0.935812	-0.0957099	0.970915	-0.0425831	0.918873	-0.122063
Solyc02g087770.2.1	0.737622	-0.439046	0.653335	-0.614106	0.757676	-0.400348	1.01123	0.0161094	0.54332	-0.880125	0.567634	-0.816968	0.807685	-0.308135
Solyc02g087930.2.1		#NUM!	1.29128	0.368805	1.09427	0.129968	0.932641	-0.100607	1.14911	0.200519	0.845385	-0.24232	0.833652	-0.262483
Solyc02g088260.2.1	1.26699	0.341405	0.929479	-0.105506	1.3061	0.38526	0.98771	-0.0178405	0.868528	-0.203356	0.877473	-0.188573	0.955152	-0.0661981
Solyc02g088390.2.1	1.00895	0.0128569	0.900937	-0.150502	0.816303	-0.292823	0.896803	-0.157137	0.761556	-0.392978	0.654693	-0.611108	0.796119	-0.328945
Solyc02g088490.2.1	1.13327	0.180494	1.03167	0.0449758	1.08287	0.114865	1.19731	0.2598	0.927786	-0.108135	0.868094	-0.204076	1.05168	0.072694
Solyc02g088610.2.1	0.848841	-0.236434	0.899433	-0.152912	0.786777	-0.345973	0.914005	-0.129727	1.55638	0.63819	1.43937	0.525439	1.49833	0.583358
Solyc02g088700.2.1	1.08367	0.115929	1.06184	0.0865617	1.10484	0.143832	1.102	0.140128	0.89624	-0.158042	0.939274	-0.0903821	0.967149	-0.0481904
Solyc02g089070.2.1	0.878311	-0.187197	0.930383	-0.104103	0.89434	-0.161104	0.861257	-0.215484	1.07132	0.0993842	1.04187	0.0591812	1.0218	0.0311186
Solyc02g090030.2.1	1.81441	0.859501	1.31818	0.398549	1.20202	0.265463	1.38501	0.469899	0.546361	-0.872074	0.376455	-1.40945	0.605411	-0.724013
Solyc02g090100.1.1	1.21454	0.280409	1.04775	0.0673011	1.11757	0.160367	1.26466	0.338747	0.600286	-0.736277	0.562531	-0.829997	0.722236	-0.469457
Solyc02g090860.2.1	0.938173	-0.0920734	0.940516	-0.0884751	0.968978	-0.0454649	0.887166	-0.172724	0.94902	-0.0754893	0.994602	-0.00780908	0.955301	-0.0659734
Solyc02g091100.2.1	0.990521	-0.0137412	0.978312	-0.0316341	1.07579	0.105397	1.03122	0.0443559	0.908388	-0.13862	1.01217	0.0174544	1.03605	0.0510909
Solyc02g091190.2.1	1.01338	0.0191799	0.99154	-0.012257	1.00858	0.0123281	0.969264	-0.0450379	1.01841	0.0263252	1.02028	0.0289694	0.945918	-0.0802137
Solyc02g091280.2.1	0.946656	-0.0790872	1.10631	0.145754	0.990952	-0.0131134	0.92403	-0.113989	1.06052	0.084776	1.08094	0.112287	0.872303	-0.197098
Solyc02g091490.2.1	1.11634	0.15878	1.06521	0.0911318	0.969687	-0.0444086	0.936198	-0.0951148	1.15618	0.209369	1.02367	0.0337461	1.06179	0.0864939
Solyc02g091560.2.1	1.3511	0.434139	1.09518	0.131172	1.07966	0.110581	1.13636	0.184426	0.710753	-0.492579	0.566983	-0.818624	0.729718	-0.454589
Solyc02g091580.2.1	0.98	-0.0291463	0.849499	-0.235316	0.781165	-0.3563	0.689424	-0.536536	1.11975	0.163182	0.873182	-0.195645	0.992309	-0.0111381
Solyc02g091900.2.1	0.987983	-0.0174419	1.04796	0.0675897	0.861544	-0.215004	0.915443	-0.127459	1.24549	0.31671	1.14185	0.191373	1.11974	0.163164
Solyc02g091970.2.1	0.912473	-0.132146	1.02306	0.0328942	0.847523	-0.238676	0.964658	-0.0519101	1.18207	0.241321	1.10125	0.139147	1.04572	0.0644911
Solyc02g092270.2.1	1.33304	0.414721	1.00549	0.00789766	1.20721	0.27168	1.0858	0.118757	0.995171	-0.00698293	0.922581	-0.116252	1.01563	0.0223786
Solyc02g092430.1.1	0.842515	-0.247226	0.801917	-0.318475	0.773128	-0.37122	0.741792	-0.430913	1.05318	0.0747471	0.957121	-0.0632265	0.990785	-0.0133562
Solyc02g092440.2.1	0.729162	-0.455688	0.855032	-0.22595	0.78718	-0.345235	0.818075	-0.289694	1.05223	0.0734488	1.12656	0.171922	1.07037	0.0981134
Solyc02g092530.2.1	1.02241	0.0319728	0.970751	-0.042827	1.03709	0.0525347	1.04858	0.0684303	0.881696	-0.181647	0.974459	-0.0373273	0.881933	-0.181259
Solyc02g092640.2.1	0.91418	-0.12945	1.12838	0.174247	0.855421	-0.225293	0.955836	-0.0651656	1.11639	0.158845	1.0276	0.0392841	0.937841	-0.0925841
Solyc02g092670.1.1	0.92	-0.120294	1.02571	0.0366293	0.72384	-0.466257	0.837496	-0.255846	1.44588	0.531945	1.15507	0.207975	1.18968	0.250568
Solyc02g093080.2.1	1.15644	0.209692	1.0193	0.0275723	1.28777	0.364873	1.09284	0.128086	0.862727	-0.213025	0.97691	-0.0337027	0.990693	-0.0134894
Solyc02g093170.2.1	1.03	0.0426443	0.946922	-0.0786831	1.16547	0.220913	1.08577	0.118723	0.741256	-0.431956	0.858534	-0.220054	0.857185	-0.222321
Solyc02g093290.2.1	1.02	0.0285692	0.925844	-0.111159	0.939893	-0.0894315	0.925048	-0.1124	1.0605	0.0847475	0.987321	-0.0184085	1.03471	0.0492202
Solyc02g093340.2.1	1.62	0.695994	1.23381	0.303122	1.5668	0.647819	1.26029	0.333755	0.769006	-0.378934	0.771423	-0.374406	0.820379	-0.285638
Solyc02g093370.2.1	1.02	0.0285755	1.19138	0.252636	0.930512	-0.103904	1.09913	0.136361	1.05338	0.0750318	0.993958	-0.00874297	0.970403	-0.0433438
Solyc02g093520.2.1	1.31	0.389567	1.26251	0.336293	1.19611	0.258349	1.14752	0.198522	1.04062	0.05745	0.970647	-0.0429809	0.949983	-0.0740267
Solyc02g093530.2.1	1.05	0.0703893	1.44473	0.530801	0.998161	-0.00265491	2.00197	1.00142	1.10378	0.142449	1.00912	0.0130958	1.65295	0.725041
Solyc02g093630.2.1	0.926508	-0.110124	1.17687	0.234951	0.876896	-0.189522	0.966376	-0.0493436	1.01319	0.0189017	0.98603	-0.0202962	0.844217	-0.244315
Solyc02g093640.2.1	1.09422	0.129904	0.916514	-0.125772	0.714666	-0.484659	0.923401	-0.11497	1.35409	0.43732	0.971427	-0.0418227	1.36755	0.451598
Solyc02g093680.2.1	1.20136	0.264666	0.899317	-0.153099	1.11741	0.16016	0.999224	-0.00112037	0.97442	-0.0373844	0.967937	-0.0470149	1.07397	0.10295
Solyc02g093830.2.1	0.929628	-0.105275	0.87612	-0.1908	0.983629	-0.0238144	0.901945	-0.148889	0.964704	-0.0518419	1.02733	0.0389023	1.00352	0.00507506
Solyc02g093900.2.1	0.96	-0.0588937	1.14707	0.197954	0.98369	-0.0237251	1.2429	0.313715	0.964944	-0.0514824	1.04246	0.0599904	1.08186	0.11351
Solyc02g094120.2.1	0.909112	-0.13747	0.971485	-0.041736	0.948605	-0.0761211	0.843574	-0.245414	1.00817	0.0117406	1.0683	0.0953136	0.905458	-0.143281
Solyc02g094140.2.1	0.757673	-0.400352	1.11756	0.160352	0.824795	-0.277892	0.882363	-0.180555	0.9747	-0.0369699	1.1424	0.192068	0.77212	-0.373102
Solyc02g094440.2.1	1.61	0.687061	1.11291	0.154337	0.871203	-0.198919	0.941317	-0.0872472	1.12795	0.173703	0.624571	-0.679063	0.96216	-0.0556513
Solyc02g094470.2.1	0.950391	-0.073407	1.01671	0.0239115	0.939917	-0.0893946	1.09695	0.133493	1.05756	0.0807379	1.00356	0.00512845	1.06873	0.0958942
Solyc02g094640.2.1	0.926741	-0.109763	1.01959	0.0279875	1.05152	0.0724722	0.95715	-0.0631827	1.03474	0.0492614	1.16172	0.216264	0.953835	-0.0681879
Solyc03g005020.2.1	0.852343	-0.230494	0.984362	-0.0227394	0.613667	-0.704473	0.838441	-0.254219	1.82603	0.86871	1.17667	0.23471	1.48467	0.570145
Solyc03g005260.2.1	1.16744	0.223351	1.14176	0.191262	1.06454	0.0902313	1.18668	0.246936	1.13222	0.179159	1.04071	0.057573	1.18706	0.247394
Solyc03g005580.2.1	0.7882	-0.343365	9.95956	3.31608	1.59887	0.677055	2.34916	1.23215	1.00938	0.0134746	2.25236	1.17144	0.242384	-2.04464
Solyc03g005730.2.1	0.95032	-0.0735144	0.858219	-0.220583	0.865881	-0.207759	0.78716	-0.345271	1.32142	0.402093	1.24792	0.319526	1.21599	0.28213
Solyc03g006140.2.1	1.19048	0.251543	1.05662	0.0794527	0.859209	-0.218919	0.909154	-0.137403	1.08132	0.112796	0.812529	-0.299508	0.926517	-0.110111
Solyc03g006580.2.1	1.27	0.344828	1.26812	0.34269	1.1051	0.144178	1.22205	0.289306	0.940127	-0.0890725	0.83799	-0.254995	0.913688	-0.130227
Solyc03g006680.2.1	1.37	0.454176	0.818443	-0.289046	1.27569	0.351275	0.926896	-0.10952	0.856908	-0.222788	0.775475	-0.366848	0.974821	-0.0367904
Solyc03g007000.2.1	0.79	-0.340075	0.899296	-0.153131	0.76398	-0.388393	0.726428	-0.461109	1.49759	0.582644	1.57566	0.655956	1.22299	0.290418
Solyc03g007190.2.1	0.870654	-0.199829	1.04498	0.0634699	0.951912	-0.0710999	1.00233	0.00335313	0.923221	-0.115252	0.991363	-0.0125154	0.942015	-0.0861782
Solyc03g007240.2.1	1.46	0.545968	0.956588	-0.064031	0.877579	-0.188399	1.03483	0.0493887	1.08695	0.120282	0.666167	-0.586044	1.18493	0.244801
Solyc03g007270.2.1	0.972631	-0.0400356	0.713085	-0.487854	0.988977	-0.0159915	0.834899	-0.260326	0.899375	-0.153005	0.958112	-0.0617333	1.03761	0.0532628
Solyc03g007520.2.1	1.19	0.250962	0.974936	-0.036621	1.2446	0.315681	0.960506	-0.0581332	0.873278	-0.195487	0.918239	-0.123058	1.01346	0.0192915
Solyc03g007660.2.1	1.86313	0.897731	0.987981	-0.0174451	0.884763	-0.176637	0.968518	-0.0461487	1.25541	0.328156	0.661139	-0.596974	1.24875	0.320487
Solyc03g007670.2.1	1.22	0.286881	0.905218	-0.143662	1.18264	0.242017	1.12845	0.174347	0.941315	-0.0872509	0.914174	-0.129459	1.03884	0.0549749
Solyc03g007740.2.1	0.833912	-0.262032	0.901063	-0.150301	0.756713	-0.402183	0.798447	-0.324732	0.960897	-0.0575467	0.857715	-0.22143	0.832624	-0.264263
Solyc03g007890.2.1	1.21863	0.285256	0.892035	-0.164828	0.834194	-0.261545	0.749002	-0.416959	1.37108	0.455314	0.961538	-0.0565836	1.08946	0.123613
Solyc03g007950.2.1	0.931035	-0.103093	1.1202	0.163756	0.98778	-0.0177389	0.932679	-0.100548	1.23929	0.309519	1.30477	0.383793	1.08212	0.113859
Solyc03g019720.2.1	1.0389	0.055055	1.01052	0.0151034	1.03499	0.0496115	1.0108	0.0154963	1.05463	0.0767367	1.07288	0.101492	1.06297	0.0880972
Solyc03g019790.2.1	0.916777	-0.125358	0.873779	-0.194659	0.816098	-0.293185	0.924696	-0.112949	1.31177	0.391517	1.17292	0.230099	1.31238	0.392189
Solyc03g019850.2.1	1.26	0.333424	3.96965	1.98901	1.17898	0.237535	1.42744	0.513435	1.27504	0.350539	1.33668	0.41865	0.462031	-1.11394
Solyc03g019900.2.1	1.08	0.111031	0.980934	-0.0277719	1.02446	0.0348632	0.952113	-0.0707954	0.930857	-0.103369	0.890405	-0.167466	0.898294	-0.15474
Solyc03g025270.2.1	0.785242	-0.348791	0.880598	-0.183445	0.854395	-0.227024	0.893684	-0.162163	0.772607	-0.372193	0.834651	-0.260755	0.81091	-0.302385
Solyc03g025320.2.1	0.92	-0.120294	0.757361	-0.400948	1.08855	0.122405	1.09413	0.129781	0.435869	-1.19803	0.52688	-0.924454	0.70156	-0.511362
Solyc03g025340.1.1	1.08963	0.123837	1.18247	0.241802	1.08346	0.115652	1.02779	0.0395497	0.993814	-0.00895169	0.971733	-0.0413685	0.847219	-0.239193
Solyc03g025530.2.1	0.962069	-0.055788	1.03689	0.0522563	1.0413	0.058388	1.04316	0.0609656	1.06414	0.089687	1.15864	0.212436	1.14235	0.192003
Solyc03g025610.1.1	1.07792	0.108253	1.03968	0.0561388	1.04057	0.057369	1.12807	0.173854	0.899264	-0.153184	0.876498	-0.190178	0.930017	-0.104671
Solyc03g025630.2.1	0.829863	-0.269054	0.886007	-0.17461	0.903096	-0.147049	0.904066	-0.145499	0.958094	-0.0617611	1.01999	0.0285565	0.98891	-0.0160894
Solyc03g025720.2.1	0.98	-0.0291463	0.975611	-0.0356225	1.00205	0.00295086	0.91429	-0.129276	1.06135	0.0859037	1.00847	0.0121615	1.0074	0.0106295
Solyc03g025800.2.1	0.85	-0.234465	0.944322	-0.0826498	0.849224	-0.235783	0.879535	-0.185187	0.943765	-0.0835008	0.966922	-0.0485284	0.88286	-0.179743
Solyc03g025850.2.1	1.29295	0.370667	1.04844	0.0682467	1.12127	0.165134	1.01614	0.023095	0.899519	-0.152774	0.810075	-0.303873	0.891106	-0.166331
Solyc03g025950.2.1	1.19282	0.254371	0.826612	-0.274717	1.13586	0.18378	0.803444	-0.31573	1.18368	0.243278	1.15908	0.212981	1.08548	0.118332
Solyc03g031670.2.1	1.04794	0.0675536	1.14289	0.192684	0.952931	-0.0695567	1.04026	0.0569436	1.11728	0.159996	1.07189	0.10016	1.04707	0.0663519
Solyc03g032000.2.1	0.9	-0.152003	1.07107	0.0990539	1.0735	0.102317	1.11998	0.163478	0.969531	-0.0446418	1.14779	0.198858	0.984049	-0.0231974
Solyc03g033620.2.1	0.925769	-0.111275	1.16059	0.214856	0.856666	-0.223195	0.993062	-0.0100439	1.00415	0.00597544	1.02425	0.0345734	0.927101	-0.109202
Solyc03g033950.2.1	0.95	-0.0740006	1.57962	0.659582	0.986989	-0.0188946	1.95078	0.964055	0.956968	-0.0634579	1.07305	0.101721	0.872145	-0.19736
Solyc03g034220.2.1	1.33	0.411426	1.46965	0.555476	1.10859	0.148723	1.09401	0.129621	0.960516	-0.0581185	0.814948	-0.29522	0.720528	-0.472874
Solyc03g034430.1.1	0.82	-0.286304	0.868364	-0.203628	0.815013	-0.295104	0.878516	-0.18686	1.06723	0.0938753	1.07946	0.110306	1.08805	0.121743
Solyc03g043660.2.1	0.98	-0.0291463	1.04307	0.0608407	0.859819	-0.217896	0.974852	-0.036745	1.05813	0.0815133	0.952013	-0.0709472	0.961801	-0.0561903
Solyc03g043750.2.1	0.872617	-0.19658	1.21989	0.286754	0.876832	-0.189628	0.936076	-0.095303	1.18848	0.249116	1.20417	0.268037	0.971422	-0.0418296
Solyc03g044190.2.1	0.81	-0.304006	0.913719	-0.130178	0.798584	-0.324484	0.875292	-0.192163	0.977495	-0.0328382	0.983626	-0.0238185	0.940482	-0.0885285
Solyc03g044330.1.1	1.01367	0.0195862	1.14631	0.196999	1.01932	0.0276029	1.0887	0.1226	0.85132	-0.232226	0.814597	-0.295841	0.897696	-0.155702
Solyc03g044470.2.1	1.15	0.201634	1.12305	0.16742	1.28154	0.357874	1.62665	0.701908	0.979572	-0.0297759	1.05948	0.0833603	1.4298	0.515811
Solyc03g044660.2.1	1.1	0.137504	1.20196	0.265395	1.09486	0.130744	1.03068	0.0436025	1.11257	0.153899	1.13638	0.184441	0.958202	-0.0615981
Solyc03g052980.2.1	0.97	-0.0439433	1.22877	0.297215	1.06672	0.0931774	0.931578	-0.102251	1.1374	0.185743	1.27943	0.355498	0.86608	-0.207428
Solyc03g058920.2.1	0.84	-0.251539	1.1913	0.252539	0.801065	-0.320008	0.909407	-0.137002	1.00534	0.00768316	0.978099	-0.0319478	0.773376	-0.370758
Solyc03g058970.2.1	0.72	-0.473931	0.862008	-0.214226	0.959314	-0.059925	1.18796	0.248481	0.793911	-0.332951	1.08354	0.115757	1.10342	0.141986
Solyc03g059310.2.1	0.987018	-0.0188511	1.0258	0.0367533	0.981703	-0.0266418	0.993804	-0.00896723	1.09616	0.132459	1.07589	0.10553	1.06558	0.0916407
Solyc03g062890.2.1	1.23023	0.298928	1.23003	0.298696	1.3995	0.484911	1.18723	0.247599	1.00624	0.00897997	1.04292	0.0606305	1.02633	0.0374898
Solyc03g062940.2.1	0.98	-0.0291463	1.13593	0.183871	1.09942	0.136748	0.920391	-0.119682	1.18243	0.241755	1.10109	0.138932	0.966226	-0.049568
Solyc03g063110.2.1	0.957308	-0.0629446	1.1349	0.182565	0.879023	-0.186027	1.05703	0.080012	1.03018	0.04289	1.01777	0.0254098	0.983973	-0.0233094
Solyc03g063560.2.1	0.925506	-0.111686	0.940292	-0.0888187	0.853864	-0.227922	0.986042	-0.0202792	1.13666	0.184796	1.08238	0.114212	1.23721	0.307094
Solyc03g063600.2.1	0.654651	-0.611202	0.869324	-0.202034	0.868085	-0.204092	1.06488	0.09069	0.809589	-0.304738	1.03364	0.0477345	1.04241	0.0599216
Solyc03g063750.2.1	1.14	0.189034	1.14171	0.191192	1.00153	0.00220333	1.19621	0.258474	1.19362	0.255342	1.11603	0.158379	1.04778	0.0673384
Solyc03g065340.2.1	0.869556	-0.201648	0.999771	-0.000330933	0.961046	-0.0573223	1.12848	0.174376	0.789976	-0.340118	0.83866	-0.253841	0.918814	-0.122155
Solyc03g071620.1.1	0.94	-0.0892673	1.19463	0.256564	1.0152	0.0217651	1.01917	0.027398	1.20362	0.267375	1.31846	0.398857	1.03477	0.0493087
Solyc03g079930.2.1	1.16502	0.220357	1.1751	0.232782	1.26561	0.339838	1.14004	0.18909	0.941423	-0.0870845	1.06592	0.092103	0.936929	-0.0939886
Solyc03g079940.2.1	0.903966	-0.14566	1.01631	0.0233344	1.02116	0.0302153	0.994089	-0.00855341	1.0876	0.121154	1.26175	0.335422	1.06858	0.0956939
Solyc03g080050.2.1	1.02	0.0285692	0.990924	-0.0131544	1.00781	0.011224	0.965722	-0.0503208	1.05165	0.0726523	1.04329	0.0611452	1.01883	0.0269067
Solyc03g081220.1.1	1.05	0.0703893	1.09245	0.127568	1.04719	0.066527	1.06129	0.0858224	0.919846	-0.120535	0.898738	-0.154027	0.950907	-0.0726233
Solyc03g082420.2.1	1.10449	0.143374	1.10359	0.142206	1.34217	0.424566	1.61205	0.688893	1.35323	0.436409	1.62742	0.702584	1.97845	0.98437
Solyc03g082580.2.1	1.26395	0.337936	1.01625	0.0232557	1.21949	0.286277	1.19537	0.257457	0.910253	-0.13566	0.914448	-0.129027	1.07982	0.110792
Solyc03g082600.2.1	1.14406	0.19416	1.06167	0.0863291	1.14771	0.198761	1.00718	0.0103265	1.22401	0.291619	1.23519	0.304727	1.15599	0.209124
Solyc03g082890.2.1	1.14758	0.1986	1.09076	0.12533	1.13721	0.1855	1.37442	0.45882	0.657131	-0.605746	0.619109	-0.691736	0.791978	-0.336467
Solyc03g082910.2.1	0.899324	-0.153087	0.990369	-0.0139618	1.08784	0.12147	1.10128	0.139177	0.825925	-0.275917	1.09593	0.132152	0.932804	-0.100353
Solyc03g082920.2.1	1.01775	0.0253828	0.960871	-0.057585	0.885478	-0.175472	1.00408	0.005876	0.99588	-0.00595549	0.878542	-0.186816	0.964357	-0.0523611
Solyc03g082940.2.1	0.98	-0.0291463	1.08768	0.121258	1.04009	0.0567064	0.976499	-0.0343097	1.12584	0.171	1.21859	0.28521	1.01936	0.0276615
Solyc03g083090.2.1	0.9	-0.152003	1.12234	0.16651	0.825084	-0.277386	0.893779	-0.162009	1.3622	0.445941	1.28705	0.364065	1.09403	0.129652
Solyc03g083390.2.1	1.29912	0.377536	1.0214	0.0305503	1.26211	0.33584	0.983732	-0.0236622	1.0323	0.0458574	0.988368	-0.0168795	1.01356	0.0194363
Solyc03g083520.2.1	1.2615	0.335136	0.933914	-0.0986389	1.13935	0.188206	0.970227	-0.0436057	0.953606	-0.0685349	0.935401	-0.0963438	0.956401	-0.064313
Solyc03g083910.2.1	1.381	0.465712	1.10757	0.147392	2.27614	1.18659	1.19417	0.256005	1.83065	0.872352	3.40885	1.76929	2.01004	1.00723
Solyc03g093360.2.1	0.937039	-0.0938195	0.74153	-0.431422	1.31356	0.393478	0.968403	-0.04632	0.907573	-0.139915	1.30746	0.386765	1.2043	0.268195
Solyc03g093680.2.1	1.04541	0.0640688	1.06072	0.0850403	1.02647	0.0376978	0.993683	-0.00914276	1.01162	0.0166604	1.01859	0.0265734	0.953063	-0.0693561
Solyc03g093690.2.1	1.19835	0.261044	1.04531	0.0639248	1.13584	0.183757	0.955672	-0.0654128	1.03289	0.0466933	1.0305	0.0433439	1.0291	0.041384
Solyc03g095190.2.1	1.25143	0.323575	1.06227	0.0871551	1.19807	0.260715	1.20494	0.268962	0.907635	-0.139816	0.887394	-0.172353	1.04138	0.0585028
Solyc03g095410.2.1	0.89	-0.168123	1.11621	0.158612	0.910946	-0.134562	1.07598	0.105656	1.04232	0.0597934	1.12879	0.174774	1.09567	0.131811
Solyc03g095840.2.1	0.969513	-0.0446677	0.818337	-0.289234	0.956101	-0.0647649	0.852737	-0.229828	0.889981	-0.168153	0.882298	-0.180663	0.993535	-0.00935746
Solyc03g095900.2.1	0.563953	-0.826352	0.533783	-0.905675	1.08231	0.114117	1.0194	0.0277268	0.537796	-0.89487	1.17145	0.228292	1.06232	0.0872122
Solyc03g096000.2.1	0.930891	-0.103316	0.968866	-0.0456303	0.93422	-0.0981663	0.994826	-0.00748417	0.96979	-0.0442554	1.00827	0.0118823	1.01483	0.0212342
Solyc03g096360.2.1	0.693137	-0.528788	0.884076	-0.177758	0.703259	-0.507871	0.845501	-0.242122	0.998228	-0.00255827	0.984805	-0.0220895	0.930994	-0.103156
Solyc03g096640.2.1	0.97	-0.0439433	1.16106	0.215447	0.641575	-0.64031	0.539869	-0.889318	3.41815	1.77322	2.11764	1.08246	1.76255	0.817666
Solyc03g096840.2.1	1.52369	0.607568	1.22873	0.297168	1.12278	0.167081	1.1094	0.149783	1.08829	0.122059	0.835865	-0.258657	0.991683	-0.0120497
Solyc03g096850.2.1	1.25274	0.325083	0.976673	-0.034053	1.07035	0.0980782	1.05931	0.0831246	0.83921	-0.252896	0.71577	-0.482432	0.894441	-0.160942
Solyc03g096920.2.1	0.99	-0.0144996	0.73202	-0.450045	0.806047	-0.311065	0.824157	-0.279009	1.04742	0.0668393	1.03312	0.0470123	1.20871	0.273472
Solyc03g096940.2.1	1.08524	0.118011	0.97593	-0.0351506	1.01478	0.0211632	0.990516	-0.0137474	1.09094	0.12557	1.0075	0.0107738	1.16797	0.224007
Solyc03g096990.2.1	0.87	-0.200913	0.807509	-0.308449	0.976984	-0.033593	0.856683	-0.223167	1.17125	0.228047	1.20419	0.268068	1.09768	0.134463
Solyc03g097070.2.1	1.07741	0.107563	1.21878	0.285441	1.08885	0.122805	1.15895	0.212813	1.00455	0.00654683	1.06311	0.0882957	0.987315	-0.0184177
Solyc03g097110.2.1	0.902655	-0.147753	1.14519	0.195584	0.837938	-0.255084	1.00495	0.00712469	1.09294	0.128213	1.05821	0.0816317	0.970691	-0.0429157
Solyc03g097270.2.1	1.5008	0.585734	1.0176	0.0251673	1.33622	0.418158	1.0328	0.0465651	0.913413	-0.130661	0.847991	-0.237879	0.937287	-0.0934368
Solyc03g097290.2.1	1.18	0.238787	0.900693	-0.150893	0.851624	-0.231712	0.82351	-0.280141	1.02055	0.0293492	0.753255	-0.408789	0.940305	-0.0887996
Solyc03g097680.2.1	1.09778	0.134587	1.29526	0.373245	1.07332	0.102082	1.08047	0.111662	1.03877	0.0548705	1.02108	0.0300925	0.899356	-0.153036
Solyc03g097700.2.1	0.68	-0.556393	1.02257	0.0321942	0.940997	-0.0877374	1.2062	0.270471	1.25005	0.321988	1.80655	0.853239	1.57111	0.651785
Solyc03g097790.2.1	0.817452	-0.290794	0.925869	-0.11112	0.84115	-0.249565	0.96788	-0.0470998	0.853841	-0.22796	0.877458	-0.188598	0.883764	-0.178268
Solyc03g097910.2.1	1.03161	0.0449044	1.05602	0.0786413	1.0281	0.0399752	0.987165	-0.0186366	0.987748	-0.0177851	1.03649	0.0517045	0.933559	-0.0991872
Solyc03g098050.2.1	1.13	0.176323	0.886335	-0.174076	0.99183	-0.0118354	0.923451	-0.114893	0.888095	-0.171214	0.797177	-0.327028	0.925325	-0.111968
Solyc03g098170.2.1	1.31	0.389567	1.30476	0.383783	1.44097	0.527043	1.31735	0.397637	0.899041	-0.153542	1.00678	0.00974543	0.914726	-0.128588
Solyc03g098230.2.1	0.824669	-0.278113	0.976599	-0.0341612	0.806542	-0.310178	0.875506	-0.191811	1.26336	0.337268	1.2575	0.330555	1.21189	0.277259
Solyc03g098240.2.1	0.844925	-0.243104	0.896156	-0.158179	0.986815	-0.0191488	0.934799	-0.0972723	0.979925	-0.0292568	1.13726	0.185559	0.973825	-0.0382655
Solyc03g098280.2.1	0.909831	-0.136329	1.00378	0.00543716	1.00684	0.00984142	1.07217	0.10053	0.851379	-0.232126	0.982296	-0.0257702	0.914866	-0.128368
Solyc03g098590.2.1	1.2	0.263034	1.14824	0.19943	1.21266	0.27818	1.23909	0.309276	0.959713	-0.0593252	0.988155	-0.0171913	1.04364	0.0616197
Solyc03g098600.2.1	0.9	-0.152003	0.915174	-0.127882	0.737813	-0.438672	0.933342	-0.0995222	0.987033	-0.0188298	0.824509	-0.278392	1.01103	0.0158251
Solyc03g098740.1.1	1.17	0.226509	0.981666	-0.0266955	1.65728	0.728815	1.14727	0.198201	1.18782	0.248319	1.72407	0.785814	1.39427	0.47951
Solyc03g111010.2.1	0.899923	-0.152127	0.986207	-0.0200381	0.905519	-0.143184	0.898885	-0.153792	1.07065	0.0984828	1.14435	0.194523	1.00199	0.00286696
Solyc03g111180.2.1	0.824473	-0.278456	0.865476	-0.208434	0.893013	-0.163247	0.907383	-0.140216	1.08322	0.11532	1.107	0.146661	1.15941	0.213389
Solyc03g111200.2.1	1.3669	0.450911	1.10876	0.148948	1.16699	0.222791	1.16278	0.217578	0.880073	-0.184305	0.788776	-0.342312	0.902502	-0.147998
Solyc03g111340.2.1	0.968701	-0.0458764	0.865587	-0.20825	0.925799	-0.111229	0.958111	-0.0617345	1.02537	0.0361396	1.04781	0.0673718	1.08417	0.116594
Solyc03g111640.2.1	0.904794	-0.144338	0.961252	-0.0570129	0.853708	-0.228185	0.89978	-0.152355	1.15119	0.203131	1.12731	0.172882	1.12313	0.16752
Solyc03g111690.2.1	0.544597	-0.87674	0.6739	-0.569394	0.382141	-1.38782	0.833619	-0.262539	1.68793	0.755259	1.17065	0.227313	2.08724	1.06159
Solyc03g111700.2.1	1.32142	0.402089	1.05122	0.0720607	1.34343	0.425919	1.05277	0.0741945	0.831161	-0.266799	0.869999	-0.200915	0.777839	-0.362456
Solyc03g111720.2.1	0.52837	-0.92038	0.691034	-0.533171	0.769991	-0.377087	0.960975	-0.0574294	1.81053	0.856413	2.62566	1.39268	2.85281	1.51238
Solyc03g111830.2.1	1.16403	0.219125	0.955326	-0.065935	1.17315	0.230382	0.876056	-0.190906	1.22256	0.289907	1.2589	0.332158	1.11209	0.153271
Solyc03g111840.2.1	1.16685	0.222621	1.12513	0.170088	1.07156	0.0997177	1.08542	0.11826	1.0828	0.114762	1.01881	0.0268864	1.11348	0.15508
Solyc03g111850.2.1	1.0687	0.0958544	1.05997	0.0840176	0.978371	-0.0315471	1.0114	0.016354	0.973017	-0.0394638	0.940273	-0.0888482	1.02736	0.0389377
Solyc03g112030.1.1	0.979361	-0.0300877	0.995893	-0.0059379	1.18078	0.239739	1.07215	0.100513	1.67645	0.745407	2.07441	1.0527	1.82371	0.866873
Solyc03g112150.1.1	0.91	-0.136062	0.966925	-0.0485244	1.04386	0.0619226	0.941628	-0.0867703	1.04931	0.0694414	1.15684	0.210186	1.1249	0.169802
Solyc03g112360.1.1	0.836607	-0.257379	0.730757	-0.452536	0.956093	-0.0647765	0.965941	-0.0499928	0.922116	-0.11698	1.1054	0.144566	1.23147	0.30038
Solyc03g112440.1.1	1.13433	0.181846	8.80569	3.13844	1.38512	0.470007	2.17642	1.12196	1.1271	0.172613	1.36112	0.444793	0.268411	-1.89749
Solyc03g112850.2.1	1.28112	0.357408	0.905687	-0.142916	1.13113	0.177764	0.773326	-0.370851	1.21214	0.277553	1.11792	0.16082	1.05643	0.0791909
Solyc03g113030.2.1	0.812346	-0.299834	1.05544	0.0778507	0.982837	-0.0249753	0.931599	-0.102219	1.44606	0.532131	1.84138	0.880788	1.40156	0.487033
Solyc03g113220.2.1	1.17145	0.228294	1.52927	0.612843	1.08765	0.121216	1.03569	0.050599	1.03662	0.0518886	1.04088	0.0578051	0.725393	-0.463166
Solyc03g113730.2.1	1.0671	0.0936952	1.09711	0.133703	0.894577	-0.160722	0.931419	-0.102498	1.10873	0.148912	0.917542	-0.124154	0.883822	-0.178173
Solyc03g113800.2.1	0.950894	-0.072644	0.80421	-0.314356	0.908624	-0.138245	0.856572	-0.223353	0.85469	-0.226527	0.835549	-0.259203	0.931201	-0.102836
Solyc03g113930.1.1	1.49657	0.581664	1.21025	0.275301	1.31378	0.393723	1.37069	0.454905	1.13075	0.177278	1.03119	0.0443118	1.26709	0.341515
Solyc03g114150.2.1	0.992477	-0.0108949	0.842786	-0.246762	0.975884	-0.0352185	1.0243	0.0346347	0.661347	-0.59652	0.630093	-0.666364	0.748251	-0.418406
Solyc03g114340.2.1	1.03	0.0426443	1.06528	0.0912343	1.15169	0.203749	1.04993	0.0702921	1.05186	0.0729396	1.20285	0.26646	1.04471	0.0630967
Solyc03g114500.2.1	1.01151	0.0165152	0.995465	-0.00655704	1.01787	0.025548	1.13368	0.181012	0.878443	-0.186979	0.902243	-0.148413	0.960257	-0.0585079
Solyc03g114930.2.1	0.99	-0.0144996	1.32661	0.407744	1.10264	0.140967	1.31286	0.392714	0.832355	-0.264728	0.944175	-0.0828745	0.827331	-0.273464
Solyc03g115110.2.1	0.838167	-0.25469	1.0234	0.0333744	0.94342	-0.0840278	0.963088	-0.0542606	0.984182	-0.0230033	1.11508	0.157145	0.919653	-0.120839
Solyc03g115230.2.1	0.967436	-0.0477623	0.955935	-0.0650163	1.0623	0.0871913	1.04026	0.0569405	1.11349	0.155088	1.17354	0.230865	1.21861	0.285234
Solyc03g115360.2.1	0.777431	-0.363213	0.940009	-0.0892538	0.914791	-0.128485	0.946688	-0.0790387	0.841344	-0.249232	0.983686	-0.0237304	0.874871	-0.192858
Solyc03g115460.1.1	1.19	0.250962	1.41113	0.496851	1.30113	0.379769	1.38936	0.474421	0.994605	-0.00780389	1.04827	0.0680162	1.22569	0.293599
Solyc03g115630.2.1	1.04611	0.0650404	0.994498	-0.00795973	0.891215	-0.166154	1.02174	0.031022	0.946252	-0.0797039	0.831152	-0.266817	0.958178	-0.061634
Solyc03g115700.2.1	0.92	-0.120294	1.01138	0.016319	0.88887	-0.169955	0.935022	-0.0969272	1.03528	0.0500258	0.975326	-0.0360442	0.971224	-0.0421234
Solyc03g115820.2.1	1.14	0.189034	1.15411	0.206784	0.961839	-0.0561326	1.13397	0.181386	1.18196	0.241183	1.02313	0.0329861	1.16641	0.222081
Solyc03g115990.1.1	1.28	0.356144	1.103	0.14143	1.05431	0.0762948	0.994125	-0.00850091	1.44186	0.527931	1.18919	0.249978	1.315	0.395066
Solyc03g116110.2.1	0.99	-0.0144996	1.21617	0.282342	0.859343	-0.218694	0.928698	-0.106718	1.82932	0.871311	1.623	0.698666	1.40303	0.488546
Solyc03g116390.2.1	1.20335	0.26706	2.72344	1.44543	1.24471	0.315805	1.39979	0.485213	0.870378	-0.200286	1.02407	0.0343121	0.43819	-1.19037
Solyc03g116590.2.1	0.94	-0.0892673	1.03292	0.0467242	1.01037	0.0148771	0.976863	-0.0337723	1.20465	0.268613	1.30102	0.37964	1.12299	0.167343
Solyc03g116760.2.1	1.01314	0.0188343	1.09518	0.13117	0.950857	-0.0726998	0.92978	-0.105038	0.91676	-0.125384	0.910401	-0.135427	0.796376	-0.328479
Solyc03g116790.2.1	0.976216	-0.0347279	0.901377	-0.149797	0.95399	-0.0679546	0.868572	-0.203282	1.29123	0.36875	1.32933	0.410697	1.18231	0.241604
Solyc03g116810.2.1	0.889196	-0.169427	1.00776	0.0111493	0.865693	-0.208073	1.01446	0.0207072	0.946149	-0.0798608	0.908978	-0.137683	0.954303	-0.0674804
Solyc03g117040.2.1	1.13737	0.185703	1.02935	0.0417369	0.923568	-0.11471	0.976096	-0.0349051	0.99936	-0.000923251	0.858983	-0.219299	0.979052	-0.0305428
Solyc03g117430.2.1	1.25	0.321928	1.49569	0.58081	1.07027	0.0979758	1.31334	0.393246	1.14027	0.189381	0.992086	-0.0114633	1.00899	0.0129154
Solyc03g117480.2.1	0.816318	-0.292797	0.941347	-0.0872016	0.813719	-0.297397	0.966752	-0.0487815	0.873705	-0.194782	0.875296	-0.192157	0.856302	-0.223809
Solyc03g117490.2.1	0.783701	-0.351625	1.09525	0.131261	0.881987	-0.181171	1.15003	0.201669	0.639711	-0.644507	0.668868	-0.580206	0.711626	-0.49081
Solyc03g117580.2.1	1.19	0.250962	1.11587	0.158163	1.08705	0.120424	1.16671	0.222447	1.00332	0.00478099	0.933956	-0.0985739	1.05714	0.0801643
Solyc03g117630.1.1	0.961555	-0.0565591	0.959769	-0.0592414	1.07097	0.0989133	1.23292	0.302077	1.00299	0.00430549	1.04099	0.0579557	1.17783	0.236126
Solyc03g117780.2.1	1.07212	0.100472	1.12156	0.165505	1.01638	0.0234374	1.09083	0.125432	1.04809	0.0677618	1.00238	0.00342429	1.0189	0.0270071
Solyc03g117870.2.1	0.81	-0.304006	1.1804	0.239274	0.716308	-0.481349	1.1356	0.183453	1.49651	0.581605	1.63111	0.705857	1.501	0.585923
Solyc03g117940.2.1	1.30981	0.389357	1.09853	0.135578	1.08137	0.11286	1.04058	0.0573812	1.06536	0.0913433	0.896683	-0.157331	1.03805	0.0538749
Solyc03g118010.2.1	0.816596	-0.292306	0.820815	-0.28487	0.784517	-0.350124	0.866897	-0.206067	0.961019	-0.0573632	0.991725	-0.0119885	1.00876	0.0125889
Solyc03g118020.2.1	0.94	-0.0892673	0.974606	-0.037109	0.88324	-0.179123	1.0037	0.00533434	1.03215	0.0456502	0.985788	-0.0206514	1.07117	0.0991928
Solyc03g118040.2.1	0.925479	-0.111728	0.854112	-0.227503	0.859005	-0.219262	0.838707	-0.253761	1.12232	0.166483	0.973211	-0.0391758	1.06865	0.0957873
Solyc03g118170.2.1	0.922637	-0.116164	0.938069	-0.0922345	0.879316	-0.185547	0.872733	-0.196387	1.06498	0.0908272	1.0226	0.0322458	1.02597	0.0369825
Solyc03g118200.2.1	0.88	-0.184425	1.24891	0.320674	0.839744	-0.251979	0.925533	-0.111644	1.27293	0.348156	1.24218	0.312872	0.950617	-0.0730632
Solyc03g118270.1.1	0.883555	-0.178609	1.00456	0.00656612	0.88613	-0.174409	0.999872	-0.000184201	1.0093	0.0133491	1.02513	0.0358118	1.02689	0.0382881
Solyc03g118340.2.1	1.12588	0.171047	1.25478	0.327429	1.11009	0.150682	1.62069	0.696606	1.08576	0.118712	1.06089	0.0852685	1.11252	0.153826
Solyc03g118550.2.1	0.90686	-0.141049	0.900036	-0.151945	0.861192	-0.215593	0.916413	-0.12593	1.06593	0.0921182	1.04009	0.0567151	1.09232	0.127392
Solyc03g118640.2.1	1.05	0.0703893	0.835129	-0.259928	1.19935	0.262249	0.934483	-0.0977601	0.837289	-0.256202	0.973744	-0.038386	0.944135	-0.0829347
Solyc03g118650.2.1	1.1224	0.166582	0.921102	-0.118567	1.20681	0.271195	1.05246	0.0737695	0.944694	-0.0820816	1.00297	0.00427264	0.957034	-0.0633574
Solyc03g118800.2.1	1.24	0.31034	1.33495	0.416787	1.11829	0.161292	1.35088	0.433904	0.971453	-0.0417834	0.90836	-0.138664	0.930204	-0.104382
Solyc03g118910.1.1	0.92954	-0.105412	0.972385	-0.0404011	0.80775	-0.308019	1.05409	0.0759954	1.05687	0.0797988	0.93571	-0.095866	1.14373	0.193751
Solyc03g119080.2.1	0.73272	-0.448666	0.754933	-0.40558	0.785486	-0.348342	0.841291	-0.249323	1.16408	0.219192	1.29515	0.373116	1.35609	0.439458
Solyc03g119090.2.1	0.960726	-0.0578024	1.03713	0.0525926	0.976225	-0.0347149	1.00393	0.00565859	1.09215	0.127175	1.16873	0.224944	1.0921	0.127107
Solyc03g119130.2.1	1.20241	0.265931	0.965668	-0.0504007	1.04839	0.0681779	0.966906	-0.0485529	0.827152	-0.273775	0.736104	-0.442018	0.879737	-0.184856
Solyc03g120010.2.1	1.03	0.0426443	1.04443	0.0627201	1.12069	0.164391	1.02225	0.0317534	0.852197	-0.230741	0.949938	-0.074095	0.905022	-0.143975
Solyc03g120090.1.1	0.995727	-0.00617758	1.35123	0.434269	1.10365	0.142288	1.3192	0.399661	0.952603	-0.0700525	1.02074	0.0296141	0.948163	-0.0767925
Solyc03g120270.2.1	1.06	0.0840643	1.11901	0.162224	1.01079	0.0154776	1.06238	0.0872987	0.921413	-0.118079	0.953698	-0.0683949	0.810616	-0.30291
Solyc03g120280.1.1	1.05124	0.0720878	0.915287	-0.127704	0.981698	-0.0266483	0.931971	-0.101644	0.88093	-0.1829	0.850457	-0.233689	0.969938	-0.044035
Solyc03g120350.2.1	1.28	0.356144	0.890022	-0.168087	0.992291	-0.0111655	0.993194	-0.00985221	0.921492	-0.117956	0.710627	-0.492836	0.975175	-0.0362667
Solyc03g120450.2.1	0.96	-0.0588937	0.963581	-0.0535221	0.9569	-0.0635602	0.960713	-0.0578229	0.717827	-0.478293	0.846677	-0.240117	0.821322	-0.283979
Solyc03g120670.2.1	1.05301	0.0745221	0.930777	-0.103492	1.1117	0.152766	0.859125	-0.21906	1.07633	0.106124	1.10658	0.146109	0.978006	-0.032084
Solyc03g120720.2.1	1.07189	0.100163	1.13165	0.178432	0.944856	-0.0818331	1.06622	0.0925091	1.1034	0.141954	1.02071	0.029577	1.04323	0.0610585
Solyc03g120850.2.1	1.02052	0.0292998	1.02908	0.0413573	1.02961	0.0421002	1.05789	0.0811922	1.21806	0.28459	1.28575	0.362614	1.25434	0.326924
Solyc03g121040.2.1	1.10482	0.143815	0.969469	-0.0447333	1.22193	0.289161	1.08631	0.119434	0.999846	-0.000221738	1.27138	0.346391	1.14021	0.189304
Solyc03g121270.2.1	1.00128	0.00185147	0.828791	-0.27092	1.00756	0.0108657	0.952817	-0.0697284	0.81833	-0.289245	0.858045	-0.220875	1.0017	0.00245089
Solyc03g121330.2.1	0.65	-0.621488	0.646256	-0.629822	0.923629	-0.114615	0.822252	-0.282348	0.815504	-0.294237	1.17244	0.22951	1.0456	0.0643362
Solyc03g121410.2.1	0.97	-0.0439433	1.17186	0.228796	0.957571	-0.0625481	1.04552	0.0642205	0.932248	-0.101214	0.938489	-0.0915878	0.838167	-0.254691
Solyc03g121500.2.1	1.00001	2.16111e-05	1.05383	0.0756392	1.09202	0.127003	1.09018	0.12456	0.839037	-0.253193	0.938715	-0.0912411	0.876328	-0.190456
Solyc03g121580.2.1	1.37804	0.462623	1.1702	0.226759	1.10337	0.141917	1.19186	0.253211	1.02522	0.035927	0.773995	-0.369603	1.02423	0.0345429
Solyc03g121590.2.1	0.96734	-0.0479052	1.07786	0.10817	0.922782	-0.115939	0.99093	-0.013145	1.09212	0.127133	0.996119	-0.00561067	0.976413	-0.0344366
Solyc03g121700.2.1	1.1	0.137504	1.0675	0.0942405	1.74731	0.805133	1.12198	0.166045	1.06282	0.0879005	1.72448	0.786162	1.12657	0.171935
Solyc03g121720.2.1	1.11	0.15056	0.964477	-0.0521808	1.12547	0.170523	0.980963	-0.0277294	0.78627	-0.346902	0.828876	-0.270772	0.855819	-0.224622
Solyc03g121830.1.1	1.03	0.0426443	1.02541	0.0361973	0.947154	-0.0783293	1.02692	0.0383213	1.03547	0.0502924	0.891674	-0.165412	1.04216	0.0595791
Solyc03g122090.2.1	0.84	-0.251539	1.16779	0.223782	0.79671	-0.327873	1.01537	0.0219994	1.16284	0.217656	1.1247	0.169539	1.01887	0.0269727
Solyc03g122310.2.1	0.864494	-0.210071	0.858523	-0.220071	0.830966	-0.267139	0.910139	-0.135841	1.25158	0.323747	1.11295	0.154384	1.43782	0.523885
Solyc03g122350.2.1	0.925022	-0.112441	1.17468	0.232266	0.950308	-0.0735334	1.06439	0.09003	1.34019	0.422442	1.39241	0.477581	1.26518	0.339337
Solyc03g123600.2.1	1.07	0.0976108	1.21265	0.278169	1.01633	0.0233658	1.12539	0.170431	1.13685	0.185036	1.10202	0.14015	1.06402	0.0895276
Solyc03g123610.2.1	1.06096	0.0853658	1.14829	0.199488	1.0964	0.132779	1.02587	0.0368515	1.08676	0.120032	1.16674	0.222479	1.03101	0.0440579
Solyc03g123630.2.1	0.83	-0.268817	0.38338	-1.38315	0.538207	-0.893767	0.554225	-0.851455	1.09008	0.124433	0.704428	-0.505475	1.60316	0.680922
Solyc03g123730.2.1	0.917977	-0.123471	0.944155	-0.0829046	0.810194	-0.303661	0.904526	-0.144766	1.08861	0.122487	0.949134	-0.0753158	1.00832	0.011955
Solyc03g123760.2.1	0.883102	-0.179347	0.929036	-0.106193	0.721468	-0.470994	0.777448	-0.363181	1.62127	0.697121	1.3563	0.439673	1.35834	0.441845
Solyc03g123800.1.1	0.8569	-0.222801	1.04058	0.0573849	0.838784	-0.253629	0.910192	-0.135757	1.07136	0.0994497	1.09333	0.128725	0.9466	-0.0791731
Solyc03g123830.2.1	0.903388	-0.146583	1.01617	0.0231375	0.875648	-0.191577	0.907774	-0.139595	0.937918	-0.0924658	0.876093	-0.190844	0.805744	-0.311607
Solyc03g123840.2.1	1.02	0.0285692	1.63502	0.709308	1.12741	0.173013	1.33655	0.418512	1.10164	0.139648	1.28587	0.362741	0.95073	-0.072893
Solyc03g123880.2.1	1.06	0.0840643	0.948408	-0.0764198	1.06093	0.0853287	1.08165	0.113234	0.798706	-0.324263	0.779957	-0.358533	0.840017	-0.25151
Solyc03g123900.2.1	1.07	0.0976108	1.08574	0.118676	1.0219	0.0312508	0.985715	-0.0207573	0.931875	-0.101792	0.911872	-0.133097	0.853228	-0.228996
Solyc04g005030.2.1	1.09664	0.133092	1.05045	0.0710134	1.08968	0.123904	0.995776	-0.00610658	0.999468	-0.000767472	1.09428	0.129984	0.902639	-0.147779
Solyc04g005080.2.1	1.05	0.0703893	1.15624	0.209444	1.04747	0.06691	1.14878	0.2001	0.991616	-0.0121468	0.998634	-0.00197148	0.971929	-0.0410776
Solyc04g005100.2.1	1.31	0.389567	1.18297	0.242412	0.984837	-0.0220432	1.16314	0.218019	1.01474	0.0211069	0.780466	-0.357592	1.00622	0.00894363
Solyc04g005160.1.1	0.96	-0.0588937	0.968376	-0.0463614	0.865063	-0.209122	0.955974	-0.064956	1.03572	0.0506294	0.997053	-0.00425781	1.04704	0.0663164
Solyc04g005340.2.1	1.15789	0.211495	0.971633	-0.0415165	1.24127	0.311819	0.970823	-0.0427205	0.90918	-0.137362	0.961564	-0.0565446	0.900143	-0.151774
Solyc04g005350.2.1	1.4	0.485427	1.08976	0.124006	1.25077	0.322819	1.16995	0.226445	1.01185	0.0169981	0.911156	-0.134229	1.12989	0.176182
Solyc04g005480.1.1	1.80347	0.850775	1.11129	0.152241	1.08393	0.116267	1.13169	0.178478	0.814986	-0.295153	0.514829	-0.957834	0.867178	-0.2056
Solyc04g005510.2.1	1.17	0.226509	1.1638	0.218842	1.30853	0.387942	1.37538	0.459827	0.934143	-0.0982851	1.06635	0.0926827	1.1088	0.148995
Solyc04g005680.2.1	0.986443	-0.0196922	0.90092	-0.150529	0.922734	-0.116014	0.989746	-0.0148694	0.904852	-0.144247	0.853501	-0.228535	1.01509	0.0216042
Solyc04g005690.2.1	1.12	0.163499	1.35578	0.439128	1.13687	0.185066	1.00139	0.0020063	0.956425	-0.0642761	0.898461	-0.154472	0.716313	-0.481338
Solyc04g006970.2.1	0.97	-0.0439433	0.801589	-0.319065	0.835477	-0.259328	0.875952	-0.191076	0.658513	-0.602716	0.55968	-0.837326	0.735145	-0.443899
Solyc04g007120.2.1	1.18968	0.250574	1.09714	0.133747	1.26708	0.341509	1.11364	0.155289	1.06984	0.0973992	1.15428	0.206987	1.06816	0.09513
Solyc04g007150.2.1	1.20178	0.265169	1.06426	0.0898515	1.01608	0.023007	0.932905	-0.100198	1.19344	0.255127	1.11004	0.150616	1.17068	0.227351
Solyc04g007550.2.1	1.11479	0.156773	1.12057	0.164227	1.04923	0.0693278	1.22526	0.293087	0.911066	-0.134372	0.873848	-0.194545	0.961153	-0.0571614
Solyc04g007560.2.1	1.02	0.0285692	0.980704	-0.0281106	0.910646	-0.135037	0.906109	-0.142243	1.13693	0.185138	0.789208	-0.341523	1.07888	0.10953
Solyc04g007770.2.1	0.76719	-0.382344	0.624955	-0.678177	1.14233	0.191974	0.789398	-0.341175	0.739479	-0.435418	1.0461	0.0650161	0.866552	-0.206641
Solyc04g007980.2.1	1.02736	0.0389443	0.990762	-0.0133889	1.03627	0.0513955	1.02664	0.0379253	1.03948	0.0558588	1.0573	0.0803858	1.08395	0.116298
Solyc04g008280.2.1	1.07426	0.103345	0.71024	-0.493621	1.1514	0.20339	0.812608	-0.299369	1.03046	0.0432872	1.10723	0.146949	1.17543	0.233189
Solyc04g008310.1.1	1.03699	0.0523957	1.20684	0.271231	0.975186	-0.0362509	1.07565	0.105209	0.749803	-0.415416	0.721162	-0.471604	0.663598	-0.591618
Solyc04g008510.2.1	1.18	0.238787	1.05031	0.0708116	0.937322	-0.0933827	0.979071	-0.0305142	1.02676	0.0380931	0.775367	-0.36705	0.958528	-0.061107
Solyc04g008740.2.1	0.804867	-0.313178	0.810501	-0.303114	0.780265	-0.357964	0.720972	-0.471986	1.34627	0.428973	1.31072	0.390363	1.21463	0.280521
Solyc04g009030.2.1	1.27	0.344828	0.968383	-0.0463499	1.13616	0.184168	1.14524	0.19565	0.844739	-0.243422	0.948656	-0.0760436	1.00673	0.00967661
Solyc04g009200.2.1	1.10977	0.150263	1.01935	0.0276538	1.00285	0.00410184	1.15732	0.210789	0.755026	-0.405402	0.716263	-0.481439	0.877368	-0.188745
Solyc04g009310.2.1	1.03	0.0426443	0.992782	-0.0104514	1.23034	0.299054	1.05301	0.074522	0.857957	-0.221023	1.02614	0.037227	1.03546	0.05027
Solyc04g009350.2.1	1.12	0.163499	0.989027	-0.0159185	1.04642	0.0654658	1.21813	0.284664	0.863573	-0.21161	1.17361	0.230952	1.07183	0.100071
Solyc04g009630.2.1	0.78	-0.358454	1.15814	0.211807	1.05129	0.0721569	1.14999	0.201623	1.14506	0.19542	0.891834	-0.165153	1.15025	0.201947
Solyc04g009650.2.1	1.19	0.250962	1.03716	0.0526398	1.12772	0.173408	1.04373	0.0617461	1.02943	0.0418458	1.18919	0.249979	1.04395	0.0620514
Solyc04g009770.2.1	1.06831	0.0953271	1.06873	0.0958922	1.12827	0.174107	1.09346	0.128906	0.994605	-0.00780457	1.07135	0.0994269	1.08823	0.121986
Solyc04g010070.2.1	0.938724	-0.0912274	1.13057	0.17705	0.958096	-0.0617582	1.07096	0.0989104	1.06334	0.0886066	1.20639	0.2707	0.982894	-0.0248924
Solyc04g010220.2.1	1	0	1.0269	0.0382897	0.931193	-0.102848	1.04609	0.0650084	1.06058	0.0848594	1.07141	0.0995075	0.92096	-0.118789
Solyc04g011350.2.1	0.979565	-0.0297863	1.14433	0.194505	1.02592	0.0369192	1.14964	0.201178	1.03302	0.0468645	1.11047	0.15117	1.07611	0.10582
Solyc04g011360.2.1	0.94	-0.0892673	1.12888	0.174894	0.97553	-0.0357418	1.03112	0.044209	1.11703	0.159665	1.02073	0.0295982	1.02475	0.0352759
Solyc04g011400.2.1	0.884733	-0.176686	0.788851	-0.342175	0.966279	-0.0494883	0.93044	-0.104014	0.746122	-0.422517	0.862496	-0.21341	0.900203	-0.151677
Solyc04g011440.2.1	0.972028	-0.0409309	0.940435	-0.0886006	1.01534	0.0219698	0.888738	-0.170169	1.13959	0.188514	1.2501	0.322039	1.12819	0.174011
Solyc04g011500.2.1	0.867574	-0.204942	0.855665	-0.224882	0.850472	-0.233665	0.787695	-0.344292	1.06444	0.0901003	1.02266	0.0323335	0.927368	-0.108786
Solyc04g011510.2.1	1.02592	0.0369213	0.895928	-0.158545	1.10289	0.141289	0.945053	-0.0815334	0.836874	-0.256917	0.91426	-0.129323	0.869069	-0.202458
Solyc04g011620.2.1	1.09	0.124328	1.01681	0.0240448	1.14337	0.193291	0.900092	-0.151855	0.919537	-0.121021	0.949184	-0.0752399	0.874668	-0.193193
Solyc04g012120.2.1	0.932432	-0.100929	1.0816	0.113172	0.860803	-0.216246	0.952216	-0.0706386	1.01556	0.0222697	0.943518	-0.0838785	0.956292	-0.0644763
Solyc04g012160.2.1	0.814725	-0.295614	1.08867	0.122561	0.790483	-0.339194	0.806421	-0.310394	1.3504	0.433386	1.28759	0.364676	1.02349	0.033492
Solyc04g012180.2.1	1.14	0.189034	1.44249	0.528562	0.954292	-0.0674967	1.10255	0.140849	0.935875	-0.0956121	0.97982	-0.0294121	0.769548	-0.377916
Solyc04g014250.2.1	1.07	0.0976108	0.910412	-0.135408	1.05248	0.0737959	0.945295	-0.0811636	0.932633	-0.100619	0.967364	-0.0478691	0.991615	-0.0121481
Solyc04g014480.2.1	1.11491	0.156925	1.01134	0.0162746	1.34199	0.424379	1.2318	0.300769	0.933896	-0.0986662	1.10172	0.13976	1.12749	0.173119
Solyc04g014600.2.1	0.742841	-0.428875	0.862857	-0.212807	0.868685	-0.203095	0.815081	-0.294985	1.20266	0.266226	1.43879	0.524859	1.18573	0.245781
Solyc04g014670.2.1	0.82	-0.286304	1.31992	0.400451	0.949952	-0.0740739	1.03938	0.0557203	0.971664	-0.0414713	1.1429	0.192694	0.77105	-0.375103
Solyc04g014720.2.1	0.843974	-0.244729	0.981507	-0.0269295	0.973494	-0.038756	0.862587	-0.213257	0.972227	-0.040635	1.13955	0.188468	0.86431	-0.210378
Solyc04g015040.2.1	1.36668	0.450672	1.14088	0.190147	1.15431	0.207029	1.13532	0.183101	0.880967	-0.182841	0.774978	-0.367772	0.923481	-0.114845
Solyc04g015340.2.1	0.947931	-0.0771468	1.00223	0.00320953	1.07683	0.106793	0.890438	-0.167412	1.78733	0.837804	1.90204	0.927545	1.42468	0.510637
Solyc04g015560.2.1	0.9	-0.152003	1.09374	0.129274	1.0315	0.0447506	0.970813	-0.0427341	1.09567	0.131808	1.35537	0.438686	1.02086	0.0297899
Solyc04g015680.2.1	0.957519	-0.0626267	0.869588	-0.201596	0.899875	-0.152204	0.84033	-0.250972	1.08991	0.124211	0.987786	-0.0177298	1.00757	0.0108839
Solyc04g015750.2.1	0.96	-0.0588937	1.12539	0.170425	0.856318	-0.223782	1.04479	0.0632074	1.29792	0.376204	1.18295	0.242384	1.21522	0.281216
Solyc04g015830.2.1	0.87445	-0.193552	0.935796	-0.0957345	0.979659	-0.0296481	0.895703	-0.158908	0.874561	-0.19337	0.976484	-0.0343322	0.821248	-0.28411
Solyc04g016220.2.1	1.05	0.0703893	0.951521	-0.0716932	0.899683	-0.152511	1.02782	0.0395869	0.79464	-0.331627	0.701222	-0.512057	0.865666	-0.208117
Solyc04g016360.2.1	1.24497	0.316114	0.989633	-0.0150341	1.1832	0.242689	1.04085	0.0577673	0.879728	-0.184871	0.847532	-0.23866	0.953337	-0.0689413
Solyc04g016470.2.1	1.62046	0.696399	1.14302	0.192857	1.31437	0.394375	1.15643	0.209679	1.11419	0.15599	0.951344	-0.0719617	1.14229	0.191931
Solyc04g024420.2.1	0.960468	-0.0581911	0.856993	-0.222644	0.900249	-0.151604	0.893699	-0.162139	1.01783	0.0254978	0.96782	-0.0471889	1.06274	0.0877928
Solyc04g024590.2.1	0.9	-0.152003	1.03	0.0426512	0.825084	-0.277387	0.866228	-0.207182	1.01419	0.0203228	0.976102	-0.0348956	0.862133	-0.214018
Solyc04g025300.2.1	0.85	-0.234465	0.989253	-0.0155891	1.02363	0.0336996	0.977212	-0.0332567	0.987192	-0.0185968	1.11599	0.158326	0.958212	-0.0615837
Solyc04g026030.2.1	1.23127	0.30015	1.2949	0.372838	1.3638	0.447631	1.3667	0.4507	0.843592	-0.245383	0.997926	-0.00299488	0.895302	-0.159553
Solyc04g040180.2.1	1.21109	0.276307	1.1131	0.154582	1.342	0.424387	1.03889	0.0550488	1.36908	0.453207	1.55209	0.634216	1.24919	0.320987
Solyc04g045340.2.1	0.974014	-0.037986	0.854037	-0.22763	1.02016	0.0287997	0.916478	-0.125828	0.91382	-0.130018	0.954713	-0.0668614	1.00039	0.00055719
Solyc04g047770.2.1	1.03181	0.0451785	1.21812	0.284658	1.01041	0.0149451	1.10526	0.144381	1.05359	0.0753159	1.0217	0.0309764	0.857499	-0.221792
Solyc04g048900.2.1	1.17	0.226509	1.20044	0.263569	1.03313	0.0470171	1.06583	0.0919749	0.869594	-0.201586	0.776699	-0.364572	0.81514	-0.294881
Solyc04g049070.2.1	0.911288	-0.134021	1.02012	0.0287399	0.858268	-0.220499	0.909822	-0.136343	1.06711	0.0937134	0.988109	-0.0172585	0.973282	-0.0390695
Solyc04g049180.2.1	1.21	0.275007	1.09286	0.128112	1.0448	0.0632253	1.16303	0.217887	0.857538	-0.221728	0.755317	-0.404846	0.919643	-0.120853
Solyc04g049330.2.1	1.22394	0.291535	0.82817	-0.272	1.07466	0.103882	1.15562	0.20867	0.759239	-0.397373	0.694547	-0.525856	1.08221	0.113976
Solyc04g049350.2.1	0.919526	-0.121038	0.97077	-0.0427989	0.903178	-0.146917	0.957731	-0.062307	1.16581	0.221329	1.05763	0.080837	1.16476	0.220032
Solyc04g049450.2.1	0.91	-0.136062	1.06364	0.0890114	1.22277	0.290156	1.07082	0.0987164	1.33477	0.416594	1.83276	0.874014	1.3937	0.47892
Solyc04g051370.2.1	0.858189	-0.220633	0.945656	-0.0806121	0.84378	-0.245061	1.09282	0.128053	1.14399	0.194076	1.14791	0.199008	1.3292	0.410559
Solyc04g051830.2.1	0.955909	-0.0650541	1.16993	0.226424	0.914027	-0.129691	0.9592	-0.0600961	1.03866	0.0547244	1.00534	0.0076799	0.870803	-0.199581
Solyc04g053120.2.1	0.936826	-0.0941472	0.846708	-0.240063	0.90782	-0.139521	1.03188	0.045272	0.840569	-0.250561	0.848772	-0.236551	1.04531	0.0639336
Solyc04g054310.2.1	1.04	0.0565791	1.20447	0.268398	0.856749	-0.223056	0.992855	-0.0103448	1.49176	0.577016	1.31505	0.395118	1.23045	0.299188
Solyc04g054470.2.1	1.13	0.176323	1.29552	0.373531	1.07419	0.103246	1.11315	0.154652	1.01862	0.0266099	0.978197	-0.0318027	0.854065	-0.227582
Solyc04g054980.2.1	1.02812	0.0400142	0.976757	-0.033928	1.08804	0.121737	1.13316	0.180351	0.879215	-0.185712	0.9505	-0.0732411	1.00218	0.00314516
Solyc04g055170.2.1	0.982298	-0.0257669	0.88201	-0.181132	1.04147	0.0586275	1.00346	0.00497953	0.774409	-0.368833	0.814286	-0.296392	0.889812	-0.168428
Solyc04g055200.2.1	1.06652	0.0929099	1.04016	0.0568017	0.939785	-0.0895977	1.01286	0.0184398	1.01635	0.0233964	0.901756	-0.149191	0.973557	-0.038663
Solyc04g056270.2.1	0.946578	-0.0792061	0.969822	-0.0442084	0.908309	-0.138745	0.924921	-0.112599	1.02381	0.0339438	0.996031	-0.00573781	0.977057	-0.0334849
Solyc04g056390.2.1	1.06471	0.0904624	1.01837	0.026256	0.951461	-0.0717829	1.03487	0.0494513	1.35534	0.438655	1.2022	0.265683	1.35583	0.43918
Solyc04g058060.1.1	0.821529	-0.283617	0.775239	-0.367288	0.789396	-0.341179	0.974256	-0.0376267	0.914739	-0.128569	0.89528	-0.159589	1.20064	0.263809
Solyc04g058200.2.1	1.34	0.422233	1.43404	0.520081	1.14674	0.197541	1.46586	0.551746	1.276	0.351632	1.11928	0.162565	1.31542	0.395526
Solyc04g063280.2.1	1.07375	0.102664	0.909715	-0.136514	1.02426	0.0345846	0.921309	-0.118244	0.904512	-0.144789	0.900245	-0.15161	0.936676	-0.0943778
Solyc04g063290.2.1	0.711309	-0.491452	0.754502	-0.406403	0.774816	-0.368074	0.901196	-0.150086	0.916811	-0.125303	0.986451	-0.0196802	1.05714	0.0801597
Solyc04g064500.2.1	1.00272	0.00392067	0.942757	-0.0850428	1.26598	0.340259	0.981477	-0.0269734	1.16166	0.216184	1.44789	0.533952	1.25386	0.326381
Solyc04g064570.2.1	1.46	0.545968	0.945643	-0.0806326	1.08566	0.118569	0.961729	-0.0562973	1.00459	0.00660476	0.761283	-0.393494	1.02957	0.0420393
Solyc04g064810.2.1	0.98	-0.0291463	1.35519	0.438496	0.948053	-0.0769604	0.968786	-0.0457497	1.05404	0.0759308	1.0451	0.0636425	0.756798	-0.40202
Solyc04g064870.2.1	1.23	0.298658	1.32599	0.407072	1.35352	0.43672	1.14061	0.189804	0.979699	-0.0295895	1.10063	0.138335	0.849239	-0.235758
Solyc04g071160.2.1	1.07	0.0976108	1.10815	0.148149	1.1445	0.194715	1.03856	0.0545798	1.03792	0.0536937	1.14154	0.190983	0.98102	-0.0276457
Solyc04g071540.2.1	1.05	0.0703893	1.1799	0.238667	0.985396	-0.021224	0.970708	-0.0428908	1.26024	0.333701	1.20578	0.269962	1.04134	0.0584379
Solyc04g071610.2.1	2.26633	1.18036	1.19325	0.254891	1.79436	0.843469	1.50353	0.588351	1.43002	0.516036	1.15189	0.204	1.80582	0.852653
Solyc04g071620.2.1	0.71226	-0.489523	0.446734	-1.16251	1.01088	0.0156086	0.696657	-0.52148	0.507867	-0.977478	0.754879	-0.405683	0.80727	-0.308876
Solyc04g071890.2.1	0.753136	-0.409019	0.796554	-0.328155	0.920893	-0.118894	0.902171	-0.148527	0.775454	-0.366887	1.0133	0.0190604	0.930141	-0.104478
Solyc04g071900.2.1	0.813054	-0.298577	0.582914	-0.778645	2.01841	1.01322	0.923003	-0.115593	0.620866	-0.687646	1.50676	0.591452	1.00077	0.00111322
Solyc04g072060.2.1	0.8	-0.321928	0.906706	-0.141292	0.925338	-0.111947	1.09519	0.131186	1.10496	0.143997	1.37214	0.456428	1.46536	0.55125
Solyc04g072160.2.1	1.11	0.15056	1.09655	0.132968	1.1368	0.184977	0.902037	-0.148741	1.27016	0.345009	1.32076	0.401367	1.05292	0.0743994
Solyc04g072240.2.1	1.03178	0.0451408	1.03603	0.0510654	1.08994	0.124251	1.00875	0.0125629	1.05593	0.0785082	1.11322	0.154734	1.04716	0.0664877
Solyc04g072250.2.1	1.07059	0.0984022	2.86658	1.51933	1.33026	0.411711	1.4431	0.529174	1.01377	0.0197357	1.29135	0.368877	0.521427	-0.939464
Solyc04g072410.2.1	1	0	1.08218	0.113941	1.08668	0.119922	0.998752	-0.00180161	0.925091	-0.112334	1.03021	0.0429451	0.857506	-0.221781
Solyc04g072560.2.1	1.0005	0.000715015	1.09954	0.1369	1.0573	0.0803905	1.14619	0.19685	0.990298	-0.0140657	1.02329	0.0332177	1.03993	0.0564917
Solyc04g072670.2.1	1.21	0.275007	0.881842	-0.181408	1.122	0.166076	2.40028	1.2632	0.866938	-0.206	0.820535	-0.285364	2.37794	1.24971
Solyc04g073990.2.1	0.7432	-0.428177	0.668249	-0.581542	1.08641	0.119571	0.907874	-0.139435	0.74352	-0.427556	1.04624	0.0652136	1.01506	0.0215644
Solyc04g074230.2.1	0.76684	-0.383002	0.884304	-0.177385	0.778295	-0.361612	0.764122	-0.388124	1.51118	0.595675	1.52403	0.607896	1.37712	0.461656
Solyc04g074480.2.1	0.96043	-0.0582482	1.08268	0.114606	0.978221	-0.0317676	1.14658	0.197337	0.929481	-0.105502	0.908139	-0.139015	0.983269	-0.0243417
Solyc04g074510.2.1	0.876415	-0.190314	1.0096	0.0137771	0.977698	-0.0325385	0.994175	-0.00842832	0.841556	-0.248868	0.94317	-0.08441	0.829642	-0.269439
Solyc04g074550.2.1	1.15	0.201634	0.976546	-0.0342403	1.11185	0.152964	1.13859	0.187252	0.94637	-0.079524	0.902715	-0.147657	1.08521	0.117981
Solyc04g076050.2.1	1.36	0.443607	0.874428	-0.193589	1.40312	0.488633	1.07242	0.100869	1.20039	0.263504	1.15757	0.2111	1.40796	0.493609
Solyc04g076060.2.1	0.913276	-0.130877	1.08637	0.119522	0.847869	-0.238087	0.994369	-0.00814699	1.06144	0.0860276	1.02516	0.0358459	0.964422	-0.0522629
Solyc04g076090.2.1	0.937604	-0.092949	1.10369	0.142338	0.912243	-0.132509	0.978754	-0.0309825	1.08912	0.123157	1.0816	0.113169	1.03006	0.0427291
Solyc04g076230.2.1	0.94	-0.0892673	1.20521	0.26928	0.851256	-0.232335	0.843708	-0.245184	0.995181	-0.00696942	0.922512	-0.11636	0.70261	-0.509203
Solyc04g076320.2.1	0.94	-0.0892673	1.1761	0.234005	0.8994	-0.152965	1.19464	0.256572	0.92509	-0.112334	0.904676	-0.144527	0.946932	-0.0786676
Solyc04g076380.2.1	0.92	-0.120294	1.05801	0.0813554	0.949916	-0.0741279	1.01859	0.0265701	0.99726	-0.00395855	1.0246	0.0350575	1.01644	0.0235314
Solyc04g076790.2.1	0.891505	-0.165685	1.03026	0.0430127	0.91658	-0.125667	0.922932	-0.115704	1.11008	0.150658	1.14984	0.201431	0.987893	-0.0175727
Solyc04g076820.1.1	1.2596	0.332964	0.894071	-0.161539	1.24648	0.317856	0.984506	-0.0225274	0.949618	-0.0745807	0.993239	-0.00978663	1.03049	0.043335
Solyc04g076880.2.1	0.890872	-0.16671	0.88222	-0.180789	1.73509	0.795007	0.706618	-0.500997	1.48807	0.573438	2.93765	1.55466	1.17757	0.235813
Solyc04g076890.2.1	1.07	0.0976108	0.930907	-0.103291	1.09561	0.131736	0.930499	-0.103923	1.03102	0.0440679	1.06505	0.0909276	1.06901	0.0962809
Solyc04g077020.2.1	0.976225	-0.0347139	0.97184	-0.041209	0.944237	-0.0827793	0.960133	-0.0586946	0.733745	-0.44665	0.71013	-0.493845	0.766195	-0.384216
Solyc04g077650.2.1	1.1086	0.148738	0.963398	-0.0537962	0.832569	-0.264358	0.79272	-0.335117	1.64807	0.720776	1.20084	0.264042	1.36736	0.451388
Solyc04g077970.2.1	0.996815	-0.0046018	0.971403	-0.0418588	1.10699	0.146639	1.08782	0.121445	0.974806	-0.0368126	1.05556	0.0780114	1.02684	0.0382051
Solyc04g078380.1.1	1.32	0.400538	0.835042	-0.260079	0.922826	-0.11587	0.891197	-0.166184	1.14122	0.190582	0.819445	-0.287282	1.22834	0.296706
Solyc04g078920.2.1	1.05666	0.0795062	0.893673	-0.162181	1.14599	0.196592	0.846409	-0.240573	1.21608	0.282234	1.37031	0.454498	1.14953	0.201048
Solyc04g079180.2.1	1.18052	0.239421	1.07962	0.110518	1.16413	0.219256	1.0398	0.0563067	0.946596	-0.0791795	0.930204	-0.104381	0.929295	-0.105792
Solyc04g079200.2.1	1.10242	0.140669	0.929245	-0.105868	1.14501	0.195359	1.01836	0.0262535	0.980211	-0.0288363	1.01706	0.0243985	1.15316	0.205594
Solyc04g079270.2.1	0.97	-0.0439433	0.985923	-0.0204526	0.954441	-0.0672722	0.944907	-0.0817559	1.17975	0.238477	1.18386	0.243504	1.1394	0.188273
Solyc04g079440.2.1	1.1054	0.144563	1.08775	0.121346	1.04951	0.0697146	1.07117	0.0991891	0.946151	-0.0798582	0.897054	-0.156733	0.951276	-0.0720637
Solyc04g079970.2.1	0.864577	-0.209933	0.899414	-0.152943	0.957731	-0.0623083	1.05795	0.0812686	0.825939	-0.275893	0.939307	-0.0903308	0.988137	-0.0172169
[truncated: 1,143 more rows]
