# Supplementary material for: Regulation of BZR1 in fruit ripening revealed by iTRAQ proteomics analysis
Source: Sci Rep. 2016 Sep 29;6:33635. doi: 10.1038/srep33635 (PMC5041101; doi:10.1038/srep33635)
Supplement: Supplementary Dataset 3 [file srep33635-s4.xls]

## Sheet: IM stage
Sequence Id	Annotation	IM #6/ZS4 AVE FC	IM #23/ZS4 AVE FC
Solyc02g031950.2.1	Pathogenesis-related protein-like protein	1.56064	1.68713
Solyc02g062340.2.1	probable fructose-bisphosphate aldolase chloroplastic-like	1.72229	1.59426
Solyc02g062500.2.1	2-oxoglutarate-dependent dioxygenase	3.10769	3.47073
Solyc02g069850.2.1	40s ribosomal protein s25-2	1.65951	1.67463
Solyc02g071150.2.1	programmed cell death protein 5-like	1.52112	1.57769
Solyc02g079510.2.1	Peroxidase	1.5973	1.55931
Solyc04g072160.2.1	Prostaglandin E synthase 3/ripening regulated protein DDTFR8	1.98902	1.50088
Solyc06g076520.1.1	class I heat shock	1.92519	1.54852
Solyc08g078700.2.1	small heat shock chloroplastic-like	3.90663	1.8909
Solyc01g081270.2.1	Glutathione S-transferase	0.286128	0.419119
Solyc02g036350.2.1	1-aminocyclopropane-1-carboxylate oxidase	0.647194	0.579793
Solyc02g062460.2.1	2-oxoglutarate-dependent dioxygenase	0.444651	0.533643
Solyc07g043310.2.1	Gamma aminobutyrate transaminase 1	0.607159	0.605176
Solyc08g080570.2.1	UDP-glucose 4-epimerase	0.632404	0.565189
Solyc10g005530.2.1	nuclear cap-binding protein subunit 1-like	0.28723	0.520009
Solyc11g051160.1.1	Phosphatidylinositol transfer protein	0.40887	0.400895
Solyc11g069430.1.1	aquaporin 1	0.619302	0.61229

## Sheet: MG stage
Sequence Id	Annotation	MG #6/ZS4 AVE FC	MG #23/ZS4 AVE FC
Solyc02g062500.2.1	2-oxoglutarate-dependent dioxygenase	4.46152	6.28899
Solyc02g065400.2.1	33kda precursor protein of oxygen-evolving complex	1.64905	1.51488
Solyc02g071760.2.1	DUF1264 domain protein	1.70228	1.97022
Solyc02g090030.2.1	33kda precursor protein of oxygen-evolving complex	1.82254	1.74567
Solyc03g005580.2.1	Legumin 11S-globulin	10.4464	4.58432
Solyc03g096040.2.1	Mitochondrial peroxiredoxin (1-Cys Prx) with thioredoxin peroxidase activity	2.20813	1.80775
Solyc03g111730.2.1	Cathepsin B-like cysteine proteinase	3.82345	2.40514
Solyc03g112440.1.1	Oleosin	4.29246	3.56508
Solyc03g114930.2.1	psbp-like protein chloroplastic-like	1.52508	1.59124
Solyc03g116390.2.1	late embryogenesis abundant protein	2.01657	2.08994
Solyc04g082010.1.1	plastocyanin precursor	1.99554	2.1516
Solyc06g054260.1.1	photosystem I reaction center subunit chloroplastic-like	1.5904	1.56297
Solyc06g060840.1.1	oleosin kda-like	2.00681	2.4804
Solyc07g044860.2.1	photosystem Ⅱ subunit p-1	1.71164	1.65391
Solyc07g047850.2.1	chlorophyll a b binding protein	1.60003	1.95844
Solyc07g061800.2.1	heme-binding protein 2-like	2.90943	2.04408
Solyc07g066150.1.1	photosystem I reaction center subunit chloroplastic-like	1.5962	1.95929
Solyc08g080490.2.1	2S albumin seed storage protein (Fragment)	1.95409	1.7537
Solyc09g014520.2.1	chlorophyll a-b binding protein chloroplastic-like	1.53603	1.51847
Solyc09g025210.2.1	Legumin 11S-globulin	3.61835	2.93761
Solyc09g065470.2.1	Vicilin (Fragment)	3.95234	2.89578
Solyc09g072560.2.1	Legumin 11S-globulin	2.51419	2.04117
Solyc09g082340.2.1	Vicilin-like protein	3.23193	2.96325
Solyc09g091070.1.1	malate chloroplastic-like isoform 1	1.62794	1.69477
Solyc09g098120.2.1	DUF1264 domain protein	1.95134	2.45098
Solyc11g072380.1.1	Vicilin-like protein	3.16845	2.59544
Solyc12g010920.1.1	Oleosin	2.74417	2.26383
Solyc12g011450.1.1	Chlorophyll a-b binding protein 13, chloroplastic	1.51961	1.68087
Solyc01g005560.2.1	isocitrate dehydrogenase	0.642959	0.63803
Solyc01g081270.2.1	Glutathione S-transferase	0.27926	0.60216
Solyc01g091690.2.1	dehydration-responsive family protein	0.640547	0.631039
Solyc01g099160.2.1	lipoxygenase	0.472248	0.569903
Solyc01g099190.2.1	lipoxygenase	0.56232	0.582624
Solyc01g104020.2.1	embryo-specific protein	0.651533	0.614168
Solyc01g104130.2.1	Oxidoreductase 2OG-Fe(II) oxygenase family protein-like	0.444839	0.520225
Solyc02g087770.2.1	aldose 1-epimerase-like	0.5584	0.449042
Solyc03g098700.1.1	Cysteine protease inhibitor 8	0.621065	0.545304
Solyc03g111720.2.1	peptide methionine sulfoxide reductase-like	0.238193	0.43036
Solyc03g123630.2.1	pectin methylesterase	0.617972	0.657711
Solyc04g071620.2.1	asr4 protein	0.399889	0.507979
Solyc04g080880.2.1	cysteine proteinase rd21a-like	0.611834	0.647183
Solyc05g052280.2.1	peroxidase 4-like	0.640505	0.626368
Solyc06g034370.1.1	Pectinesterase	0.455465	0.43902
Solyc06g076540.1.1	kda class I heat shock	0.452738	0.49881
Solyc07g007930.2.1	galactinol--sucrose galactosyltransferase 6	0.445777	0.537688
Solyc07g041900.2.1	cysteine protease	0.486627	0.602434
Solyc07g043310.2.1	uncharacterized aminotransferase y4ub-like	0.5267	0.595253
Solyc07g047800.2.1	alcohol dehydrogenase	0.499575	0.630094
Solyc07g064170.2.1	Pectinesterase	0.433046	0.409739
Solyc08g014000.2.1	lipoxygenase	0.53334	0.632582
Solyc08g080570.2.1	UDP-glucose 4-epimerase	0.514054	0.655424
Solyc09g015020.1.1	class I heat shock protein 3	0.438559	0.579361
Solyc09g089580.2.1	1-aminocyclopropane-1-carboxylate oxidase homolog	0.473831	0.520355
Solyc09g092380.2.1	s-adenosyl-l-homocysteine hydrolase	0.665382	0.647406
Solyc10g007600.2.1	peroxisomal -2-hydroxy-acid oxidase glo1	0.649529	0.614492
Solyc10g075100.1.1	lipid transfer protein	0.524721	0.586248
Solyc10g080900.1.1	3-oxoacyl-reductase	0.360863	0.40579
Solyc10g085870.1.1	glucosyl transferase	0.493592	0.522883
Solyc12g094380.1.1	thioredoxin superfamily protein	0.654632	0.663742

## Sheet: B stage
	Annotation	B #6/ZS4 AVE FC	B #23/ZS4 AVE FC
Solyc02g062340.2.1	probable fructose-bisphosphate aldolase chloroplastic-like	1.77	1.60644
Solyc02g062460.2.1	2-oxoglutarate-dependent dioxygenase	2.55563	1.67759
Solyc02g062500.2.1	2-oxoglutarate-dependent dioxygenase	2.10182	2.07167
Solyc07g047850.2.1	chlorophyll a b binding protein	1.59539	1.71535
Solyc08g079870.1.1	subtilisin-like protease-like	1.67199	1.58919
Solyc10g075070.1.1	lipid transfer protein	1.51242	2.17949
Solyc01g060020.2.1	Beta-glucanase	0.649254	0.579443
Solyc01g106620.2.1	pathogenesis-related protein 1	0.41	0.474162
Solyc02g036350.2.1	1-aminocyclopropane-1-carboxylate oxidase	0.455905	0.498225
Solyc03g095900.2.1	1-aminocyclopropane-1-carboxylate oxidase-like	0.563953	0.533783
Solyc03g121330.2.1	60s ribosomal protein	0.65	0.646256

## Sheet: R stage
Sequence Id	Annotation	R #6/ZS4 AVE FC	R #23/ZS4 AVE FC
Solyc01g098550.2.1	indole-3-glycerol phosphate chloroplastic-like	1.50572	1.50503
Solyc02g062460.2.1	2-oxoglutarate-dependent dioxygenase	3.58489	2.1683
Solyc02g062500.2.1	2-oxoglutarate-dependent dioxygenase	3.81173	2.96853
Solyc03g005580.2.1	Legumin 11S-globulin	1.59887	2.34916
Solyc04g071610.2.1	asr1 protein	1.79436	1.50353
Solyc10g075070.1.1	lipid transfer protein	1.56141	2.203
Solyc12g010920.1.1	Oleosin	1.6622	2.63938
Solyc03g096640.2.1	tropinone reductase homolog	0.641575	0.539869
Solyc03g123630.2.1	pectin methylesterase	0.538207	0.554225
Solyc06g034370.1.1	Pectinesterase	0.46504	0.584688
